# Supplementary material for: Deletion of FUNDC2 and CMC4 on Chromosome Xq28 Is Sufficient to Cause Hypergonadotropic Hypogonadism in Men
Source: Front Genet. 2020 Sep 22;11:557341. doi: 10.3389/fgene.2020.557341 (PMC7537572; doi:10.3389/fgene.2020.557341)
Supplement: TABLE S1 — Differential expression changes between the patient and control males. [file Table_1.XLSX]

## Sheet: Table S1 Patient vs males
Table S1 Differential expression changes between the patient and control males
Genes showing a significant differential expression (|log fold change| >1 and FDR <0.01) are highlighted with red for up-regulation (650 genes) or blue for down-regulation (300 genes) in the patient. These DEGs are selected for GO analysis. Log2_CPM: log2 mean counts per milion; log2_FC: log2 fold change in expression.
gene_name	log2_FC	log2_CPM	PValue	FDR
CXCL8	9.70073	10.0871	6.67084e-72	7.64679e-68
JUN	6.21088	6.76926	1.79646e-59	1.02964e-55
OSM	5.64143	6.13868	8.4264e-44	1.60986e-40
PTGS2	5.40681	7.39128	8.00467e-47	2.29394e-43
BCL2A1	5.2825	7.34439	1.34233e-44	3.07742e-41
MIR22HG	5.12966	6.02628	1.14958e-52	4.39254e-49
NFKBIA	4.83758	10.1182	1.36936e-36	1.96212e-33
TRIB1	4.49086	7.24544	1.18938e-38	1.9477e-35
FOS	4.28189	9.31275	3.79131e-16	9.87722e-14
CSRNP1	4.22409	8.07037	1.30316e-26	1.06701e-23
PPP1R15A	4.11032	8.93292	1.27266e-22	8.58146e-20
NFKBIZ	4.10468	7.92755	5.38521e-29	5.61188e-26
DUSP1	4.06504	10.5259	1.00363e-17	3.71116e-15
EIF4A1	3.91586	4.08196	1.29697e-21	7.8248e-19
CXCL1	3.83268	4.66844	1.32895e-12	2.2078e-10
CD69	3.82163	5.26109	1.30682e-13	2.49668e-11
PMAIP1	3.77608	4.44148	9.07103e-18	3.46604e-15
JUNB	3.71031	9.24945	7.13624e-17	2.33722e-14
HCG20	3.70858	4.82103	3.75979e-23	2.69365e-20
S100A8	3.65913	10.7512	3.77217e-20	1.80168e-17
TNFAIP3	3.59943	7.83802	1.18311e-26	1.04323e-23
ZFP36	3.5821	9.86424	3.97494e-20	1.82259e-17
KLF10	3.56276	6.6769	5.39191e-30	6.18075e-27
IDI2-AS1	3.46215	3.65351	5.20931e-15	1.29814e-12
DDIT3	3.46206	5.74059	3.84154e-17	1.29516e-14
CNTNAP3	3.43833	3.56558	2.987e-06	0.000110809
IER3	3.38115	6.45508	9.71586e-19	3.9776e-16
ZFAND2A	3.36173	4.78402	4.47079e-21	2.56244e-18
U62317.4	3.36139	3.80223	1.50255e-12	2.40606e-10
MTND2P28	3.33126	7.17256	1.48573e-14	3.21339e-12
MAFF	3.30272	4.77675	5.13273e-21	2.80173e-18
IER3-AS1	3.19631	4.98329	1.10657e-14	2.51648e-12
AC093525.8	3.1813	4.24976	3.15726e-16	8.67316e-14
RPH3A	3.17356	3.18468	6.57862e-14	1.323e-11
AC027290.2	3.14866	3.59545	6.35058e-15	1.5166e-12
THBS1	3.14544	4.80921	1.3778e-10	1.6116e-08
DSC2	3.10088	5.01571	1.43678e-16	4.4513e-14
B3GNT5	3.08814	4.22095	1.79708e-18	7.10342e-16
BTG2	3.05677	9.22273	1.92605e-17	6.89946e-15
AC007342.3	3.05421	4.69717	3.0697e-15	7.81955e-13
AC134772.1	3.0535	3.91321	1.18906e-09	1.18524e-07
IER2	3.04848	9.0777	4.92614e-12	7.05854e-10
CCNL1	3.03177	8.36137	1.1196e-14	2.51648e-12
AC011446.2	3.00972	7.76257	2.48931e-11	3.31802e-09
NR4A1	2.99838	5.03002	5.58057e-15	1.36106e-12
RPL34	2.97385	7.95208	0.000104135	0.00203357
IER5	2.92605	7.00915	9.10185e-21	4.74248e-18
U62317.1	2.92346	3.52975	5.29476e-08	3.37188e-06
ADM	2.91924	6.01357	5.58197e-09	4.61394e-07
MT-ATP8	2.90727	6.44128	2.52923e-16	7.24814e-14
FCAR	2.89039	5.89118	2.15716e-14	4.49591e-12
HOOK2	2.88702	6.44431	2.14094e-11	2.92162e-09
NFIL3	2.85746	6.94555	1.03515e-16	3.29608e-14
ANXA3	2.85248	5.46732	2.38003e-11	3.20968e-09
TMA7	2.83062	5.78077	3.03752e-10	3.3805e-08
CD83	2.82401	4.50046	1.01087e-13	1.96401e-11
LY96	2.80512	3.87454	1.46531e-12	2.39955e-10
RPL22L1	2.7923	3.41944	6.08059e-07	2.84497e-05
AC023157.3	2.77343	3.18238	3.51973e-09	3.20729e-07
RPL39	2.74675	6.94601	0.000140891	0.0026007
MALAT1	2.73273	8.75008	2.80902e-13	4.95381e-11
COX7B	2.71366	4.75038	1.8495e-10	2.12009e-08
RPL31	2.71148	8.21001	3.34966e-05	0.00081363
NDUFB3	2.7006	4.34442	2.88054e-13	5.00297e-11
VEGFA	2.69015	4.81531	2.09097e-13	3.74512e-11
AP003465.1	2.67784	4.05339	1.21475e-06	5.06351e-05
RPS15A	2.67481	5.96166	4.48233e-09	3.92221e-07
PPP1R15B	2.66077	7.17908	2.25865e-16	6.63871e-14
UQCRB	2.65088	6.16976	1.1716e-08	8.92611e-07
SLC2A3	2.64525	8.60999	4.06722e-11	5.18028e-09
CARD16	2.64012	5.11099	3.23742e-16	8.67316e-14
NBPF26	2.63372	3.54482	4.94856e-09	4.20188e-07
AL031772.1	2.62057	4.31099	3.64109e-06	0.000130431
CCDC59	2.61101	4.8119	5.85186e-13	9.86469e-11
RPS24	2.60659	8.58269	9.64494e-06	0.000292487
SBDS	2.60327	5.62198	1.45674e-13	2.65058e-11
CLEC2B	2.59939	5.34821	1.44292e-13	2.65058e-11
MBNL1-AS1	2.5654	3.12347	2.29561e-05	0.000608803
KLF4	2.54395	5.67929	1.87811e-12	2.94915e-10
SAT1	2.53864	9.83101	1.24084e-10	1.46637e-08
RPL23	2.50113	8.39087	7.27363e-05	0.00152986
ZNF487	2.49364	3.28096	2.28924e-09	2.16873e-07
CASP5	2.49241	3.86237	1.41874e-06	5.80823e-05
PDZD8	2.48035	5.80364	1.54785e-16	4.66922e-14
LINC01506	2.48014	3.66648	0.000348458	0.00528356
REL	2.47898	4.05754	4.33239e-12	6.28636e-10
VCAN	2.47122	9.08192	4.77216e-09	4.08877e-07
AF230666.1	2.44789	3.24156	6.22347e-09	5.05955e-07
CPEB2	2.43665	4.24656	4.14303e-09	3.67369e-07
AC087190.1	2.3988	3.71241	8.4168e-10	8.46332e-08
SGK1	2.39043	7.41326	2.8939e-10	3.25223e-08
TET2	2.3705	6.97839	3.78735e-14	7.75256e-12
KLHL15	2.36523	3.95179	7.57142e-09	6.02717e-07
CCL3L1	2.36456	2.88453	1.13103e-07	6.39548e-06
AC136475.5	2.35985	2.65565	2.54909e-05	0.000655991
ERV3-1	2.35238	4.22232	3.40638e-07	1.7126e-05
RPS7	2.34494	8.15055	0.000181457	0.00313524
FUT4	2.3395	4.33174	3.92493e-10	4.28491e-08
B3GNT2	2.3363	4.703	7.19665e-08	4.36482e-06
SBDSP1	2.33507	3.80043	6.11279e-06	0.000198501
AL160408.2	2.32847	6.38884	9.65877e-15	2.25956e-12
MGAM	2.3269	7.65721	2.54578e-06	9.79212e-05
GLUL	2.3263	9.92729	1.77381e-08	1.28691e-06
IFRD1	2.31346	6.46763	7.97678e-14	1.57651e-11
JMJD1C	2.30154	7.13321	2.9264e-11	3.81196e-09
MT-RNR2	2.29764	12.3924	3.00728e-09	2.80264e-07
CSTA	2.29653	5.8702	1.51127e-12	2.40606e-10
BAZ2B	2.27808	6.20768	1.09339e-10	1.33335e-08
EEF1B2	2.26137	7.73755	5.87635e-05	0.00127819
YRDC	2.25814	4.41269	3.14836e-11	4.05501e-09
PLK3	2.25723	6.42298	2.12261e-12	3.28804e-10
LINC00528	2.25461	5.0274	1.69767e-08	1.24746e-06
AC105328.1	2.25326	2.9667	8.85073e-06	0.000271272
JMJD6	2.24772	6.10479	3.58658e-12	5.33934e-10
S100A12	2.24492	7.62838	1.94132e-07	1.0208e-05
SNHG8	2.24108	4.4747	2.41828e-05	0.000631452
DUSP2	2.24085	6.13124	8.19545e-09	6.47893e-07
AP000943.2	2.23006	3.33372	1.48911e-08	1.11566e-06
RGS2	2.22971	9.85726	8.25971e-07	3.69848e-05
ZC3H12A	2.22591	6.25742	4.42622e-10	4.69794e-08
MAK	2.22449	3.81633	6.54173e-05	0.0014016
SOCS3	2.22194	6.2382	2.2842e-07	1.19561e-05
MXRA7	2.20995	3.90557	1.8973e-09	1.8124e-07
PROK2	2.20562	7.24978	2.88221e-08	1.95496e-06
AC026333.3	2.1967	5.83071	1.00688e-07	5.85882e-06
KLF11	2.19013	4.84618	5.80536e-11	7.23335e-09
PPIF	2.18547	7.35924	1.13259e-07	6.39548e-06
UHRF1BP1L	2.18474	5.23735	1.2293e-10	1.46637e-08
AL513550.1	2.17297	2.95852	7.45759e-07	3.39231e-05
LRRC6	2.1706	3.80924	1.79785e-06	7.1558e-05
CPEB4	2.16986	5.48144	5.88536e-11	7.25419e-09
CHSY1	2.16433	5.87279	1.28536e-11	1.77519e-09
AC112907.3	2.16366	3.523	1.18844e-05	0.000345426
EIF1	2.14684	10.0613	9.75701e-09	7.60847e-07
ZNF281	2.14658	5.40679	4.77968e-09	4.08877e-07
CD163	2.14089	6.05854	3.43056e-12	5.17428e-10
UBE2S	2.13758	3.85189	7.41522e-08	4.47372e-06
MT-TQ	2.13625	3.18154	1.86725e-05	0.000508416
WDFY3	2.13455	6.1443	3.53194e-08	2.36764e-06
NID1	2.13424	3.69329	7.15389e-05	0.00151483
GABARAP	2.13217	3.9341	4.30656e-06	0.000149142
FAM198B-AS1	2.12192	3.25553	0.000671416	0.00859937
ZBTB10	2.11979	3.64144	1.05996e-05	0.000315593
IMPDH1P10	2.11922	5.24252	1.21061e-09	1.19631e-07
MAP3K20	2.11796	4.0396	5.59485e-09	4.61394e-07
VNN3	2.11646	6.12693	9.79916e-06	0.0002956
EVI2A	2.11513	5.32498	1.34915e-07	7.2994e-06
KLF6	2.11479	8.82711	4.16627e-09	3.67369e-07
HIST2H2BE	2.11106	5.59825	4.41734e-11	5.5644e-09
YPEL5	2.11066	7.52384	5.63749e-10	5.87478e-08
AC006449.6	2.10928	3.0945	1.38686e-06	5.69805e-05
NAIP	2.10883	4.23757	7.67196e-07	3.47604e-05
TRPS1	2.10031	4.04841	1.3587e-08	1.02466e-06
KREMEN1	2.09533	4.98731	9.9692e-06	0.000299154
HSPA5	2.09025	8.57971	2.14941e-08	1.53035e-06
F5	2.08966	5.37663	3.2752e-10	3.60997e-08
PIGA	2.07892	3.38936	4.15651e-06	0.000145262
HCAR3	2.07569	6.41823	3.83742e-07	1.89605e-05
ZFHX3	2.0716	3.25279	1.01585e-06	4.36132e-05
ICAM1	2.0664	6.38437	6.83248e-10	6.99292e-08
BAZ1A	2.06097	7.09364	4.0083e-10	4.33464e-08
ZNF394	2.05991	6.51862	1.0853e-11	1.51717e-09
RSL24D1	2.05414	5.25534	0.00044681	0.00634453
FCER1A	2.05004	5.34713	0.000462681	0.00652364
PFDN5	2.05001	7.7443	2.3827e-07	1.23588e-05
RAP2C-AS1	2.04996	3.26516	2.16028e-05	0.000578583
SF3B6	2.04432	4.97415	1.65826e-09	1.59736e-07
CEBPB	2.03889	7.6984	2.67905e-06	0.000101688
LSM3	2.03836	3.82743	1.56076e-05	0.000433195
DNTTIP2	2.02904	5.61882	2.12676e-10	2.41377e-08
RANBP6	2.02886	4.46022	8.99898e-06	0.000274349
ETS2	2.02877	6.4123	1.58074e-10	1.8303e-08
HIST2H2BF	2.01579	2.82508	2.73341e-05	0.00068713
DMXL2	2.01375	6.40761	2.57725e-11	3.39575e-09
RESF1	2.0083	8.65754	2.78475e-08	1.91147e-06
SLC8A1	2.00368	4.97611	6.18162e-10	6.38378e-08
CEP135	2.00221	3.55854	2.178e-06	8.52096e-05
UBE2J1	2.00114	6.85416	3.97679e-09	3.5614e-07
TCP11L2	1.99588	5.37224	3.98133e-07	1.93381e-05
TOMM7	1.99262	6.44532	1.63543e-08	1.21733e-06
AGTPBP1	1.98481	6.75819	1.19553e-10	1.44257e-08
DDX3X	1.97248	8.78697	5.49054e-08	3.43898e-06
TUT7	1.96927	7.01866	1.6332e-09	1.58656e-07
ATXN1L	1.96735	5.94413	3.27998e-09	3.03213e-07
FTH1	1.96477	11.7597	6.57918e-06	0.000211846
AC066613.1	1.96328	3.56138	4.60831e-06	0.000156751
LINC01578	1.95721	4.8559	9.56259e-08	5.59265e-06
SLC22A15	1.95206	4.54039	9.54011e-09	7.49029e-07
IQGAP2	1.94753	6.59802	4.73141e-09	4.08877e-07
CCL3	1.94625	3.25131	8.4112e-05	0.00174039
ZMYM5	1.94618	3.95777	1.1828e-05	0.000344997
ARID4B	1.94484	6.02513	1.61758e-07	8.70531e-06
KIAA1109	1.94207	6.36202	1.22337e-07	6.80754e-06
BOD1L1	1.93941	6.98541	2.41936e-09	2.2732e-07
OTUD1	1.934	4.92454	3.35569e-07	1.69455e-05
WAKMAR2	1.93369	3.03863	3.38875e-06	0.000122155
RASGEF1B	1.93152	3.47926	3.34683e-06	0.000121024
RPL41	1.92955	8.06489	0.000246813	0.00404174
AC004540.2	1.92947	4.34628	1.70332e-06	6.82696e-05
RPL11	1.92547	9.1322	6.15172e-06	0.000199201
ALDH1A2	1.92357	6.87159	8.75428e-05	0.00179599
DDX3Y	1.92009	6.50661	1.16682e-06	4.93552e-05
ASPH	1.91705	4.68576	6.53183e-08	4.0255e-06
RPS27	1.91372	9.5692	0.000428753	0.0061421
NXT1	1.90531	4.39557	7.58825e-08	4.55414e-06
CLEC10A	1.90455	5.25093	0.000172686	0.00301754
AC005280.1	1.90411	3.89736	5.45804e-06	0.000180825
TBCA	1.90257	4.5631	4.55555e-08	2.93373e-06
ROCK1	1.90078	6.3825	8.74639e-06	0.000269706
NFE4	1.89927	3.40998	2.30955e-05	0.000610008
ATP5MPL	1.89193	5.16764	2.83976e-08	1.93763e-06
FBXW7	1.89038	5.33853	1.17582e-08	8.92611e-07
GK-AS1	1.88733	3.20385	2.68945e-06	0.000101746
PPIG	1.88566	5.3359	5.5058e-07	2.59724e-05
IRS2	1.88037	5.86236	7.81406e-07	3.52648e-05
AC011472.2	1.87938	4.82194	0.000231248	0.00381409
ITPRIP	1.87845	7.51637	2.99777e-06	0.00011085
AC020900.1	1.87817	4.27009	3.68238e-06	0.000131499
SIPA1L2	1.87795	4.83763	1.39885e-05	0.000393981
TOB1	1.87391	5.74663	1.34997e-07	7.2994e-06
ZNF292	1.87226	5.12541	0.000123786	0.00233189
PRPF38B	1.87165	6.60577	1.1069e-07	6.31263e-06
BEST1	1.87129	11.7091	1.8052e-05	0.00049269
TP53INP2	1.86947	5.11337	0.000566612	0.00757002
CDKN1A	1.8678	5.76812	6.40961e-08	3.97153e-06
ALDOA	1.85994	3.25784	2.68989e-05	0.000683245
TMTC2	1.85783	2.9855	3.8359e-05	0.000906616
COX6A1	1.85571	3.59649	1.70237e-06	6.82696e-05
GVINP1	1.8526	5.54229	3.56217e-05	0.00085604
AC015971.1	1.85071	4.63898	7.32103e-07	3.35684e-05
ABCA1	1.84912	4.75685	4.8012e-07	2.27422e-05
TAB2	1.84685	6.88754	1.06106e-08	8.2182e-07
AC072022.1	1.8465	4.36348	1.59578e-05	0.000439721
IL1R1	1.83756	4.43347	5.19473e-05	0.00116015
SUB1	1.83579	6.28909	7.00008e-05	0.00148596
KIF5B	1.83325	6.167	1.71008e-08	1.24858e-06
LSMEM1	1.83143	2.95915	0.000139263	0.00257479
RBP7	1.82335	4.71227	3.41613e-05	0.000824403
MIDN	1.82014	8.089	2.70008e-05	0.000683245
GABARAPL1	1.81956	6.65678	1.50123e-06	6.08076e-05
STK3	1.81688	2.96123	8.75255e-06	0.000269706
SLPI	1.81408	4.75163	0.000268137	0.00435361
AC135983.2	1.80786	2.70699	0.000367432	0.00546997
TAF13	1.80409	2.95818	5.67565e-05	0.00123688
S100P	1.80067	7.05761	9.17513e-06	0.000278977
IRF2BP2	1.79882	7.36073	4.47276e-08	2.91314e-06
RNASEK	1.79665	3.19288	0.000101386	0.00200031
KLF7	1.79632	5.82466	5.48855e-08	3.43898e-06
NF1	1.79397	5.84926	1.23303e-07	6.82812e-06
IDS	1.79325	4.45822	4.69337e-06	0.000159172
AL157394.3	1.79274	2.56174	2.00101e-05	0.000542261
LRP1	1.79115	7.49524	4.11138e-07	1.97191e-05
EGLN1	1.79047	3.0846	0.000548832	0.00739667
NAMPT	1.79018	10.0954	2.22823e-06	8.68782e-05
OSBPL1A	1.78991	3.17373	1.40274e-05	0.000394107
FGD4	1.78964	4.42874	1.71099e-07	9.165e-06
TSPAN16	1.7896	3.73143	9.65651e-05	0.00192175
MRPL13	1.78869	2.65768	0.00019705	0.00335132
KIDINS220	1.78857	6.27069	1.19818e-07	6.7327e-06
MAFB	1.78853	5.74933	9.10969e-08	5.41059e-06
TRPM6	1.78818	4.11561	2.33318e-05	0.000614834
HNMT	1.78484	4.11503	9.86956e-06	0.000296942
MCF2L2	1.78482	2.73725	2.68738e-05	0.000683245
EXOC8	1.78418	4.80209	1.19073e-05	0.000345426
ADAM9	1.78416	4.04343	2.98149e-05	0.000739759
IDI1	1.78298	5.70551	6.701e-07	3.09027e-05
CLEC5A	1.77874	2.94765	0.000269125	0.00436347
GZF1	1.77573	4.4934	3.24755e-07	1.6472e-05
GK	1.77548	5.92409	4.54772e-08	2.93373e-06
AL162742.1	1.77508	4.62583	2.39528e-05	0.000626876
AHNAK	1.77242	9.59575	2.00588e-06	7.9015e-05
SLFN12	1.7719	3.20414	2.49956e-05	0.000645326
POLR2K	1.76847	3.21649	0.000471035	0.00659276
PFKFB3	1.76796	6.45685	1.87797e-07	9.92037e-06
AC012157.2	1.76792	2.97453	0.000109047	0.00210794
SOS2	1.76749	6.32692	2.57957e-08	1.7921e-06
CLEC4D	1.76202	3.36869	6.92089e-06	0.000220986
ARL4A	1.76185	3.00726	9.14049e-05	0.00185773
LIAS	1.75827	6.05034	0.000769226	0.00948
RNF139	1.75751	5.20556	2.61904e-06	9.97412e-05
RFX2	1.75667	4.77784	2.37258e-05	0.000622356
ARHGAP21	1.75624	4.10673	1.3087e-05	0.000370411
FRG1CP	1.75291	3.59247	7.66305e-05	0.00160295
RAPGEF2	1.74929	5.52372	8.65752e-07	3.8317e-05
CR1	1.74893	6.59336	1.05711e-07	6.09918e-06
TGFBI	1.74849	7.82517	3.10938e-05	0.000768164
TIPARP	1.7443	5.45658	6.9599e-08	4.26638e-06
COX6C	1.74247	4.45357	0.000447211	0.00634453
FCGR1B	1.74224	4.13295	7.44632e-06	0.000234498
PHF3	1.73296	6.50129	2.55417e-06	9.79212e-05
KTN1	1.73254	6.00263	2.49506e-05	0.000645326
TGFA	1.72971	4.47965	1.19142e-06	4.9844e-05
HEBP2	1.72868	6.30479	1.28238e-07	7.06729e-06
EEF1A1P5	1.72625	5.68796	2.36048e-05	0.000620601
TRA2B	1.72084	7.28365	1.3705e-06	5.65109e-05
RPGR	1.71796	4.01766	2.75135e-06	0.000103746
NEAT1	1.71789	9.1711	1.06616e-05	0.000316618
SF3B1	1.7145	9.12876	7.08168e-06	0.000225203
HMGB2	1.71204	6.25138	1.75122e-07	9.33683e-06
TXN	1.71178	5.86474	1.30506e-07	7.15784e-06
LINC01504	1.70792	4.91322	1.01526e-06	4.36132e-05
KIF27	1.70788	3.40021	4.53743e-05	0.00104443
AC243919.1	1.70767	4.73612	2.78144e-07	1.42976e-05
EIF4G3	1.7057	5.72608	2.9047e-08	1.95862e-06
MED13L	1.70495	6.95751	3.76471e-06	0.000134021
DDX5	1.70198	10.3277	4.86633e-06	0.000164551
APC	1.70026	5.01682	4.03725e-07	1.9527e-05
MT-ND4L	1.69846	7.89597	6.32692e-07	2.94819e-05
SPTY2D1OS	1.697	2.40856	0.000102829	0.00202183
AC006369.1	1.69652	4.51382	1.36802e-06	5.65109e-05
TUBA1A	1.69196	8.95406	1.16054e-05	0.00033937
FNDC3B	1.6916	5.74125	1.09462e-07	6.27382e-06
ZNF318	1.68965	5.68582	4.25705e-06	0.000147874
AGO4	1.68803	7.41809	3.46081e-07	1.73237e-05
ADGRE2	1.68729	7.76736	1.27233e-06	5.28434e-05
ZBTB21	1.6863	3.87488	0.000128221	0.00239381
TNF	1.68568	4.04534	5.66627e-06	0.000185578
PIBF1	1.68427	3.31595	0.000209653	0.00351868
KAT6A	1.68426	6.93297	2.6683e-07	1.37778e-05
ZFAS1	1.68404	4.43329	3.34712e-05	0.00081363
MED13	1.68368	5.90112	6.7127e-07	3.09027e-05
THAP9-AS1	1.68143	4.94165	1.43785e-06	5.8655e-05
ANXA1	1.67987	8.59757	3.82733e-06	0.000134995
ZNF808	1.67914	2.88335	4.87782e-05	0.00110503
IQGAP1	1.67511	9.0948	3.81377e-06	0.000134995
S100A9	1.67505	12.2125	0.000670354	0.00859538
AC025043.1	1.67289	3.85732	1.94015e-05	0.000527012
HCAR2	1.67047	5.96187	2.23421e-05	0.000594217
AC025171.2	1.66972	2.70011	0.00012726	0.00237974
FAM157A	1.66916	4.56727	2.64572e-05	0.000676961
NDUFS4	1.66837	3.37507	0.000473449	0.00661846
CCDC71L	1.66744	4.52438	1.17739e-06	4.957e-05
NSRP1	1.66644	4.29371	1.67678e-06	6.76795e-05
SRGN	1.66305	10.3482	1.23349e-05	0.000354374
RLF	1.65587	4.98337	9.50244e-07	4.1575e-05
HERC2P2	1.65412	5.06748	0.000646025	0.00833002
DBI	1.65202	5.36595	8.3269e-07	3.71406e-05
RBM15	1.64943	4.46761	1.90426e-06	7.52707e-05
BDP1	1.64802	4.56101	0.00039973	0.00577611
KMT2C	1.64364	6.28835	5.38392e-06	0.000179407
NEO1	1.64326	2.84703	0.000275631	0.00442515
CFLAR-AS1	1.64186	5.47569	0.000123888	0.00233189
AC073655.3	1.64023	3.50858	0.000707193	0.0089181
ZEB2	1.64007	7.09994	9.49653e-07	4.1575e-05
LINC00877	1.63986	4.61063	0.000576875	0.00767136
ARRDC4	1.63773	4.50634	4.42763e-06	0.000151945
CD1C	1.63593	4.54581	7.16252e-05	0.00151483
NFAT5	1.63076	4.73612	2.04633e-05	0.000551932
PNRC1	1.63075	8.32292	7.09224e-06	0.000225203
EIF5	1.62923	7.61652	2.94616e-06	0.000109649
AL353625.1	1.62874	3.14691	5.21224e-05	0.00116015
ERBIN	1.62746	6.79063	8.69401e-06	0.00026935
KIF13A	1.62621	5.7795	5.56861e-06	0.000182902
ZSWIM6	1.62472	5.06047	7.38247e-07	3.37153e-05
CDC42EP3	1.62258	7.28098	1.18055e-06	4.957e-05
TSHZ3	1.62192	4.1701	6.84539e-06	0.000219186
NIN	1.62134	7.42029	5.44526e-06	0.000180825
SEM1	1.62103	3.77382	7.50349e-05	0.00157244
CSGALNACT2	1.62068	5.95081	4.40441e-06	0.000151615
BHLHE40-AS1	1.61515	3.47959	0.000173952	0.00303502
AC091564.6	1.61464	3.74018	0.000204499	0.00345747
KMT2E	1.61288	7.03177	8.87254e-07	3.91177e-05
AL356488.3	1.60802	2.89274	0.000145472	0.00265956
BCL10	1.60743	5.22376	4.57028e-07	2.17382e-05
MT-RNR1	1.60677	10.3656	2.29967e-05	0.000608803
IGF2R	1.60518	8.89125	0.000356498	0.00535568
ZEB1	1.60324	4.32072	0.000149822	0.00271786
CKAP4	1.60196	6.58979	1.63993e-05	0.000450803
TOPORS	1.60183	5.61448	2.28833e-06	8.83202e-05
SELENOK	1.59943	5.26176	6.53399e-07	3.03235e-05
ARID4A	1.59278	5.44954	3.23667e-06	0.000117784
GAS5	1.59181	6.10255	4.44051e-06	0.000151945
PELI1	1.58951	7.18117	1.12731e-06	4.78607e-05
LRRFIP1	1.58635	8.04501	7.20021e-06	0.000228
PTPN12	1.58604	6.80656	6.00314e-07	2.82025e-05
RIT1	1.583	6.01369	3.94664e-07	1.93381e-05
CXCR4	1.5807	9.11913	1.439e-05	0.000403307
TSC22D2	1.58066	4.48497	0.000165217	0.00292413
HIVEP2	1.58044	5.79622	2.69454e-05	0.000683245
UBC	1.58025	9.84988	0.000128661	0.00239811
LMNB1	1.5798	6.02921	2.82512e-07	1.44573e-05
NFKBIE	1.5789	5.7759	7.6768e-06	0.000241093
PLEKHG2	1.57796	5.36846	9.70049e-07	4.212e-05
DUSP5	1.5775	4.88728	0.000737315	0.00917681
NBPF14	1.5759	4.23184	5.36654e-05	0.00118364
NFYA	1.57522	5.63269	1.03779e-06	4.43889e-05
JAK2	1.57375	5.60393	0.000180163	0.00311965
USP32	1.57288	6.6422	4.35602e-07	2.08054e-05
PBX2	1.57266	7.90464	0.000123228	0.00233189
NCOA1	1.56701	7.16785	2.25462e-06	8.74845e-05
CLEC7A	1.56589	8.07763	0.000176238	0.00306559
TAX1BP1	1.56401	7.00322	4.18018e-06	0.000145645
AIF1	1.56081	8.07964	1.03376e-05	0.000308592
COX7C	1.55994	6.08123	0.000398015	0.00577525
MAP1LC3B	1.55906	7.32445	1.48214e-06	6.02473e-05
PCF11	1.55828	6.81113	5.52141e-06	0.000182398
PLEKHM1P1	1.55659	6.36147	0.000349465	0.00529184
ATRX	1.5542	5.75156	1.7851e-05	0.000488368
MYLIP	1.55183	6.77887	9.59434e-07	4.18175e-05
ITPR2	1.55179	4.97069	1.10423e-05	0.000326231
SENP7	1.54517	5.01301	8.84692e-05	0.0018077
RBBP6	1.54359	6.21615	3.01892e-06	0.000111273
KIF21A	1.54343	2.6591	0.000601552	0.00790779
VNN1	1.54325	3.96534	0.000446351	0.00634453
MAGOH	1.54111	4.29074	2.0928e-05	0.000563139
ZFYVE16	1.53525	5.09425	5.79422e-06	0.000188691
DOCK5	1.53404	7.58874	0.000167349	0.00295126
STX2	1.53098	4.5224	0.000149846	0.00271786
SLU7	1.52881	6.04495	8.46957e-06	0.000263823
CLIP1	1.52759	6.00824	1.0095e-06	4.36132e-05
IRGQ	1.52398	4.44855	3.71998e-05	0.000882859
PAPLN	1.52245	2.92435	0.000399074	0.00577599
AC006978.1	1.52142	3.45934	9.92329e-05	0.00196461
NBPF10	1.5197	3.14226	0.000478749	0.00666816
RBM47	1.51692	6.28046	8.63763e-07	3.8317e-05
ARHGAP26	1.51535	7.4974	6.33815e-05	0.00136568
APAF1	1.51507	6.60148	1.76872e-06	7.06438e-05
EIF2AK4	1.51494	4.95144	5.53062e-05	0.00121451
MLLT10	1.51073	4.81813	5.07402e-05	0.00113823
PNISR	1.50795	7.49813	6.55378e-05	0.0014016
TRAPPC10	1.50599	5.63288	0.000288845	0.00456694
SNRPD1	1.5045	3.76174	0.000695534	0.00882935
ZFAND5	1.50408	7.26523	9.72383e-06	0.000294101
CEP152	1.49988	2.80287	0.0007723	0.00948
ACPP	1.49546	4.40456	8.14725e-05	0.00169188
PPP4R1L	1.48709	4.49565	5.17848e-05	0.00115939
C9orf72	1.48693	5.86744	1.24666e-05	0.000356371
TIMM8B	1.48622	3.52642	0.000145367	0.00265956
AFDN	1.4847	2.65821	0.000821636	0.00991412
GPCPD1	1.48355	7.3797	5.22323e-06	0.00017507
PDE4B	1.48008	6.19329	2.25904e-06	8.74845e-05
ASAP1	1.47765	6.83392	1.1292e-05	0.000332752
EP300	1.47736	6.86374	1.52793e-05	0.000425113
RB1CC1	1.47532	5.4534	4.43885e-05	0.00102586
TAF1	1.47442	5.40678	0.000219752	0.00364546
ITPRID2	1.47416	6.14472	1.26949e-05	0.000361097
DNAJC13	1.47285	5.70854	2.13601e-06	8.38532e-05
PIM3	1.47186	6.62742	5.67184e-05	0.00123688
OSBPL11	1.46559	5.92258	2.81352e-06	0.000105397
NEK6	1.46127	5.05688	0.000276532	0.00443341
PRRC2C	1.45877	7.47892	1.36884e-05	0.000386477
PPP4R1	1.45726	7.04153	0.00017896	0.0031035
SERTAD2	1.4549	5.78105	9.80811e-05	0.00194853
PDCD10	1.45355	4.39568	0.000787054	0.00961834
CCDC186	1.45283	4.49841	7.25438e-05	0.00152862
SDE2	1.45179	4.84829	0.000104103	0.00203357
UPF2	1.44919	5.90918	3.46936e-06	0.000124669
AL354813.1	1.44827	4.8852	0.00040009	0.00577611
ZNF438	1.44789	4.60896	0.000581533	0.0077154
PNN	1.44756	6.30379	5.73728e-06	0.000187369
PHF20L1	1.44365	5.95065	5.2802e-06	0.000176463
ANKRA2	1.44293	3.8883	0.000698223	0.0088439
FBRS	1.44122	7.90304	0.00050053	0.00687959
MSL1	1.44118	8.49427	0.000538551	0.00727996
MCTP2	1.44031	6.40502	8.84244e-06	0.000271272
ATG3	1.43574	6.3314	3.18038e-06	0.000116475
HAUS3	1.43394	4.01118	0.000553179	0.00743387
ANKRD50	1.43251	2.88341	0.000659628	0.00847681
TAF7	1.43211	7.21703	9.15657e-05	0.00185773
HIVEP1	1.43144	4.24351	6.72015e-05	0.00143451
RICTOR	1.43012	6.23453	5.49868e-05	0.00120981
CTSS	1.42445	10.9075	0.000219091	0.00363977
NT5C2	1.42349	7.27268	0.000108394	0.00209885
CFLAR	1.42185	9.01399	0.000626422	0.0081312
DOCK4	1.42126	3.31964	0.000817162	0.00990183
USP15	1.41975	8.0812	0.000215486	0.00360075
AL390728.4	1.41892	4.58789	0.000474315	0.00662018
STX11	1.41716	6.37437	2.45834e-05	0.000639002
ATP5PF	1.41593	4.73195	0.000166235	0.00293614
ZBTB8OS	1.41474	3.7139	0.000154612	0.00278666
MCL1	1.4144	10.5665	0.00028583	0.00455064
TMCC1	1.4141	5.65023	4.1236e-05	0.00096467
NIPBL	1.41338	6.58516	1.24318e-05	0.000356265
JUND	1.41249	7.00139	0.000567279	0.00757011
CCDC88A	1.4122	5.27217	0.000238402	0.0039152
LIN7A	1.41175	5.10845	0.00032332	0.00496813
GAS7	1.41141	7.41041	2.72111e-05	0.000685541
HIPK3	1.40804	6.90737	9.27034e-05	0.00186759
FAM126B	1.40727	5.62519	1.5146e-05	0.00042243
MPP7	1.40675	4.3724	0.000379308	0.0055936
RPL27	1.40034	8.47109	0.000533954	0.00723488
AHCTF1	1.39723	6.13915	4.93098e-05	0.00111267
GRPEL1	1.39678	5.40398	2.79673e-05	0.000698452
NDUFB1	1.39348	4.73063	2.94888e-05	0.000733253
NLRP3	1.39334	5.6255	0.00012384	0.00233189
SRSF5	1.38924	8.83777	0.000202793	0.00343877
E2F3	1.38811	5.1309	2.89687e-05	0.000721888
TAB3	1.38679	4.75727	0.000260894	0.00424202
FXR1	1.38662	5.98246	2.6088e-05	0.000669008
PHF21A	1.38551	7.22622	0.000169849	0.00298338
CHD1	1.38542	5.95774	3.41223e-05	0.000824403
CASP4	1.38537	8.00308	0.000464621	0.00653491
DNAJB9	1.38433	4.47927	0.000278286	0.00444908
TMF1	1.38403	5.40724	0.000497947	0.00686053
ZFP36L1	1.38392	8.5802	0.00015712	0.00281314
LRRC37B	1.38057	4.1262	0.000253582	0.00413639
SPAG9	1.38045	6.46465	1.00004e-05	0.000299307
BLOC1S2	1.38007	5.15166	8.29501e-05	0.00171945
MYO5A	1.37606	6.08193	1.30395e-05	0.000369981
SPTY2D1	1.37522	5.17702	4.69591e-05	0.00107016
F13A1	1.37452	7.06087	4.50674e-05	0.00103945
KLHL2	1.37206	5.13384	4.36678e-05	0.00101124
JOSD1	1.36895	6.15354	1.19457e-05	0.000345426
FBXO33	1.36312	4.99991	0.000274221	0.00441488
NSA2	1.36163	6.12592	0.000328994	0.00503506
MAP4K4	1.35933	7.76738	0.000310935	0.00481655
SCAF8	1.35674	5.25828	8.86893e-05	0.00180898
VPS13B	1.35656	5.65766	3.51156e-05	0.000845651
CWC27	1.35588	3.7503	0.00044586	0.00634453
ZC3H15	1.35396	5.14349	0.000340818	0.00518144
MOAP1	1.35231	5.6157	2.03171e-05	0.000549282
MCTP1	1.35147	4.77896	6.23286e-05	0.00134552
RELT	1.3501	7.33193	0.000607091	0.00796234
SNX2	1.34977	6.50642	6.84718e-05	0.00145891
TPR	1.34872	7.26681	8.77083e-05	0.00179599
IL1RAP	1.34792	5.62202	2.1837e-05	0.00058349
ZNF267	1.3473	4.69878	0.000302475	0.0047238
ITGB1	1.34497	6.73211	5.20977e-05	0.00116015
CEP63	1.34326	6.21804	7.46875e-05	0.00156803
AKIRIN2	1.34123	6.07907	3.31705e-05	0.000810732
HSP90AA1	1.33724	8.55843	0.000323069	0.00496813
SNHG15	1.33712	5.1612	0.0001653	0.00292413
CHD2	1.33665	7.23003	7.23611e-05	0.00152758
BICRAL	1.33557	5.86278	4.55333e-05	0.00104599
TMEM71	1.33457	7.02832	0.000151098	0.00273624
BPTF	1.33232	6.10427	0.000186045	0.00319736
DENND5A	1.3318	7.91872	0.000449135	0.00636394
SMCHD1	1.32771	8.56173	0.000696979	0.00883791
KDM1B	1.32711	5.49684	2.707e-05	0.000683488
NDUFA1	1.32702	5.39208	4.8684e-05	0.00110503
CD44-AS1	1.32206	5.34981	5.9741e-05	0.00129699
CASK	1.32156	3.89426	0.000676616	0.00864079
UIMC1	1.3204	6.12731	3.18125e-05	0.000784231
MEGF9	1.32007	7.92657	0.000217981	0.00363223
SP3	1.31976	6.84835	0.000151475	0.00273873
PIKFYVE	1.31976	5.57361	0.000531224	0.00721495
EPC2	1.31884	4.89863	0.000443251	0.00632495
DDX59	1.31716	4.44764	0.000308809	0.00479657
SETD2	1.31481	6.68292	6.46888e-05	0.00139124
KIAA2026	1.3147	5.00379	0.000105737	0.00205783
GPR27	1.31312	4.73057	0.000116684	0.00221815
ARHGAP31	1.31126	4.43598	0.000142958	0.00262617
AC066613.2	1.31027	3.76277	0.000779574	0.00954728
NCOA6	1.31013	5.87044	3.96734e-05	0.000935754
CDK19	1.31005	5.30684	0.000129325	0.00240658
SAMD8	1.30913	4.83701	9.3665e-05	0.00188365
KDM3A	1.30886	6.62638	4.02275e-05	0.000944934
BRD2	1.30645	8.92294	0.000465739	0.0065426
KDM7A	1.30518	6.09928	2.76395e-05	0.000691773
PARP8	1.305	7.71017	0.000115707	0.00220691
NSD3	1.30449	6.85634	0.000123525	0.00233189
PHF13	1.30185	4.46122	0.000169951	0.00298338
SMIM27	1.2981	3.94373	0.000361626	0.00539755
WASHC2C	1.28986	6.32191	0.000828369	0.00998485
ENY2	1.28954	5.07706	0.000148021	0.00269328
KLHL5	1.28837	4.15941	0.000479572	0.00667152
WDR26	1.28517	7.52982	0.000114252	0.00219009
TRIO	1.28338	4.69479	0.000748283	0.00929314
RBMS1	1.28287	6.65065	9.62754e-05	0.00192175
EMILIN2	1.28208	6.58706	0.000221651	0.00366636
AC003991.1	1.28118	5.94958	0.000716515	0.00899607
MYCBP2	1.27996	6.62842	0.000757542	0.00937765
SPEN	1.27954	6.92724	0.000249525	0.00408031
SAMD9	1.27685	6.1002	0.000398754	0.00577599
ZC3H7A	1.27246	5.75673	0.00032747	0.00501844
RNF169	1.26858	5.78769	4.01187e-05	0.000944314
ZMIZ1	1.26748	6.62466	0.000255979	0.00416802
TANK	1.26506	5.81732	0.000131534	0.00244371
MRPL33	1.26329	4.46011	0.000310514	0.00481655
C16orf72	1.26232	6.69924	5.61702e-05	0.00123113
CSNK1A1	1.25634	5.65844	0.000164769	0.00292376
HNRNPH3	1.25601	6.86217	6.00053e-05	0.00130027
ABHD3	1.25573	5.57393	0.000196024	0.00334378
LRRK2	1.25571	8.05334	0.000427985	0.00614017
ANO6	1.25436	5.48924	0.000346834	0.0052659
SP110	1.25336	7.36306	0.000572994	0.00762861
KDM5A	1.24563	6.70581	0.000102168	0.00201228
ATF4	1.24466	7.89887	0.00036371	0.0054216
ATP5ME	1.24305	4.85475	0.000324175	0.00497459
SBF2	1.24195	4.99182	0.000207292	0.00349953
RALB	1.23934	7.53902	0.000820162	0.00990676
TTL	1.23847	4.80991	0.000275481	0.00442515
TUBA1C	1.23742	6.3479	0.000196716	0.00335061
SPECC1	1.23731	5.14229	0.000142442	0.0026251
PER1	1.23528	6.44791	0.000292698	0.00460246
STRN	1.23341	4.9572	0.000695307	0.00882935
RCBTB1	1.23303	4.61087	0.000665004	0.00853632
CDC42BPB	1.23087	4.32236	0.000772426	0.00948
SPIDR	1.23086	5.85408	0.000156241	0.0028116
PPP1R12A	1.23066	6.32931	0.000638266	0.00823924
SYNE2	1.22181	6.90456	0.000192044	0.00329059
H1FX-AS1	1.22163	5.42153	0.000358768	0.0053759
ARAP2	1.2198	5.37842	0.000632597	0.00819374
NUMB	1.2164	7.8905	0.000724831	0.00907106
PLEKHM3	1.21478	4.05294	0.000794004	0.00968263
NOTCH2	1.21437	7.85134	0.000594138	0.00783729
TMCO3	1.21382	5.31565	0.000298796	0.00467271
DNAJA1	1.21188	6.96521	0.000126174	0.00236715
ELF2	1.21064	5.65289	0.000146761	0.0026746
ATP11A	1.21049	6.18918	9.25643e-05	0.00186759
RAB5A	1.20923	5.59126	0.000114746	0.00219589
CWC25	1.20918	5.82151	0.00015719	0.00281314
PATL1	1.2073	6.3223	0.00021832	0.00363223
MOSPD2	1.20658	5.5358	0.000549766	0.00739667
MBD2	1.20282	6.77486	0.000202465	0.0034383
MAN1A1	1.20172	5.57815	0.000273867	0.00441488
ZFC3H1	1.20117	6.22027	0.00012549	0.00235819
PLXDC2	1.20058	6.25698	0.000700647	0.00885503
CEP350	1.19727	5.72567	0.000728418	0.00910563
NMI	1.19308	6.17021	0.000126524	0.00236984
PSMA4	1.19283	5.92106	0.00028719	0.00455964
DOCK11	1.19253	6.94396	0.000421136	0.00604947
NQO2	1.19051	6.34778	0.000525641	0.00717312
DDX39A	1.18163	6.81285	0.000236613	0.00389138
USP25	1.18093	5.74898	0.000304422	0.00473704
SCLT1	1.17922	5.47868	0.000209244	0.00351696
PLSCR1	1.17097	5.77311	0.000380891	0.00559763
ITSN2	1.16736	6.76357	0.000530093	0.00720814
PCM1	1.16518	6.46611	0.000733744	0.00915224
AC090559.1	1.16309	6.91484	0.000724862	0.00907106
HMGCR	1.15437	5.5272	0.000280233	0.00447397
UQCRH	1.15395	5.32865	0.000712691	0.00896144
GADD45B	1.15266	6.40027	0.000500068	0.00687959
RNF141	1.15081	6.04088	0.000157308	0.00281314
USF3	1.14855	4.70456	0.000733532	0.00915224
WAC	1.14839	7.68009	0.000797457	0.00970126
CD86	1.14802	5.85315	0.000436492	0.00623879
TSPYL2	1.14647	5.70233	0.000288461	0.00456694
OXSR1	1.14459	5.8508	0.000207932	0.00350519
RANBP9	1.14311	5.28313	0.000570303	0.00760161
RUFY2	1.14296	4.94601	0.000537733	0.00727749
DDX46	1.14026	6.29024	0.000292594	0.00460246
INTS6	1.13934	5.56665	0.000394989	0.00574109
NSD1	1.13818	6.6702	0.000525218	0.00717312
DYRK1A	1.13421	6.5382	0.000361164	0.00539755
SKAP2	1.13222	6.94963	0.000464491	0.00653491
APP	1.12988	6.17583	0.000383522	0.00562578
MED1	1.12919	5.67829	0.000334235	0.00509487
ETF1	1.12049	6.22381	0.000241105	0.00395391
AZIN1	1.12006	6.21832	0.000380129	0.0055936
COX7A2	1.09734	5.41298	0.00058405	0.00773985
RSRC2	1.09488	5.96186	0.000487698	0.00676814
DYNC1LI1	1.08897	5.88878	0.000507835	0.00697164
MAP3K2	1.08833	6.55555	0.000633468	0.00819577
SLK	1.08692	5.8338	0.000549647	0.00739667
PPP4R3A	1.08568	6.71726	0.000690952	0.00879066
FAS	1.08549	5.47666	0.000749636	0.0092962
SYF2	1.07741	6.07878	0.000393976	0.00573843
ZBTB34	1.06211	5.58785	0.000735611	0.00916555
HERPUD2	1.05741	6.09565	0.000518505	0.0071011
MLEC	-1.2229	6.55845	0.000647973	0.00834574
RANGAP1	-1.2288	6.52947	0.000717585	0.00899964
CXCR5	-1.23163	6.51299	0.000585106	0.00774489
YIPF4	-1.2392	5.79263	0.000625683	0.0081312
AQP3	-1.25553	5.64257	0.000750151	0.0092962
DDX56	-1.2787	6.42274	0.000798071	0.00970126
SHARPIN	-1.28349	6.75449	0.000679473	0.00866385
ORAI1	-1.29597	6.4151	0.000627059	0.0081312
SRSF1	-1.30918	5.08673	0.000793582	0.00968263
ECHDC2	-1.31224	5.77266	0.000331922	0.0050731
ARHGEF18	-1.31788	6.79581	0.000356952	0.00535568
NDUFS8	-1.31835	5.34514	0.000595903	0.00785153
MCRIP1	-1.31963	6.1359	0.000819736	0.00990676
VPS51	-1.32697	7.28555	0.000590902	0.00780358
NOSIP	-1.32907	7.2494	0.000565774	0.00756764
TMEM250	-1.34453	6.1622	0.000320042	0.00493761
STMN3	-1.34655	6.18986	0.000203253	0.00344149
TELO2	-1.34928	5.50894	0.000712176	0.00896144
C14orf119	-1.34987	5.79459	0.000618058	0.00807845
BLVRB	-1.35439	6.92269	0.000270891	0.00437972
YIPF2	-1.36272	5.07442	0.000491202	0.00680796
AP003068.1	-1.36366	5.77548	0.000443624	0.00632495
BIN1	-1.36632	7.04854	0.000429192	0.0061421
GIMAP1	-1.36866	6.31629	0.000184778	0.00318034
NDUFAF3	-1.36938	5.26416	0.000699658	0.0088523
CD81	-1.38529	7.28586	0.000519656	0.00710837
C19orf25	-1.38571	5.46725	0.000374955	0.00554882
LAMA5	-1.38622	5.31565	0.000289327	0.00456826
CTBP1	-1.38732	7.50203	0.00039516	0.00574109
SRM	-1.39233	5.23428	0.000291797	0.00460092
AL358781.1	-1.40366	6.31318	0.000351621	0.00529954
CD27-AS1	-1.40386	6.24695	9.19923e-05	0.0018598
TRAPPC6A	-1.4051	4.8346	0.000383788	0.00562578
CAPN15	-1.40976	6.29201	0.000171348	0.00300331
POLL	-1.42203	5.89737	0.000107855	0.00209196
DUSP7	-1.42232	5.64372	0.000223517	0.00369189
KCNN4	-1.42449	5.23269	0.000598409	0.0078755
CHMP6	-1.43378	5.07523	0.000563577	0.00755588
NEIL1	-1.43446	6.1545	0.000625932	0.0081312
TOR4A	-1.43543	5.3712	0.000335832	0.00511241
HSPBP1	-1.45308	4.13955	0.000777785	0.00953556
AC046185.3	-1.45413	4.92265	0.000272437	0.00439851
TRAP1	-1.46385	5.78463	0.000384367	0.00562708
MED18	-1.46703	4.45708	0.000761569	0.00941374
CDK5R1	-1.47384	4.01936	0.000766391	0.00945655
C9orf16	-1.47534	5.68436	0.000209189	0.00351696
RABEP2	-1.47583	5.22517	0.00038005	0.0055936
AC005306.1	-1.4834	5.27631	0.00067277	0.0086071
SNED1	-1.48355	4.74895	0.0007621	0.00941374
APBB1	-1.48364	5.83825	0.000470243	0.00658973
FBXO31	-1.49294	4.90123	0.000176216	0.00306559
ZNF48	-1.51098	4.47304	0.000294812	0.00462935
ICAM2	-1.51604	6.73733	0.000144458	0.00264948
AC005329.1	-1.51742	4.85886	0.000816644	0.00990183
ZC3H10	-1.53255	4.02934	0.000610805	0.0080019
ASCC2	-1.5372	7.28294	0.000163605	0.00290761
FAM174C	-1.53736	4.85259	0.000603695	0.00792687
SIRPG	-1.53939	5.02042	0.000142886	0.00262617
FAM184B	-1.54081	4.18895	0.000371849	0.00552493
AC244502.1	-1.54284	5.55566	0.000529318	0.00720814
TNFAIP8L2	-1.54919	6.56551	0.000333314	0.00508759
DPM2	-1.55561	5.34956	0.000105101	0.00204893
PF4	-1.57035	6.0434	0.000686443	0.00874299
GIMAP4	-1.57061	8.33041	0.000235341	0.00387603
CPTP	-1.57273	4.6185	0.000387473	0.0056581
CISH	-1.58865	5.98748	0.000136021	0.00252299
VEGFB	-1.58947	4.76583	9.02322e-05	0.00183718
MYC	-1.59211	5.93536	0.000145814	0.00266157
RPRD1B	-1.59449	4.74346	0.000109552	0.00211414
NUBP2	-1.59481	5.67166	2.20294e-05	0.000587262
MHENCR	-1.59679	4.66896	0.000495047	0.00683947
GIMAP6	-1.59724	7.59111	9.4808e-05	0.00189666
ATP6V0E2	-1.60282	5.43051	4.63306e-05	0.00105988
MFAP1	-1.60662	4.96237	0.000115637	0.00220691
TMED3	-1.60727	5.01483	0.000111513	0.00214115
INTS5	-1.60736	4.82126	8.43464e-05	0.00174209
DERL3	-1.61935	3.79765	0.000620471	0.00809154
IL21R-AS1	-1.62312	4.1103	0.000562797	0.00755427
HSPB1	-1.62374	5.1122	5.28279e-05	0.0011696
ZNF444	-1.62878	4.57069	8.51522e-05	0.00175558
PRR29	-1.63286	6.29233	3.62804e-05	0.000866421
MZT2B	-1.63312	5.24362	0.000391941	0.00571606
ABHD14A	-1.63391	4.17256	0.000215364	0.00360075
C11orf68	-1.63583	6.07213	9.88756e-05	0.00196092
SUSD3	-1.63759	5.19259	0.000316679	0.00489891
TMOD1	-1.63955	4.36152	0.000298618	0.00467271
PRDX2	-1.64034	6.31328	0.000103866	0.00203357
TP53RK	-1.64177	4.12703	0.000218145	0.00363223
NDUFS7	-1.64201	5.79724	4.15403e-05	0.000969811
HAGH	-1.64365	6.26118	4.99933e-05	0.00112367
SBK1	-1.64492	5.19919	6.93896e-05	0.00147572
C20orf27	-1.64617	5.96617	9.46261e-05	0.00189633
MED9	-1.65162	3.77253	0.000586321	0.00775202
PXMP4	-1.65436	3.6752	0.00035152	0.00529954
PIGU	-1.66762	3.62686	0.000615835	0.00805858
PIGM	-1.66907	3.99328	0.000421092	0.00604947
CCND2	-1.67476	6.41768	1.25779e-05	0.000358659
CD27	-1.68505	6.6578	1.0863e-05	0.000321764
FAM102A	-1.69395	7.56766	0.000529715	0.00720814
NDUFA11	-1.6968	4.03014	0.000350086	0.00529424
CD320	-1.69905	4.87116	0.000352543	0.00530341
KIFC3	-1.70141	3.68771	0.000565113	0.00756763
NUP43	-1.70371	4.7652	0.00010978	0.00211496
MZT2A	-1.70375	4.03647	0.000474726	0.00662018
IL21R	-1.70829	5.32616	2.69944e-05	0.000683245
TRAC	-1.7136	8.54483	8.77391e-05	0.00179599
HSPA7	-1.71663	5.02594	6.04514e-05	0.00130746
BORCS6	-1.71885	4.9088	3.69623e-05	0.000879044
XRCC3	-1.71944	5.71102	5.65087e-05	0.00123618
LINC00861	-1.72575	7.54465	0.000221048	0.00366167
CIAO3	-1.73136	5.10401	0.000121395	0.0023039
PEX11B	-1.73925	4.87396	3.69492e-05	0.000879044
AL049840.5	-1.7405	3.99664	0.000181954	0.00313645
NRGN	-1.74443	7.59607	0.000786841	0.00961834
GRWD1	-1.74823	4.76928	3.3502e-05	0.00081363
CCR3	-1.74961	5.93773	9.4493e-05	0.00189633
FAM110A	-1.76235	5.68475	8.10662e-05	0.0016865
LINC01138	-1.78546	3.90695	0.000304562	0.00473704
ASB2	-1.78871	3.10949	0.000578634	0.00768584
ESPN	-1.79058	3.69067	0.000116197	0.00221256
LY6E	-1.79295	7.51194	9.64052e-05	0.00192175
GPBAR1	-1.80089	5.51798	7.9875e-05	0.00166474
TMED7	-1.80142	4.82491	0.000152312	0.00274954
FADD	-1.8059	5.16015	4.64155e-05	0.00105988
AC005261.1	-1.80607	3.87004	0.000456475	0.00645787
AC114546.3	-1.80981	3.67594	0.000532908	0.00722925
DTX1	-1.81229	3.3302	0.000491755	0.00680796
AC105020.6	-1.81527	3.61425	0.000176664	0.00306832
DCAF12	-1.81801	7.17709	0.000372088	0.00552493
LBH	-1.82104	7.94792	0.000106735	0.00207373
MT-TS1	-1.82946	7.50294	4.18062e-05	0.000974034
AP000879.1	-1.83138	5.06238	3.04119e-05	0.000752941
KLHL25	-1.83193	2.70708	0.000548945	0.00739667
ZBTB45	-1.84501	3.60675	9.97754e-05	0.00197194
ISOC2	-1.85253	3.64818	0.000278062	0.00444908
GPR171	-1.85705	3.56436	0.000270359	0.0043773
ZNF212	-1.86615	4.31933	1.69965e-05	0.000466104
ADGRG5	-1.86715	5.84551	3.27185e-05	0.000801393
RBM38	-1.87499	7.73975	0.000706744	0.0089181
KRT73-AS1	-1.88126	2.30062	0.000770732	0.00948
TMEM204	-1.8829	5.01149	0.000138475	0.00256436
CDKN1C	-1.88291	3.82167	0.000618979	0.00808128
ITM2C	-1.8856	5.80502	7.41203e-06	0.000234061
GSTM2	-1.89022	3.76546	0.000623511	0.00812194
HPS6	-1.89891	5.03961	6.46836e-06	0.000208864
ZNF540	-1.90599	2.44953	0.000676911	0.00864079
AC005332.5	-1.91074	3.78385	6.50829e-05	0.00139709
AL670729.3	-1.92406	2.91393	0.000658252	0.00846862
AC127496.6	-1.93244	3.97067	3.61615e-05	0.000865386
FBXL18	-1.93456	4.08299	3.25854e-05	0.000799843
PLD4	-1.93894	5.02867	2.46947e-05	0.000640441
CLU	-1.94001	6.34643	0.000386542	0.0056517
FAM210B	-1.94444	6.94501	4.9499e-05	0.00111475
IGLV2-11	-1.94805	3.18046	0.000712975	0.00896144
CTBP1-AS	-1.94967	6.38547	1.77671e-07	9.42892e-06
MBD3	-1.94984	5.81633	3.0043e-07	1.53059e-05
FCGBP	-1.95283	4.16459	9.18304e-05	0.0018598
TMEM229B	-1.95743	5.43696	3.26233e-06	0.000118342
MOCS3	-1.96043	3.0052	0.000512497	0.00702722
RTP4	-1.96048	2.94731	0.000375149	0.00554882
LYL1	-1.96178	6.37467	4.20231e-05	0.000977101
LRFN3	-1.96287	2.54045	0.000495821	0.00683947
GPR18	-1.97026	3.88581	0.000317376	0.00490307
AC018761.2	-1.97062	4.93512	1.59226e-05	0.000439721
AC011477.2	-1.97206	2.46791	0.000419629	0.00604297
SMIM5	-1.98106	2.96562	0.000360334	0.00539231
AC012254.3	-1.98167	2.51792	0.00048237	0.00670231
AC015911.7	-1.9824	4.26602	2.75615e-05	0.000691329
CD247	-1.98367	8.08955	0.000416737	0.00600887
CAPN10-DT	-1.98828	2.306	0.0004673	0.0065565
ARL2	-1.99058	3.6863	0.000190711	0.00327263
AC005329.3	-2.00202	4.36609	4.36181e-06	0.000150601
FAM50B	-2.00606	2.61868	0.000282475	0.00450349
LINC01089	-2.00797	5.40773	5.21949e-06	0.00017507
AL031600.3	-2.02776	5.47514	3.38329e-05	0.00081993
ZSWIM3	-2.02833	2.97909	0.000168807	0.00297241
NPIPB11	-2.03281	2.88921	0.000635792	0.00821655
S1PR1	-2.03957	6.64474	3.14164e-06	0.000115425
TESC	-2.04888	6.19886	4.79555e-05	0.0010907
AP000866.5	-2.05402	4.39097	1.19632e-05	0.000345426
ST6GALNAC4	-2.05826	5.11051	3.19811e-05	0.000786694
SLC29A1	-2.07948	5.39948	0.000161838	0.00288514
GIMAP7	-2.08632	6.66617	4.57434e-05	0.00104871
TSPAN5	-2.10088	4.78226	0.000457377	0.00645787
TRDC	-2.11583	6.10069	3.61262e-05	0.000865386
PTCRA	-2.12436	2.72673	0.000171726	0.00300533
SLC16A13	-2.12672	2.5231	0.000304044	0.00473704
ANK1	-2.12718	3.94952	0.000815886	0.00990183
AL353763.2	-2.12971	2.52574	0.000380012	0.0055936
SPNS2	-2.13842	2.77715	0.000212154	0.00355544
AC016074.2	-2.15001	4.24085	6.84233e-06	0.000219186
KLRK1	-2.15292	2.59065	0.000157075	0.00281314
GZMM	-2.18182	6.42403	4.09945e-07	1.97191e-05
NSG1	-2.20191	3.91663	8.60998e-06	0.000267469
FAM122A	-2.20629	3.81044	4.06148e-06	0.000142812
SPNS3	-2.2149	4.52775	0.000819506	0.00990676
GRAP	-2.22108	6.01818	1.11429e-08	8.57259e-07
CHST2	-2.22423	5.56897	0.000457453	0.00645787
CD7	-2.22543	7.31337	2.56453e-06	9.79908e-05
SLC5A10	-2.22584	6.03922	7.38795e-09	5.92224e-07
CLDND2	-2.24316	3.74649	0.000771034	0.00948
GFI1B	-2.24445	4.36877	2.44497e-05	0.000636971
AC129492.7	-2.26242	3.8238	2.79364e-06	0.000104995
AC084018.1	-2.29458	2.72006	0.000163219	0.00290525
PRAG1	-2.30699	4.62555	5.27254e-05	0.0011696
KLHL26	-2.31128	3.17743	2.55232e-05	0.000655991
AL035071.1	-2.35727	3.63131	2.15519e-05	0.00057857
ZNF135	-2.36045	4.69832	0.000742834	0.00923548
UBXN6	-2.36448	8.19103	1.2217e-05	0.000351867
SH3GL1P3	-2.37316	3.17021	1.51296e-05	0.00042243
AC073857.1	-2.39682	2.47756	0.000181611	0.00313524
AL121839.2	-2.42925	2.88805	4.91143e-05	0.00111045
AC011466.1	-2.44051	3.73276	2.8495e-06	0.000106397
PWWP2B	-2.44749	4.43375	3.8089e-07	1.8901e-05
GP9	-2.45003	3.20812	0.000322786	0.00496813
NPRL3	-2.45714	7.02006	7.74479e-08	4.62388e-06
SIT1	-2.46062	5.55478	2.18852e-08	1.54858e-06
CROCC2	-2.51669	2.83813	8.39634e-06	0.000262254
MINPP1	-2.51672	2.53303	0.000297987	0.00467271
BEX3	-2.52841	3.28163	8.24757e-06	0.000258311
AC092171.2	-2.54201	3.22459	8.99079e-06	0.000274349
ID3	-2.54807	3.73652	1.88186e-06	7.46426e-05
AC005943.2	-2.55545	4.11754	5.19113e-08	3.32435e-06
AC127521.1	-2.56669	3.21065	0.000286604	0.00455665
PRR5	-2.57179	5.30263	1.28355e-09	1.25755e-07
TRIM58	-2.57432	5.5133	0.000192471	0.00329298
SLC38A5	-2.57966	5.47291	4.20526e-08	2.7704e-06
LPAR5	-2.60917	4.31551	3.8824e-08	2.58744e-06
ZBTB42	-2.61132	3.01513	1.15291e-05	0.000337999
CRYGS	-2.61771	2.73626	4.90033e-06	0.000165213
PRF1	-2.6305	8.98405	0.000495435	0.00683947
FAM43A	-2.66232	4.19893	1.2116e-07	6.77494e-06
Z83843.1	-2.71965	1.90627	0.000351823	0.00529954
AP002761.4	-2.73603	3.93898	1.10775e-06	4.72051e-05
PLEKHF1	-2.74105	4.73987	1.33409e-07	7.2822e-06
LFNG	-2.77571	7.9955	8.17559e-10	8.29352e-08
OSBP2	-2.77902	4.38563	4.26505e-05	0.000989681
PTGDR2	-2.79366	4.68623	1.58715e-05	0.000439456
ABALON	-2.80364	6.10935	4.09525e-05	0.000959997
LCN2	-2.80474	3.90175	0.00028793	0.00456507
SLC6A8	-2.81401	4.95768	4.11597e-06	0.000144285
FKBP8	-2.82193	11.1027	3.96707e-07	1.93381e-05
IGFBP4	-2.83121	2.363	4.55274e-06	0.000155322
STRADB	-2.83287	6.55326	7.78404e-05	0.00162529
TNS1	-2.85397	4.98284	3.20931e-06	0.00011716
CEBPE	-2.8906	3.95628	8.06514e-07	3.62552e-05
CD248	-2.90007	2.71079	0.000103705	0.00203357
TMCC2	-3.00636	3.95359	0.000253676	0.00413639
OLFM2	-3.02554	3.3636	3.5155e-07	1.75209e-05
FO704657.1	-3.04226	3.5075	2.31643e-07	1.20696e-05
SIGLEC8	-3.08954	3.91095	0.000373037	0.00553186
BCL2L1	-3.15189	7.74681	2.45296e-08	1.71453e-06
PNMA3	-3.17306	3.5487	5.09011e-09	4.29029e-07
CXCR3	-3.17739	4.52377	6.45369e-09	5.20976e-07
CXCR6	-3.17826	3.41763	5.36938e-05	0.00118364
LRRC32	-3.19588	2.62753	3.82739e-06	0.000134995
CCR7	-3.1996	7.68917	5.52013e-08	3.43898e-06
AP001189.1	-3.2121	4.48947	1.69087e-08	1.24746e-06
HBB	-3.21703	10.2107	2.75163e-08	1.90012e-06
SPON2	-3.33723	7.17383	5.55884e-06	0.000182902
HBA2	-3.41623	8.40553	4.07025e-10	4.3605e-08
AL355488.1	-3.4227	2.75869	1.05883e-07	6.09918e-06
AC104809.2	-3.42674	4.17207	3.9506e-07	1.93381e-05
SNCA	-3.43013	6.17592	8.53693e-05	0.00175689
PACSIN1	-3.50169	2.92016	2.14126e-08	1.53035e-06
PRSS33	-3.5684	4.98678	0.000192864	0.00329479
AC093866.1	-3.59279	5.32772	3.76075e-05	0.000890691
AP003469.4	-3.62159	2.85864	5.78966e-09	4.74049e-07
GYPC	-3.63847	8.64935	3.65445e-09	3.2985e-07
GMPR	-3.65967	4.87536	3.67412e-12	5.39954e-10
GPR146	-3.76945	4.36336	0.000110338	0.00212216
LINC01355	-3.95476	2.4607	5.34925e-09	4.4758e-07
MRC2	-4.07377	3.09379	7.06828e-08	4.30977e-06
AC245060.6	-4.09852	2.24931	9.28287e-08	5.48503e-06
GATA1	-4.11226	4.50188	4.55548e-10	4.79078e-08
DMTN	-4.20698	7.97034	3.85882e-13	6.60204e-11
SHISA4	-4.26682	3.167	5.28531e-05	0.0011696
AC073957.2	-4.41602	4.1763	1.14723e-05	0.000337198
IDO1	-4.43855	4.19858	1.92339e-08	1.38665e-06
PDZK1IP1	-4.46023	5.18034	8.11972e-19	3.57986e-16
SLC25A39	-4.48038	9.90656	1.2747e-14	2.80998e-12
OR2W3	-4.61635	3.51085	4.26826e-08	2.79583e-06
AC092535.5	-4.67509	4.06505	5.34447e-08	3.38473e-06
TMC5	-4.81615	3.82035	3.52542e-09	3.20729e-07
APOBEC3B-AS1	-4.81739	1.78911	0.000796904	0.00970126
VWCE	-5.46189	3.11357	1.37465e-13	2.58321e-11
EPB42	-6.40389	4.30033	6.97406e-12	9.86958e-10
RUNDC3A	-6.67701	4.5725	1.42834e-20	7.11873e-18
AC130456.3	-6.74033	4.07017	2.0667e-14	4.38714e-12
DEFA3	-6.98818	2.48921	2.2816e-08	1.60454e-06
MYL4	-7.9988	4.92816	3.25347e-16	8.67316e-14
SELENBP1	-8.07637	6.18422	3.24012e-32	4.12684e-29
CA1	-8.26352	3.74961	4.08172e-08	2.70456e-06
ALAS2	-9.52561	8.39568	1.90973e-23	1.45941e-20
AC092490.1	-9.54323	5.92149	9.42114e-08	5.53818e-06
HBM	-9.86625	5.34913	9.58786e-19	3.9776e-16
SLC4A1	-10.8299	7.20765	8.37171e-22	5.33138e-19
HBQ1	-10.8749	3.51738	2.56036e-17	8.89375e-15
AHSP	-11.5161	4.15565	2.60513e-12	3.98168e-10
FUNDC2	-12.3118	4.95054	5.88712e-27	5.62368e-24
SH3GLB1	1.08379	7.13526	0.000831865	0.0100165
LYST	1.17325	7.89846	0.000834772	0.0100409
LYNX1	-1.94038	2.48085	0.000838388	0.0100738
LMF1	-1.43979	4.21919	0.000840665	0.0100906
ZNF721	1.83566	3.78973	0.000844509	0.0101262
AKAP9	1.10655	5.51367	0.000846479	0.0101392
AFF1	1.19252	6.24845	0.000854017	0.0102188
SLC37A3	1.15797	4.47374	0.000856734	0.0102406
KLF9	1.69654	5.08042	0.000859981	0.010258
OLIG1	-1.41088	4.53871	0.000859586	0.010258
EPC1	1.04398	6.15676	0.000865056	0.0103078
RARG	-1.38672	4.85188	0.000866213	0.0103109
SCAMP3	-1.27445	5.97102	0.000872001	0.0103583
AC010226.1	1.50872	2.88143	0.000871434	0.0103583
RBM25	1.20479	6.91206	0.000875187	0.0103854
SIGIRR	-1.31467	7.28649	0.000876697	0.0103925
BCAS2	1.18507	4.4022	0.000879504	0.010415
EXOSC5	-1.43702	4.1626	0.000886683	0.0104812
KRT73	-1.90512	2.77347	0.000886918	0.0104812
STAB1	1.11379	7.31765	0.000892933	0.0105414
GLYCTK-AS1	-1.64968	3.43073	0.000894744	0.0105468
VCAN-AS1	1.43581	6.233	0.000895232	0.0105468
PCED1B	-1.4729	6.33152	0.00089998	0.0105919
PRDM4	1.09914	5.27308	0.00090647	0.0106573
SNPH	-1.77773	4.12662	0.000915305	0.0107474
BOP1	-1.28865	5.05521	0.000916005	0.0107474
C1RL-AS1	1.38786	4.32938	0.000917146	0.0107497
AP000919.2	2.02972	3.2368	0.000927212	0.0108566
DPH3	1.14537	4.69823	0.000931648	0.0108863
TEF	-1.48314	3.86264	0.000930742	0.0108863
FNIP1	1.04484	5.52284	0.000934388	0.0109072
ZNF638	1.06883	6.18201	0.000936299	0.0109184
KIAA0232	1.1144	6.50196	0.00094535	0.0110128
CLIC3	-2.78345	4.73773	0.000953145	0.0110923
ZNF506	-1.29644	4.98302	0.000962271	0.0111871
COX20	-1.32072	6.06306	0.000964116	0.0111972
STARD3NL	1.13186	4.63002	0.000965941	0.0112071
ATAD3A	-1.44072	3.93712	0.000972906	0.0112658
ORM1	1.39238	2.96944	0.000972965	0.0112658
TNFSF13B	1.01082	6.27718	0.000979245	0.011327
CSTF1	-1.3464	4.65254	0.000991781	0.0114605
GPR141	1.36325	2.98452	0.00100271	0.011575
Z97986.1	-1.68831	3.6143	0.00100688	0.0116115
TMEM167B	1.00656	6.40666	0.00101187	0.0116574
NME3	-1.33081	4.85157	0.00101564	0.011689
TFRC	1.12964	4.8401	0.00101996	0.0117158
ELF1	1.21936	7.22987	0.00102103	0.0117158
AC109587.1	1.23334	4.70188	0.00102049	0.0117158
TMIGD2	-2.1499	4.15657	0.00102781	0.0117818
ANKRD12	1.32015	5.929	0.00103094	0.0118059
ZSWIM1	-1.55735	3.52828	0.00104545	0.0119601
SEC11A	1.02218	6.3984	0.00104974	0.0119972
ZNF333	1.00853	6.2356	0.00106487	0.012158
RPP25L	-1.4833	4.55322	0.00106774	0.0121683
CASC4	1.17663	5.73255	0.0010679	0.0121683
GLRX	1.01144	6.5567	0.00107032	0.0121838
HSDL2	1.14852	5.59355	0.0010723	0.0121943
MLYCD	-1.41571	4.04874	0.00108339	0.0122829
CTBS	1.17446	5.25883	0.00108439	0.0122829
HLA-L	1.1811	4.3104	0.00108386	0.0122829
EBLN3P	1.32282	6.05604	0.00108246	0.0122829
CARNS1	-1.44162	4.0618	0.00109072	0.0123424
TNFRSF9	1.68258	3.28838	0.00109417	0.0123693
PSMC6	1.499	4.90951	0.00109635	0.0123817
NOC4L	-1.58867	4.00252	0.00109751	0.0123826
PTPN9	1.09883	5.03748	0.00110026	0.0124015
SOS1	1.12202	5.54202	0.00110233	0.0124126
SPRN	-1.8066	2.94905	0.00110513	0.0124319
MAPKAPK5	1.17976	4.78753	0.00111016	0.0124762
RB1	1.25021	5.17976	0.00112118	0.0125878
COMMD6	2.03518	4.83161	0.00112747	0.0126459
ZBTB6	-1.99421	3.47469	0.00113026	0.0126649
LGALS2	1.97734	5.13412	0.00113277	0.0126682
PIN4	1.67454	2.53213	0.00113232	0.0126682
NDUFA4	1.22645	5.37477	0.00113557	0.0126872
QKI	1.07364	6.78035	0.00114142	0.0127154
PSPC1	1.04291	5.53934	0.00114033	0.0127154
AL356356.1	1.37294	3.68814	0.00114021	0.0127154
XYLT2	-1.25942	5.016	0.00114795	0.0127366
SDCCAG8	1.19149	4.12684	0.00115	0.0127366
FCHO2	1.2456	4.44023	0.00114697	0.0127366
LDLRAP1	-1.2738	7.47155	0.0011494	0.0127366
PRNP	1.11429	5.85925	0.00114517	0.0127366
CD55	1.23012	7.56388	0.00114772	0.0127366
ZNF277	1.43669	3.88128	0.00115147	0.0127407
ATXN7L1	1.42964	3.98711	0.00116999	0.0129331
RBM14	-1.17263	6.19496	0.00117203	0.0129431
APLP2	1.28403	9.07454	0.00117909	0.0130085
FBXO46	-1.34396	4.71109	0.00118678	0.0130809
AL662844.4	1.21531	4.62232	0.00118824	0.0130843
ETV3	1.0921	5.15561	0.00118959	0.0130867
COQ10B	1.09079	4.72778	0.0011983	0.0131699
PLEK	1.2591	9.17403	0.00122005	0.013396
MAPK6	1.41992	3.72586	0.00122381	0.0134169
AC008264.2	-1.30383	4.66987	0.0012243	0.0134169
TLR5	1.37219	5.03014	0.00122959	0.0134621
TTC32	1.7997	2.92078	0.00123318	0.0134885
HINT1	1.17277	6.31141	0.00123713	0.0135188
CDV3	1.12901	7.60368	0.00124061	0.0135421
AC040970.1	1.4536	3.14101	0.00124163	0.0135421
AKIRIN1	0.990506	6.383	0.00124817	0.0136005
PLAUR	1.30475	6.89566	0.00125154	0.0136243
TAOK1	1.0812	5.94737	0.00125372	0.0136351
ASAH1	1.18462	8.17891	0.00126551	0.0137503
SMPD3	-2.51561	5.45753	0.00126882	0.0137732
ARFRP1	-1.22602	5.75991	0.00127727	0.0138518
VIL1	-1.6008	3.11978	0.0012794	0.0138592
RPL35A	1.53152	8.22441	0.00128037	0.0138592
RANBP3	-1.1886	6.32996	0.00128602	0.0138648
CDKN2D	1.24595	7.19808	0.00128263	0.0138648
CEP170	1.46131	4.66592	0.00128677	0.0138648
POMGNT2	-1.74595	3.1181	0.00128785	0.0138648
SLC35E2B	-1.57935	6.64565	0.00128675	0.0138648
AC026401.3	1.3491	3.42448	0.00128814	0.0138648
WAPL	1.04136	6.05665	0.00129503	0.0139146
ZNHIT2	-1.68024	2.60326	0.0012952	0.0139146
PPDPF	-1.50193	6.30848	0.00130694	0.0140276
PYCR3	-1.95926	2.65042	0.00131601	0.0141117
KIF2A	1.23224	5.06632	0.00131923	0.0141331
CYSTM1	1.36754	5.63217	0.00132111	0.01414
TAL1	-1.52151	3.74964	0.00132345	0.0141518
N4BP2L2-IT2	-1.52774	3.40663	0.00133966	0.0143117
ZNF780A	-1.71147	3.78434	0.00135	0.0144088
CLN3	1.81244	5.62629	0.00136554	0.0145611
TRAK1	1.00621	5.74527	0.00136972	0.0145921
CHMP5	1.21823	4.87718	0.00138896	0.0147559
CAPZA2	1.16498	6.5497	0.00138874	0.0147559
GLI4	-1.43916	4.245	0.0013879	0.0147559
MLC1	-2.42055	4.69758	0.00139378	0.0147797
STEAP4	1.26753	7.63059	0.00139314	0.0147797
PIDD1	-1.30733	5.01161	0.00141809	0.0150236
MIR600HG	-2.10079	3.5075	0.00142963	0.0151319
KLHL22	-1.44395	5.0646	0.0014343	0.0151673
ST20-AS1	1.40101	3.84174	0.00144232	0.0152381
CCDC92	-1.20893	5.30837	0.00145323	0.0153163
LATS2	1.15798	4.18112	0.00145124	0.0153163
GTF2IP4	1.60733	4.25056	0.00145374	0.0153163
DEGS2	-1.3587	5.74502	0.00146364	0.0154065
DMXL1	1.59533	4.6323	0.00147283	0.015489
B4GALT5	1.02494	6.68905	0.00148204	0.0155716
FOSL2	1.26151	7.65788	0.00149349	0.0156627
MYSM1	1.49332	5.22021	0.00149481	0.0156627
TET3	1.0557	5.8567	0.00149297	0.0156627
RPS18	1.48589	9.87401	0.00149745	0.0156761
TRIP11	1.17668	4.67221	0.00150711	0.0157628
FRY	1.1074	6.16256	0.00152833	0.0159702
JRK	-1.3849	4.98739	0.00153115	0.015985
RAPGEF6	-1.75251	4.38882	0.00155244	0.0161925
MRM1	-1.64043	2.87856	0.00156264	0.0162841
MFSD11	1.01103	6.13853	0.00156899	0.0163354
ATP6V0E2-AS1	-1.45864	3.93126	0.00157467	0.0163798
DAPP1	1.04786	6.19371	0.00158152	0.0164361
FBXO44	-1.20895	5.3156	0.0016004	0.0166057
SULF2	1.26594	7.83145	0.00160219	0.0166057
H3F3AP4	1.68101	5.90526	0.00160161	0.0166057
TBK1	1.07718	4.77775	0.0016063	0.0166333
USP11	-1.14456	5.63181	0.0016176	0.0167352
SP100	1.04085	7.42822	0.00162477	0.0167942
ADAM17	0.994072	5.62258	0.00162778	0.0168102
MS4A6A	1.18308	7.70493	0.00163524	0.0168719
PPTC7	0.975537	6.08578	0.00164712	0.0169792
CCDC124	-1.22175	4.97851	0.0016522	0.0169965
CALML4	-1.69188	2.64498	0.00165324	0.0169965
SEPTIN1	-1.15617	6.85826	0.00165284	0.0169965
NIBAN1	1.42452	8.52842	0.00165821	0.0170072
EPHB1	1.70101	4.659	0.00166022	0.0170072
PYGO2	-1.11662	6.31758	0.00165956	0.0170072
AC078795.1	1.44422	2.63614	0.00166015	0.0170072
VAV3	1.06087	5.23578	0.00166342	0.0170248
SLC39A4	-1.72023	2.50678	0.00166631	0.0170392
SERTAD3	1.05767	5.42787	0.00167515	0.0171143
GUK1	-1.48435	8.43956	0.00168665	0.0172165
MIR302CHG	1.6845	3.07992	0.00170007	0.017338
OARD1	1.20343	4.54408	0.00171034	0.0174157
UTRN	1.11324	6.70327	0.00171073	0.0174157
FARSA	-1.19518	5.56002	0.00171834	0.0174637
INE2	-1.78086	2.59565	0.00171849	0.0174637
ELOC	1.24823	4.03935	0.0017238	0.0175021
PHF5A	1.2267	3.99825	0.00174585	0.0176891
PGAP3	-1.26452	5.15544	0.00174685	0.0176891
COLQ	-2.63845	4.27275	0.00174577	0.0176891
CDK2AP2	-1.37541	6.22173	0.001755	0.017756
KATNBL1	1.03922	5.00191	0.0017572	0.0177626
SNRNP40	-1.18511	5.28402	0.00176871	0.0178603
DUSP10	1.49829	3.52044	0.00176999	0.0178603
CD6	-1.23817	7.51556	0.00177647	0.01791
RAP1A	1.00892	7.20289	0.00178507	0.0179809
TCL1A	-2.4425	5.17186	0.00178882	0.0180029
RPS28P7	-1.94319	5.89276	0.00179955	0.018095
GAB2	1.36636	7.40476	0.00181211	0.018168
MXD4	-1.23109	7.17039	0.00181474	0.018168
COMTD1	-1.64721	2.6052	0.00181086	0.018168
LSM1	1.27026	3.89769	0.00181281	0.018168
AC005696.2	-1.40443	4.15209	0.00181429	0.018168
GOLGA5	1.0376	4.96501	0.00181723	0.0181771
CPB2-AS1	1.52568	8.25902	0.00182788	0.0182676
ATF6	1.00865	6.38731	0.00183506	0.0183234
GNAQ	0.980773	6.41308	0.00183941	0.0183349
TRIM56	-1.17629	6.83821	0.00183807	0.0183349
COP1	1.07575	6.38479	0.00184456	0.0183703
LILRA4	-1.62511	3.26221	0.00185249	0.0184332
ATF7IP	1.03953	6.64982	0.00186358	0.0185275
APOBEC3B	-4.45353	1.43843	0.00186564	0.0185319
NSUN5	-1.18648	5.49414	0.00186929	0.0185521
KCNA3	1.32344	3.31988	0.00187226	0.0185655
TFAP4	-1.39464	3.761	0.00187793	0.0186056
MSMO1	-1.52999	3.40868	0.00188608	0.0186702
ODR4	1.49294	3.29501	0.00188927	0.0186857
FYB1	1.19027	8.8425	0.00189715	0.0187474
AC012615.1	1.29176	2.95105	0.00190964	0.0188546
CREBBP	1.16567	7.40876	0.00192735	0.0189804
AGFG2	-1.22694	4.83358	0.00192413	0.0189804
SUMO1	0.986882	5.71162	0.00192629	0.0189804
AC020916.1	1.59761	7.02723	0.00192931	0.0189834
TOPBP1	1.03162	5.49461	0.00193449	0.0190018
HSPA14	1.33587	3.57446	0.00193446	0.0190018
PHACTR1	1.15776	4.55735	0.00194254	0.0190645
ZNF609	1.12054	5.85279	0.00194465	0.0190689
MANBAL	-1.44949	4.36302	0.00194745	0.019071
CHST12	-1.36635	5.541	0.00194819	0.019071
ARID5B	1.15086	4.53947	0.00196219	0.0191916
RGP1	1.01098	5.49593	0.00196439	0.0191968
CNTRL	1.14252	6.05337	0.00196625	0.0191986
ARPC3	1.12291	8.35979	0.00197364	0.0192392
CIAO2A	1.19053	4.7461	0.00197377	0.0192392
GON4L	1.13989	5.89999	0.0019829	0.0193118
RAP2C	1.03477	5.70383	0.00199315	0.0193951
RNF111	1.02663	5.48261	0.00200168	0.0194617
AL691432.2	1.44821	2.76819	0.00202619	0.0196833
ST8SIA4	0.947214	6.44609	0.00204223	0.0198223
N4BP2	1.72647	3.41747	0.00205009	0.0198719
NCOA5	-1.11717	5.63563	0.00205255	0.0198719
CD300E	1.14468	7.31807	0.0020521	0.0198719
AL390957.1	1.59114	3.93696	0.00205921	0.0199196
CD79A	-1.76965	7.14303	0.00206256	0.0199352
LARP7	1.24774	4.78573	0.00208795	0.0201636
CRY2	-1.1418	5.34117	0.00209643	0.0202285
TMUB1	-1.3416	5.03225	0.00209921	0.0202382
PYGB	-1.14704	6.41685	0.00210111	0.0202395
RPL37	1.21069	9.0315	0.00211234	0.0203306
FAU	1.07584	7.95037	0.00211556	0.0203445
ARSB	1.08194	4.30848	0.00214039	0.020566
PTPRC	1.20002	10.3022	0.002147	0.0206123
RASSF7	-1.18701	5.25273	0.00215356	0.0206302
WDR45B	0.967107	5.83354	0.00215394	0.0206302
MBOAT1	1.20346	4.16284	0.00215426	0.0206302
METTL26	-1.26444	4.96451	0.00215787	0.0206475
TBRG4	-1.10016	6.08351	0.00216402	0.0206891
ATP5MD	1.18	4.10678	0.00216681	0.0206984
SPRTN	1.25602	3.56314	0.00219936	0.0209919
MPG	-1.25011	5.16349	0.0022061	0.0210387
TGM2	-1.65722	2.30579	0.0022097	0.0210555
CTRL	-1.52849	3.1371	0.00222807	0.021213
TENM1	2.07567	2.54398	0.00223246	0.021237
SLC2A9	1.18913	3.45849	0.0022343	0.021237
MATK	-1.52057	6.47899	0.00224052	0.0212433
MRPL1	1.39225	2.54751	0.00223747	0.0212433
AC004974.1	2.26203	4.05594	0.00223943	0.0212433
AC007298.1	1.13169	5.00258	0.00224922	0.0213081
TPT1	1.72971	11.0954	0.00225165	0.0213125
SNAI3	-1.32384	4.6203	0.0022534	0.0213125
DIAPH2	1.15136	4.18243	0.00226903	0.0214426
TRAF2	-1.31035	4.6576	0.00227668	0.0214972
RSF1	1.02515	5.21301	0.00228631	0.0215704
LTK	-2.34535	4.38161	0.00229208	0.0215958
VCPIP1	0.974862	5.75731	0.00229466	0.0215958
OGFOD3	-1.24284	4.4592	0.00229292	0.0215958
ZNF611	1.36377	3.3837	0.00230219	0.0216489
RTN1	1.05629	4.88839	0.0023056	0.0216632
TREML1	-1.99277	4.46747	0.0023197	0.0217779
FBXO7	-2.34275	8.73738	0.00232918	0.0218489
HMBS	-1.40884	4.28612	0.00235553	0.022078
RAB18	0.98346	5.54775	0.00236424	0.0221235
NRROS	-1.11601	5.64815	0.00236354	0.0221235
GATA2	1.84615	3.53403	0.00237296	0.022187
CCR12P	-2.24407	2.39	0.00237761	0.0222123
EIF4A2	1.24311	8.04509	0.0023805	0.0222212
VPREB3	-1.96795	2.98241	0.00238916	0.022284
ASPSCR1	-1.26689	5.15342	0.00239246	0.0222966
MIF-AS1	-1.3028	5.51851	0.00239638	0.0223149
RHBDD3	-1.47636	3.56022	0.00240434	0.0223347
TMEM134	-1.19352	4.79939	0.00240305	0.0223347
B3GALT6	-1.46113	4.2293	0.00240215	0.0223347
TLE2	-1.63712	3.17299	0.00242472	0.0225057
SZT2-AS1	-1.35328	3.82744	0.00242896	0.0225268
TRPM7	1.14459	5.3009	0.00243512	0.0225324
HIPK1	1.02939	7.0108	0.0024324	0.0225324
AC234582.2	1.83774	2.73934	0.00243546	0.0225324
FZD2	-1.67109	2.42819	0.00243907	0.0225476
TWF1	1.70898	4.04083	0.00247157	0.0228296
CAPN7	1.32984	4.46061	0.00247504	0.0228373
AC005944.1	-1.4135	8.24026	0.00247638	0.0228373
CCDC127	-1.36641	3.88238	0.00252226	0.0232417
THUMPD1	1.18264	5.61659	0.00252786	0.0232746
RHOT1	0.996099	5.30532	0.00255052	0.0234644
LGALS8	0.968858	6.83586	0.00256354	0.0235652
LARP1B	1.28039	2.87135	0.00256787	0.0235861
SRSF7	1.00575	7.02418	0.00257427	0.023626
REV1	1.10028	5.06677	0.0025827	0.0236688
AL157392.3	-1.36893	4.25096	0.00258306	0.0236688
IGBP1	0.92442	6.16823	0.00260544	0.0238547
NECAP1	0.976873	5.30988	0.00260825	0.0238614
CHPF	-1.6618	2.19059	0.00261059	0.0238638
TRIQK	1.16944	3.56164	0.00261719	0.0239051
HACD3	-1.44807	3.95438	0.00264911	0.0241774
FANCF	-1.62335	3.87871	0.00266314	0.0242668
AC008079.1	-1.58013	3.63808	0.002663	0.0242668
AC093484.3	-1.39389	9.41419	0.00266815	0.0242931
GDE1	0.952605	6.27222	0.00268623	0.0243996
LINC00641	1.33065	3.60031	0.00268534	0.0243996
AC021739.4	1.9571	3.24645	0.00268528	0.0243996
EXD3	-1.39196	3.55565	0.00268928	0.0244079
RBP5	1.81748	2.75286	0.00269458	0.0244366
NXF1	1.07393	7.97814	0.00270194	0.0244841
NOL12	-1.85824	3.75221	0.00270441	0.0244871
AL158212.3	-1.54664	3.11297	0.00271603	0.0245728
RPS27L	1.38244	3.96265	0.00273077	0.0246673
RNPC3	1.24499	4.22762	0.00272916	0.0246673
IGSF8	-1.10406	5.53718	0.00273913	0.0247234
LINC01943	1.26019	3.17139	0.0027434	0.0247424
MTX1	1.22112	5.22931	0.00276142	0.0248583
PRKAR1B	-1.40971	3.90977	0.00276275	0.0248583
AP000873.2	1.19685	3.6397	0.00275912	0.0248583
HSP90B1	1.05999	8.04019	0.00278879	0.0250729
ERC1	1.15281	4.00008	0.00280105	0.0251629
SMPD4	-1.18447	6.21864	0.00280539	0.0251629
TANC2	1.12696	3.78523	0.00280348	0.0251629
RPS27A	1.56375	9.21288	0.00281126	0.0251958
BATF2	-1.90701	3.30806	0.00282451	0.0252932
LAGE3	-1.56257	3.35316	0.00282653	0.0252932
DBP	-1.15683	4.8803	0.00285699	0.0255457
SON	1.17222	8.24904	0.0028772	0.0257064
THEM6	-1.27067	4.0969	0.00289294	0.0258269
TAGLN	-1.25277	6.00341	0.00291835	0.0260335
TNRC6C-AS1	-1.04769	6.18675	0.00292806	0.0260998
CHD9	1.19599	4.53573	0.00294636	0.0262221
AC104758.2	-1.48665	3.38663	0.00294605	0.0262221
KAT2B	0.993854	5.99969	0.00295502	0.0262788
MIA2	0.977368	5.61779	0.00295788	0.0262838
AC093673.1	1.36275	3.74674	0.00296195	0.0262996
MAP2K4	0.984411	5.56553	0.00296485	0.026305
SETDB2	1.07142	4.54048	0.00297088	0.0263355
NT5M	-1.67052	3.07304	0.00297288	0.0263355
SMOX	-1.48393	4.36093	0.00298866	0.0264549
ZBTB1	1.25917	5.47845	0.00299107	0.0264557
AC018638.1	-1.69615	3.20449	0.00299735	0.0264839
PLBD1-AS1	1.37214	4.24186	0.00299888	0.0264839
TREM1	1.68573	8.61473	0.00300524	0.0264993
SLC22A4	1.28571	4.83285	0.00300343	0.0264993
UBL7	-1.13558	6.38903	0.00301089	0.0265084
RPL9	2.43301	8.73051	0.00300989	0.0265084
KMT5A	1.11804	4.5097	0.00301677	0.0265397
PHIP	1.18967	5.79005	0.00302248	0.0265695
CALHM2	-1.19425	6.06475	0.00304321	0.0267313
B3GALT4	-1.2185	4.7154	0.00305386	0.0268042
FLT3	1.34099	3.1554	0.00307195	0.0269424
FOXM1	-1.40827	3.44186	0.00309874	0.0271566
OGFRL1	1.05835	7.75734	0.00311058	0.0272395
DRAM1	1.10542	3.95355	0.00311299	0.0272399
MYNN	1.18003	4.05221	0.00313557	0.0273956
ZDHHC12	-1.21159	5.50021	0.00313454	0.0273956
EPB41L2	1.14672	3.5122	0.00313917	0.0274062
NCALD	-1.35125	4.49996	0.00314359	0.0274217
TMEM19	-1.38233	3.75017	0.00314812	0.0274217
RCC1L	-1.1537	5.00386	0.00314667	0.0274217
TTF1	1.05631	4.18711	0.00316566	0.0275326
HIST1H2BC	1.23158	3.55902	0.00316471	0.0275326
RNF19A	1.0829	5.37797	0.00317424	0.0275785
LINC02604	-1.54718	2.94048	0.00317575	0.0275785
SYCP3	-1.78599	2.98348	0.00318358	0.0276256
GIMAP5	-1.47028	4.31536	0.00318999	0.0276603
SELENOO	-1.2615	6.02929	0.00322854	0.0279477
AC008761.1	-1.546	3.33839	0.00323046	0.0279477
TSIX	-7.39	2.87822	0.00322575	0.0279477
CLMN	1.04158	5.17167	0.0032612	0.0281924
SVIL	1.05445	6.46582	0.00326525	0.0282061
ROCK2	1.04634	4.51303	0.0032777	0.0282924
WASHC3	1.1092	4.06655	0.00331883	0.0285627
LMTK2	1.0718	4.73562	0.00331175	0.0285627
HLA-DQB1	-1.22299	8.25132	0.00331857	0.0285627
HGH1	-1.33633	4.62503	0.00331899	0.0285627
B4GALT7	-1.27126	4.64136	0.00332478	0.0285786
IQCG	1.33958	2.50662	0.00332582	0.0285786
WNK1	0.998374	7.40371	0.00333187	0.0286091
POLK	1.27511	3.73708	0.00333667	0.0286289
ATP11B	1.0234	6.30804	0.00334535	0.028682
LGALS3BP	-1.10667	5.24126	0.00335853	0.0287387
TP53BP2	1.01235	4.94239	0.00335949	0.0287387
AC139495.3	1.16551	3.91105	0.00335923	0.0287387
MAP3K8	1.01881	5.01388	0.00336588	0.0287719
AC010186.2	1.83679	2.81711	0.00337481	0.0288267
AC006504.5	-1.56536	2.83719	0.00337876	0.028839
SOX4	1.28581	3.18009	0.00339032	0.0289161
PIGX	0.999827	5.09158	0.00339337	0.0289206
TMEM86B	-1.45334	3.25634	0.00341427	0.0290771
ZKSCAN1	0.961689	5.49619	0.00344077	0.0292593
S1PR3	1.14113	3.5228	0.00343894	0.0292593
PLCL2	0.93147	6.26643	0.00345684	0.0293742
CYB5R4	0.969345	6.42267	0.0034597	0.0293767
EMSY	1.02454	4.59032	0.00350834	0.0297677
TOR1AIP2	0.937249	5.48839	0.0035335	0.0299589
ADPRHL2	-1.2884	5.47575	0.00354969	0.030074
TBC1D9	1.16066	4.9916	0.00356187	0.0300894
CCR2	-1.16682	6.36281	0.00356119	0.0300894
BRCC3	1.1701	3.71351	0.00356201	0.0300894
EAF1-AS1	1.16456	3.48741	0.00355664	0.0300894
ZNF174	-1.35817	3.52601	0.00357003	0.0301259
FBRSL1	-1.17948	6.29539	0.00357627	0.0301259
CAPN5	-1.91979	3.27533	0.00357166	0.0301259
VPS8	0.90764	6.13772	0.00357684	0.0301259
ANKRD28	1.20992	4.68132	0.00360018	0.0303002
GANC	1.1119	4.44575	0.00361502	0.0304027
CPD	1.00031	6.79844	0.00362197	0.0304343
CFDP1	1.1132	3.84493	0.00362408	0.0304343
CENPJ	1.21017	2.84095	0.00364127	0.0305323
SMARCC1	0.905705	6.41146	0.0036464	0.0305323
SNHG3	1.01186	4.6718	0.00364078	0.0305323
AC005786.3	-1.26741	4.26597	0.00364386	0.0305323
RGS18	1.20958	6.04701	0.00365053	0.0305445
IGIP	-2.06815	2.71263	0.00365378	0.0305495
PBRM1	1.05375	5.4312	0.00365759	0.0305588
SOD2	1.35604	3.43189	0.00366023	0.0305588
ALKBH7	-1.21464	4.65038	0.0036827	0.030724
BTAF1	1.29896	5.93854	0.00370397	0.030879
ENTPD1-AS1	1.00086	5.7418	0.00371234	0.0309263
KRTCAP2	-1.55986	2.58814	0.00372264	0.0309895
TAF3	1.13039	4.06741	0.0037292	0.0310217
FAM76B	1.31869	4.46299	0.00374721	0.0311489
FGD6	1.23667	2.62839	0.00375992	0.0312319
C5AR1	1.37976	9.13182	0.00376607	0.0312603
IFI35	-1.24765	6.25662	0.00377923	0.0313468
TRMT61A	-1.28704	3.8341	0.00378564	0.0313773
WDR25	-1.51322	2.97777	0.00381451	0.0315938
SNRPG	1.49281	3.66528	0.00381733	0.0315943
RAB11FIP2	1.29797	3.7754	0.00382189	0.031596
FAM78A	-1.09422	7.28537	0.00382888	0.031596
ANKRD17	0.96405	5.94059	0.00383407	0.031596
BRWD3	0.977407	5.24981	0.00382833	0.031596
MTBP	1.34095	2.79476	0.00382312	0.031596
AL032821.1	1.40048	6.38916	0.00383282	0.031596
AP000892.4	-1.09649	6.62038	0.0038569	0.0317612
IL4R	1.01716	8.07227	0.00386636	0.0318163
MANBA	0.964303	6.27818	0.00387228	0.0318421
CREB5	1.24788	6.85509	0.00389585	0.032013
AEBP2	1.22431	3.98127	0.00390475	0.0320631
GRASP	1.29206	3.22899	0.00392373	0.0321729
LINC00957	-1.3801	3.44659	0.00392273	0.0321729
PTOV1-AS1	1.12372	4.41301	0.00393842	0.0322702
TLR4	0.997446	7.27192	0.00395001	0.032319
MZB1	-1.23714	4.09354	0.0039482	0.032319
SLC35E2A	0.959131	5.41403	0.00396442	0.0324138
APBA2	-1.50527	5.38075	0.00398001	0.0325181
BTBD2	-1.11936	6.87457	0.00398676	0.0325389
AF228727.1	1.15123	4.28427	0.00398824	0.0325389
ZBTB3	-1.48037	2.992	0.00401593	0.0327416
TMEM187	-1.49886	2.96523	0.00402893	0.0328242
NCR3	-1.95259	5.59721	0.00405604	0.0330216
HNRNPLL	1.05032	4.41868	0.0040609	0.0330272
BASP1	1.37641	8.24662	0.0040625	0.0330272
CHD8	0.911166	6.55591	0.0040753	0.0330849
SUV39H1	-1.25825	3.91069	0.00407536	0.0330849
REV3L	1.20526	4.389	0.00409322	0.0331007
HAUS4	1.26139	4.38157	0.00408042	0.0331007
HDHD3	-1.2147	4.31699	0.00409133	0.0331007
SMC5	1.07963	5.00853	0.00409463	0.0331007
AL157935.1	-1.6953	3.32498	0.00408613	0.0331007
AC005606.1	-1.30627	3.92283	0.00409447	0.0331007
PPFIA1	0.979891	5.73481	0.00410404	0.0331534
ZNF606	-1.38439	3.3755	0.00411324	0.0331903
HLA-DQB1-AS1	-1.03467	6.32947	0.0041144	0.0331903
TTBK2	1.16092	4.35307	0.00412167	0.0332255
BHLHE40	1.0105	6.65321	0.00412479	0.0332273
SPAG1	1.26672	3.519	0.00415002	0.0334071
AC023510.1	1.07727	4.0617	0.00415371	0.0334133
SPOCK2	-1.27247	8.78121	0.00416905	0.0335132
AC090948.3	-1.87264	2.10547	0.00418594	0.0336254
SLMAP	1.1251	5.16798	0.00419185	0.0336493
AL662795.2	-1.53587	3.27615	0.00419683	0.0336657
SERPINB9	-1.16741	6.22632	0.00420223	0.0336854
TRBC1	-1.41496	7.7278	0.00420981	0.0337226
ZSCAN18	-2.00331	5.556	0.00422225	0.0337987
PRMT6	-1.62412	3.22192	0.0042362	0.0338866
SNHG30	1.32662	2.54735	0.0042438	0.0339238
FAM204A	0.980367	4.83318	0.00424693	0.0339251
HSBP1	0.924311	5.68466	0.00427087	0.0340926
SNX18	0.887308	5.86513	0.00427396	0.0340935
CNNM2	1.05734	6.70712	0.004285	0.0341578
RELCH	0.982031	5.31943	0.00428998	0.0341738
AL138963.4	1.69629	10.3282	0.00429822	0.0342156
NR3C1	0.985124	6.49097	0.00430619	0.0342553
AC010894.4	1.37545	4.69122	0.00432437	0.0343522
AP001972.1	-1.43628	4.75056	0.00432173	0.0343522
ISG15	-1.80473	5.74265	0.00433065	0.0343767
ZNF271P	1.10545	4.11705	0.00433345	0.0343767
FASLG	-2.05214	3.3505	0.00434732	0.0344629
AC027020.2	-2.20007	3.38607	0.00435136	0.0344711
AL034397.3	-1.64146	7.62907	0.00435514	0.0344772
PID1	1.03298	4.49131	0.00436595	0.0345389
RBBP8	1.2277	2.82591	0.00437885	0.0346171
LINC01238	-1.6208	2.1545	0.00438744	0.0346611
PAXX	-1.27037	6.00036	0.00440896	0.034786
DCAKD	-1.26677	4.37672	0.00440932	0.034786
RAB31	1.15513	7.47413	0.00442995	0.0349247
COPS2	1.2828	4.43101	0.00445345	0.0350859
FAAP20	-1.0764	5.44211	0.0044722	0.0352093
GNAI3	0.90028	6.88365	0.00447945	0.0352422
PPP4R2	1.20204	5.40127	0.00448787	0.0352843
B3GAT3	-1.05246	5.88358	0.00450662	0.0354074
GSK3B	0.939183	5.97856	0.00452203	0.0355041
WDCP	-1.37115	3.2186	0.00456624	0.0358172
AC092115.3	-1.31407	3.97893	0.00456967	0.0358172
AC018755.4	-1.64348	3.15823	0.00457128	0.0358172
SLC44A1	0.973184	4.66815	0.00458534	0.0358783
DENND4C	1.17825	4.65642	0.00458397	0.0358783
UBR5	0.926523	6.50917	0.00459423	0.0359097
URGCP	-1.1304	4.60008	0.00459562	0.0359097
AP006621.1	-1.33846	5.85855	0.00460303	0.0359431
IPMK	1.56196	4.45153	0.0046143	0.0360066
GPR132	-1.09502	5.71406	0.00462709	0.0360819
NELFA	-1.10814	4.81921	0.00465622	0.0362844
DENND2D	-1.32488	7.79307	0.00468531	0.0364862
GPATCH8	1.01121	6.22443	0.00469296	0.0365209
HAGHL	-1.49597	3.83855	0.00471534	0.0366309
CCND3	-1.23703	9.00711	0.00471155	0.0366309
CX3CR1	-1.61164	7.7314	0.00471667	0.0366309
GDPGP1	-1.10572	4.75869	0.0047467	0.0368391
ARL5B	1.15056	4.03542	0.00475442	0.0368741
ARMC6	-1.15446	4.91085	0.00476153	0.0369043
SUPT20H	0.877065	6.41577	0.00476608	0.0369095
TBC1D13	-1.02676	5.65023	0.00476864	0.0369095
YPEL2	1.0339	5.2977	0.00479075	0.0370556
DLEU2	1.14765	3.97901	0.00479684	0.0370777
AC084024.3	1.20642	3.20054	0.00480153	0.0370889
PKN2	1.03192	5.72333	0.00480823	0.0371156
NF2	-1.10392	4.98228	0.0048134	0.0371306
DEK	1.0819	6.26282	0.00483051	0.0372375
XIST	-7.39806	2.88611	0.00484792	0.0373466
GMFG	1.10738	8.30029	0.00486556	0.0374321
NOP10	1.02269	6.37512	0.00486482	0.0374321
ZNF213	-1.23722	4.83235	0.00487138	0.0374518
RPS6KC1	1.11466	4.09401	0.0048864	0.0375421
CES1	1.04217	5.00562	0.00489868	0.0376112
ZNF526	-1.27471	3.82338	0.00492461	0.0377778
APRT	-1.09184	6.8025	0.00492697	0.0377778
ALG3	-1.19152	4.69738	0.00495511	0.0379682
EMC10	-1.02238	6.77349	0.00497915	0.038115
ITGAM	1.07036	8.20909	0.00498092	0.038115
FCMR	-1.19671	8.07909	0.00499489	0.038171
MT-ND2	1.0969	10.6974	0.00499233	0.038171
ZNF683	-2.66628	3.89609	0.00500245	0.0381949
TRGC1	-1.1586	4.35243	0.00500468	0.0381949
AC002350.2	1.20586	2.55582	0.00501731	0.0382658
POLR2L	-1.06581	5.84333	0.00502437	0.038272
AL161452.1	-1.27033	3.69878	0.0050248	0.038272
USP6NL	1.25775	3.4843	0.00504032	0.0383646
TBC1D5	0.942608	5.6425	0.00505915	0.0384824
BCL6	1.1622	8.37421	0.00509147	0.0386514
UQCRQ	0.954421	4.70783	0.0050888	0.0386514
AP001885.3	1.29089	4.50307	0.00509131	0.0386514
RP2	1.1151	5.26503	0.00511968	0.0388398
ARHGEF19	-1.33257	3.4195	0.00513394	0.0389222
AIP	-1.05459	6.74993	0.00514662	0.0389925
MVD	-1.21321	5.27179	0.00517848	0.0391862
UBB	-1.32477	9.71887	0.00517902	0.0391862
MTG1	-1.38071	3.59932	0.00519928	0.0393136
TLK2	0.943265	5.04522	0.00526172	0.0397595
DNAJB1	0.969056	7.27633	0.00528537	0.0399118
DNAJB11	0.984272	4.39397	0.00529648	0.0399217
KY	1.57743	3.78187	0.0052933	0.0399217
AL355816.2	-1.38056	3.80668	0.00529713	0.0399217
SGMS1	1.07941	4.16888	0.00530486	0.0399537
NEURL1	-1.41295	3.66655	0.00531612	0.0400123
COG3	1.04393	4.88981	0.00535086	0.0402358
CCDC71	-1.15186	4.4642	0.00535589	0.0402358
MT-ND5	1.066	10.8116	0.00535634	0.0402358
AC109460.4	-1.16191	5.04511	0.00537837	0.0403747
VAC14	-1.01766	5.59563	0.00538555	0.0404022
AC008649.1	-1.20303	5.1866	0.00539541	0.0404497
SLC22A23	-1.54598	3.13247	0.00540945	0.0405285
WDR34	-1.52408	2.87327	0.00549741	0.0410533
AAR2	-1.02982	5.31747	0.00549693	0.0410533
CD36	1.11604	7.08955	0.0054953	0.0410533
UGGT1	0.887701	6.22408	0.00548441	0.0410533
AC010883.3	-1.14155	7.21872	0.00549587	0.0410533
NME4	-1.20337	4.71862	0.00550689	0.0410706
MYADM	1.22015	8.48846	0.00550399	0.0410706
RDH13	-1.31818	3.43554	0.00552151	0.0411529
NDUFB7	-1.1664	5.21612	0.00552754	0.041168
OTULIN	0.9355	5.05547	0.00553073	0.041168
G3BP1	-1.09875	6.58232	0.00556271	0.0413792
FAM214A	0.966926	5.20614	0.00558135	0.0414446
RABGGTB	1.09943	4.59946	0.00558235	0.0414446
ADORA2A-AS1	1.07635	3.85988	0.00557862	0.0414446
EGLN2	1.011	5.3548	0.00559558	0.0415159
AL929472.2	-1.38042	2.92557	0.00560686	0.0415727
MEN1	-1.00627	5.56727	0.00561622	0.0416152
ACSL1	1.348	9.38527	0.00565129	0.041848
ALPL	1.36003	8.00558	0.00566034	0.041888
CCDC146	1.18921	3.71579	0.00566575	0.0419009
EEFSEC	-1.1446	4.53716	0.00567692	0.0419314
ZFP62	1.271	3.62238	0.00567718	0.0419314
PIGQ	-1.16263	4.98549	0.0056939	0.0420278
SKIL	1.33963	3.91632	0.00572201	0.0422081
MIS18BP1	0.95983	5.09421	0.00575079	0.0423931
STAG2	0.991407	6.91273	0.00576483	0.0424693
OSGIN2	0.9733	4.85019	0.00578124	0.0425628
HERC4	0.926417	5.52366	0.00579639	0.042647
NAA20	1.06887	4.06129	0.00580021	0.0426478
HMOX2	-1.01047	6.46086	0.00580682	0.0426689
SORL1	1.12645	9.58026	0.00582299	0.0427604
PURB	0.875133	5.79421	0.00584105	0.0428655
AC116348.3	1.25135	5.05447	0.00585291	0.0429251
FAM3A	-1.05517	5.12016	0.00589468	0.0432038
GTDC1	0.992709	4.45455	0.00590556	0.0432127
DNAJB2	-0.991814	6.60985	0.0059024	0.0432127
ENTPD1	0.980788	6.90627	0.0059072	0.0432127
CCR4	-1.25135	4.18078	0.00593248	0.0433699
CD79B	-1.23755	5.52286	0.00597559	0.0436572
AP000688.1	-1.41313	2.97489	0.00601744	0.043907
CHMP1B	0.901984	6.91068	0.0060146	0.043907
AC130304.1	-1.39945	7.18575	0.00607793	0.0443201
ARG1	1.80339	3.04198	0.00610634	0.044499
ZBTB7A	-0.961997	6.10083	0.0061412	0.0447246
GPAA1	-1.00968	6.25243	0.00614827	0.0447477
TRAPPC8	0.899958	5.74777	0.006163	0.0448264
CD40LG	-1.23877	4.33073	0.00619723	0.0450468
PPIL2	-0.993026	6.55972	0.0062281	0.0452425
ATG9B	-1.37166	3.42452	0.00623347	0.0452528
TECR	-1.06467	6.25562	0.00624457	0.0452787
GADD45GIP1	-1.1082	5.84748	0.00624493	0.0452787
SNX13	1.11892	4.78523	0.00625956	0.0453074
ATP5F1D	-1.15629	5.42651	0.00626074	0.0453074
NT5C3A	0.984819	4.76521	0.00626049	0.0453074
TEX264	-1.01418	5.99761	0.006269	0.0453385
SLC12A6	0.932919	7.46814	0.00627364	0.0453434
PTPRE	0.960077	7.74101	0.00628063	0.0453653
CCNF	-1.4468	2.42874	0.00631087	0.0455551
AC009950.1	1.03443	4.69353	0.00631813	0.0455788
VNN2	1.41821	9.43077	0.00633962	0.045705
CEP295	1.07366	4.50685	0.0063712	0.0459039
GIPC1	-1.12149	4.58672	0.00638768	0.0459937
TTLL5	1.14022	3.33324	0.00640478	0.0460335
ING1	0.915239	4.81205	0.00640276	0.0460335
PTP4A3	-1.21925	5.67153	0.00640525	0.0460335
ABHD14B	-0.979228	6.17373	0.00644593	0.0462968
SCART1	-1.60209	2.68378	0.00648448	0.0465445
GLIPR1	0.955555	7.89922	0.00649527	0.0465879
ADAMTSL4	1.04739	6.42327	0.0065011	0.0465879
CITED2	-1.04477	5.45092	0.00650272	0.0465879
SNX10	0.938378	6.11429	0.00653804	0.0468117
AL031733.2	-1.35548	3.71462	0.00654595	0.0468391
SLC5A2	-1.01917	5.48714	0.00656215	0.0468964
ZNF160	0.973682	4.70346	0.00655902	0.0468964
IL24	-1.18144	5.39911	0.00657071	0.0469284
BCDIN3D-AS1	-1.44292	2.2969	0.00662878	0.0473136
SRSF3	0.947593	7.68609	0.00664071	0.0473398
ZNF117	0.976176	4.76358	0.00663806	0.0473398
SCAF11	0.971962	7.0257	0.00666377	0.0474452
ENDOG	-1.12091	4.43741	0.00666236	0.0474452
ARHGAP15	0.849307	6.58462	0.006676	0.0475028
DHRS3	-1.91326	4.98482	0.00669239	0.0475603
PRKCE	1.25966	3.19402	0.00669188	0.0475603
AC009088.2	0.959555	5.08908	0.00670943	0.0476519
ECPAS	0.841085	5.95816	0.00672943	0.0477518
GLT1D1	1.38576	7.46523	0.00673599	0.0477518
PSKH1	-0.999594	5.50148	0.00673543	0.0477518
NABP1	0.947774	7.01698	0.00674584	0.04776
MTF1	0.892715	5.38832	0.00674964	0.04776
AC092368.3	-1.51993	2.7716	0.0067427	0.04776
AC007406.5	-1.40767	3.14495	0.00681005	0.0481577
FAM111A	0.863126	6.55631	0.00681694	0.0481767
SSTR3	-1.89545	2.59273	0.0068516	0.0483918
AC011477.1	-1.33864	3.4248	0.00685679	0.0483986
AC083799.1	1.12534	3.46317	0.00691322	0.0487669
TMEM104	-1.19847	5.0769	0.00693462	0.0488878
ADRM1	-1.00665	6.61867	0.00694181	0.0489084
NBPF9	1.35748	3.2778	0.00694792	0.0489214
MT-TY	1.11442	3.94846	0.00697074	0.0490519
GOLGB1	0.89344	6.22745	0.00698243	0.049104
DICER1	0.922565	6.57853	0.00699802	0.0491835
CEP85L	1.25308	4.72374	0.00700397	0.0491952
MARCH2	-1.02623	6.47872	0.00701878	0.0492424
USP7	0.874012	7.10369	0.00701928	0.0492424
WWP1	1.11887	5.29603	0.00703161	0.0492686
VTI1A	0.903533	4.95721	0.00703032	0.0492686
SMG9	-1.05057	5.23508	0.00706601	0.0494491
ELL2	1.12252	3.57724	0.00706439	0.0494491
CACNA1E	1.23649	2.64835	0.00708952	0.0495834
MAP1S	-1.25584	5.25984	0.00710762	0.0496573
ADGRE1	-1.00189	5.92604	0.00710875	0.0496573
SLC22A18	-1.53007	5.269	0.00713464	0.0496936
PRMT7	-0.998129	5.45199	0.00713554	0.0496936
TESPA1	-0.99303	6.35507	0.00713563	0.0496936
HAPLN3	-1.21221	5.48481	0.00712822	0.0496936
AP000919.4	1.25988	2.98355	0.00711973	0.0496936
MFSD3	-1.60453	2.68564	0.00718225	0.0499576
ZNF512	-1.03041	5.15414	0.0071783	0.0499576
FAXDC2	-1.22547	4.77	0.00719832	0.050039
CEP120	1.19886	4.81581	0.00720833	0.0500479
GLMP	-1.16081	5.10206	0.00720515	0.0500479
FIG4	0.905903	5.16266	0.00722169	0.0501103
IFRD2	-1.05227	4.87704	0.00725203	0.0502904
IFT57	1.19523	3.7314	0.00725727	0.0502963
DDIT4-AS1	1.06973	6.27557	0.00726672	0.0503313
ANP32A	0.95812	7.88897	0.00727617	0.0503664
URM1	-0.996558	6.0102	0.00728214	0.0503773
KEAP1	-1.02721	5.20811	0.0072934	0.0504248
FASTK	-0.996039	6.41936	0.00734509	0.0507515
FAM177A1	1.04437	4.65281	0.00736029	0.0508259
GLRX2	-1.30197	3.97803	0.00737244	0.0508302
PIAS4	-1.15349	4.5149	0.00737421	0.0508302
ZDHHC17	1.14396	5.01689	0.00737169	0.0508302
PTPRS	-1.75253	2.1855	0.00738709	0.0508884
NUP153	0.881242	6.0482	0.00739826	0.0509041
FAM120AOS	0.836748	5.85532	0.00739535	0.0509041
AL132780.1	1.15759	3.18616	0.00741837	0.0510119
FASTKD5	0.928986	4.52338	0.00742617	0.0510161
TTN-AS1	0.960254	4.77482	0.00743234	0.0510161
AL035252.4	-1.30958	3.83267	0.00743197	0.0510161
TMEM101	-1.069	4.86903	0.0074605	0.0511016
TFIP11	-1.02622	6.43931	0.0074557	0.0511016
DENND10	1.01031	5.1169	0.00746263	0.0511016
FBXO11	0.884004	6.01381	0.00746144	0.0511016
POLR1B	-1.22789	4.14406	0.007479	0.0511526
HDHD2	-1.65285	2.44758	0.00747828	0.0511526
PCNX1	0.90157	7.13837	0.0074987	0.0512429
CD72	-1.10816	4.92959	0.00750738	0.0512429
MVB12A	-1.11471	4.66869	0.00752158	0.0512429
RPL7	2.13287	8.78651	0.00752227	0.0512429
LUZP1	1.02017	3.9915	0.00752796	0.0512429
FAM98B	-1.40998	3.82106	0.00750608	0.0512429
CXXC5	-1.28053	5.09707	0.00752173	0.0512429
UBL5	0.841596	6.4577	0.00752592	0.0512429
ATP2B4	0.914198	6.95837	0.00755591	0.0514026
ZNF671	-1.07623	4.61951	0.00756878	0.0514596
TPD52	-1.33243	3.62115	0.00758859	0.0515332
DPYD	0.8589	6.60893	0.00758708	0.0515332
ECE1	1.02285	7.73495	0.00759675	0.0515493
AC091180.3	-1.13153	4.97166	0.00759996	0.0515493
PIK3AP1	0.870162	7.29407	0.00762417	0.0516765
C1orf74	-1.0727	7.05577	0.00762773	0.0516765
HTATSF1	0.878608	5.17022	0.00763541	0.051698
TMEM272	1.3269	3.17147	0.00769328	0.0520591
CARD8	0.91499	7.71093	0.00770566	0.0521121
MT2A	-1.04989	4.98605	0.00776706	0.0524911
AC080112.3	1.15537	5.78977	0.00777087	0.0524911
TMEM242	1.15786	3.24063	0.00778259	0.0525394
UQCC1	-1.09912	4.8445	0.00780628	0.0526683
ALDOC	-1.06772	5.00947	0.0078113	0.0526711
RNF187	-0.959683	6.6819	0.00782821	0.0527541
CLK1	1.05059	7.26119	0.00789546	0.0531149
KBTBD6	-1.7888	2.4968	0.00789093	0.0531149
AC090984.1	-1.25897	3.79912	0.00789565	0.0531149
SAMD11	-1.46772	3.47955	0.00792769	0.0532992
ARL3	1.01793	3.61178	0.00795194	0.0533059
LPAR6	1.13624	4.80305	0.00794785	0.0533059
PKP4	1.0613	3.76252	0.00794572	0.0533059
ZNF33A	0.906932	5.98134	0.00794337	0.0533059
LINC00342	-1.23244	3.98318	0.0079506	0.0533059
AC018638.5	-1.14976	4.73577	0.00796383	0.0533544
CDK4	-0.999007	5.6032	0.00796998	0.0533644
NSUN5P2	-0.981835	5.31155	0.00797976	0.0533882
MED30	1.01783	3.61175	0.00798285	0.0533882
DCLRE1A	1.19854	2.42648	0.00800129	0.0534803
RILP	-1.05235	4.62571	0.00800783	0.0534929
L3MBTL2	-0.956919	5.54906	0.00802655	0.0535244
RPL24	1.14208	8.09396	0.00802236	0.0535244
RPS6	1.27952	10.0851	0.00802581	0.0535244
VPS54	1.05324	4.41064	0.0080374	0.0535655
FAM171A1	-1.80335	2.27438	0.00815204	0.054284
TUBB4B	0.95789	7.03348	0.00815468	0.054284
AL645941.3	1.38985	5.53761	0.00817379	0.0543797
H1FX	0.837785	6.45626	0.008189	0.0544177
HCG27	-1.45879	6.27428	0.00818886	0.0544177
TRIAP1	1.33694	3.60352	0.0082243	0.0546206
ABCC5	0.969537	5.71246	0.00824992	0.0547273
HOTAIRM1	-2.40549	2.94551	0.00824983	0.0547273
AP003486.1	-1.32481	3.57637	0.00827204	0.0548423
GLRX5	-1.39336	5.24787	0.00832204	0.0551419
UBE2R2	0.965016	7.41036	0.00836189	0.0552633
RAB33A	-1.35087	2.57251	0.00835908	0.0552633
SLTM	0.845597	6.5555	0.00836334	0.0552633
PEA15	0.8544	6.46878	0.00836446	0.0552633
AL161785.1	1.42376	3.37849	0.00834572	0.0552633
AC136475.9	1.31436	2.31813	0.00837532	0.0553032
FBXL20	0.880773	5.27332	0.00841813	0.0555259
GAL3ST4	-1.54074	3.48219	0.00841874	0.0555259
ALYREF	0.939752	5.73038	0.00842556	0.0555389
RAB32	1.00803	5.73909	0.0084416	0.0555887
THOC2	0.99101	5.56345	0.00844281	0.0555887
MAP3K1	1.01333	6.76655	0.00848595	0.0556611
RETREG3	-0.958611	6.593	0.00849092	0.0556611
ATP5F1C	0.838416	6.15771	0.00847631	0.0556611
NMUR1	-2.26677	5.10884	0.0084876	0.0556611
MIEF2	-1.23083	3.52008	0.00846922	0.0556611
IMP3	-1.01106	5.45722	0.00847982	0.0556611
FAM166A	1.09929	3.78204	0.00846555	0.0556611
ZNF2	-1.34602	2.91636	0.00849266	0.0556611
HACD4	0.816527	6.15712	0.00852776	0.0558592
TMEM8A	-1.07017	7.38541	0.00854759	0.0559572
MFSD5	-1.05789	5.42311	0.00855439	0.0559697
PHF2	0.885933	5.97479	0.00856098	0.0559809
SHOC2	0.860185	5.99743	0.00857551	0.056012
SPRYD3	-1.03057	6.29189	0.00857162	0.056012
SETD3	0.851185	5.70681	0.00858857	0.0560654
RHPN1	-1.20782	3.96182	0.00859654	0.0560854
BZW1	1.06064	6.36615	0.00865524	0.0564042
RNF214	0.975011	4.28473	0.00865443	0.0564042
H3F3B	1.0195	9.98235	0.00866634	0.0564124
ATP13A2	-1.02056	5.59814	0.00866266	0.0564124
HFE	1.1693	3.07344	0.00867156	0.0564144
FNDC10	-1.54443	2.68855	0.00867925	0.0564324
MFSD12	-1.01501	6.37083	0.00868703	0.0564509
ANTXR2	0.893606	6.31953	0.00871594	0.0565746
CISD3	-1.30583	4.48075	0.00871128	0.0565746
AP3S1	0.896942	4.94297	0.00872185	0.056581
LYN	1.0564	9.2013	0.00874766	0.0567163
MON1A	-1.31239	3.32794	0.0087562	0.0567396
APEX2	-1.05877	4.83293	0.00880671	0.0570347
HNRNPA2B1	1.02234	8.98069	0.00884328	0.0572156
RAB40C	-1.10949	5.0373	0.00884565	0.0572156
RTL10	-1.12956	4.361	0.00884963	0.0572156
PSMF1	-0.992537	7.41477	0.00886346	0.0572493
RHOC	-1.57142	5.48084	0.00886483	0.0572493
DOHH	-1.36606	2.58559	0.00889215	0.0573288
C4orf33	1.12706	3.66194	0.00888818	0.0573288
SHTN1	1.0365	4.3327	0.0088895	0.0573288
UBXN4	0.907427	6.54517	0.00893735	0.0575451
AZI2	0.923783	4.89249	0.00894075	0.0575451
AMZ2P1	1.13654	3.05069	0.00893432	0.0575451
C2orf42	-1.12634	4.02303	0.00894611	0.0575473
THAP3	-0.989977	5.23416	0.00896823	0.0576572
CHRNE	1.11576	4.23286	0.00898166	0.0576789
CASP8AP2	1.3815	4.11206	0.00897862	0.0576789
ABHD8	-1.1901	3.74993	0.00898883	0.0576926
AP001062.1	-1.07449	5.01944	0.0089944	0.057696
IRAK4	0.811563	6.09659	0.00900826	0.0577526
ZNF672	-1.01546	5.54266	0.00901936	0.0577915
NGDN	0.912619	4.48181	0.00903336	0.0578488
LRMP	0.907676	7.15024	0.0090484	0.0579128
ATG5	0.980402	4.41357	0.00909517	0.0581797
AC008969.1	-1.3299	2.67985	0.00913897	0.0584272
MRPL47	1.09513	3.62476	0.00916177	0.0585077
ZNF354A	1.06282	3.69181	0.00915882	0.0585077
LSMEM2	-1.29592	2.91358	0.00918796	0.0586423
AC021078.1	1.24448	3.04233	0.00920062	0.0586904
RAD9A	-1.07822	6.33122	0.00923271	0.0588393
NPIPB5	-1.48199	4.02643	0.00923422	0.0588393
DPY30	0.9633	3.88949	0.00923992	0.0588429
ZNF507	1.37136	3.93569	0.00925303	0.0588936
ERVK3-1	0.997528	4.15464	0.00926397	0.0589306
SLC25A42	-1.07743	4.74423	0.00927247	0.0589519
BBS9	1.05338	3.18292	0.00929204	0.0590305
MPLKIP	-1.13002	3.92192	0.00929513	0.0590305
CAPS	-0.969636	5.61668	0.00932974	0.0591848
FCHSD2	0.859157	6.39936	0.00932907	0.0591848
TGIF2	-0.988292	5.14327	0.00935974	0.0593194
PAIP2	0.841804	6.7656	0.0093665	0.0593194
CCDC18	1.11716	3.86948	0.00936248	0.0593194
PTPA	-0.941087	6.60092	0.0093747	0.0593386
GSPT1	-1.16167	6.84498	0.00938043	0.0593421
BMP2K	0.875245	5.28285	0.00942934	0.0595857
C18orf25	0.912356	5.23536	0.00942769	0.0595857
OTULINL	0.860973	5.30008	0.00946537	0.0597147
ANKRD46	-1.82277	2.93581	0.00946377	0.0597147
AC011498.6	-2.27294	4.40767	0.00945968	0.0597147
HIF1A	0.843878	6.78416	0.00947956	0.0597713
PNPLA8	0.961788	4.93256	0.00949429	0.0598313
NMRAL1	-1.13135	5.21551	0.00950785	0.0598838
PSTK	1.21031	2.48829	0.00952561	0.0599428
TBL3	-1.07239	5.07748	0.00952768	0.0599428
MYL9	-1.97165	4.1692	0.00955271	0.0600344
SNAI3-AS1	-1.26603	3.33245	0.00955179	0.0600344
SF3A2	-0.933436	6.34969	0.00956784	0.0600965
PELI2	0.858032	5.21817	0.00959076	0.0602075
ZNF252P	1.06641	3.6163	0.00962273	0.0603751
OVGP1	-1.36994	2.73861	0.00963195	0.0603999
NEK4	0.968828	4.30708	0.00965083	0.060418
TNFRSF10B	0.837707	6.35712	0.00965154	0.060418
CHID1	-1.0035	4.81296	0.00965057	0.060418
F2R	0.97601	3.91549	0.00965591	0.060418
AC020934.2	-1.30432	3.38028	0.00971709	0.0607676
ZNF358	-1.46549	2.74943	0.00973008	0.0608157
TSTA3	-0.975169	5.88433	0.0097508	0.0609119
DDX50	0.920256	5.03944	0.00985516	0.0614684
PTPRJ	0.956291	7.85654	0.00986132	0.0614684
AC011511.2	1.05215	3.45766	0.00986097	0.0614684
AC126474.2	-1.53008	3.11866	0.00985521	0.0614684
FAAP100	-0.972111	5.93758	0.00987305	0.061508
SNX30	0.846785	5.5876	0.00989396	0.0616048
DGCR6L	-0.98586	4.95975	0.00991083	0.0616094
PRXL2B	-1.04318	4.89124	0.00990592	0.0616094
AL356481.3	-1.27701	3.82549	0.0099064	0.0616094
KCTD18	0.960682	4.1509	0.00995432	0.0618463
STX3	1.02842	7.61608	0.00998227	0.0619864
NBPF8	1.7501	4.57113	0.0100096	0.0621224
PPP2R1A	-1.03076	7.67182	0.0100398	0.0622422
IVNS1ABP	0.892734	7.76165	0.0100351	0.0622422
JOSD2	-1.20178	3.76004	0.0100505	0.0622754
CNBP	0.927197	8.36832	0.0100619	0.0623119
AP3B1	0.881907	5.53259	0.0100907	0.0624045
ZNF691	-1.23055	3.44186	0.0100932	0.0624045
LTN1	1.08533	4.53992	0.010089	0.0624045
HP1BP3	0.923734	7.53435	0.0101494	0.0626846
TMEM200B	-1.10989	5.35372	0.010145	0.0626846
CEP290	1.37981	3.37139	0.0101779	0.0628269
RALBP1	0.935157	6.77142	0.0101949	0.0628979
VPS13D	0.822909	5.95781	0.0102069	0.0629378
IGHG4	-1.66325	2.52329	0.0102166	0.0629638
CD5	-1.04688	6.66989	0.0102584	0.0630859
NAT10	-0.945967	5.40177	0.0102505	0.0630859
DOK2	-1.04961	7.84066	0.0102553	0.0630859
FAM222B	-1.08239	4.23835	0.0102445	0.0630859
NBN	0.814575	5.54011	0.0102794	0.0631103
EIF4G2	0.975764	9.26413	0.0102792	0.0631103
FBN2	1.5534	3.18673	0.0102844	0.0631103
RAB11B	-1.04009	6.71669	0.0102761	0.0631103
UBL4A	-0.924758	5.68804	0.0103707	0.0635849
NKG7	-1.7388	9.24103	0.0103728	0.0635849
NAALADL1	-1.24922	3.96063	0.0103869	0.0636372
WDR38	1.0377	3.48588	0.010409	0.0636722
NAXE	-1.033	5.03969	0.0104054	0.0636722
TOGARAM1	1.26417	3.05639	0.0104093	0.0636722
HOOK3	0.912082	5.25529	0.010422	0.0637086
LINC01963	-1.29259	2.91058	0.0104264	0.0637086
LATS1	1.1107	4.63877	0.0104458	0.0637935
GOLGA4	0.983299	5.09221	0.0104716	0.0639168
STMN1	-1.13097	4.74011	0.0105087	0.0641092
HSD17B4	0.797387	6.05232	0.0105297	0.0641691
FAM160B1	1.0086	4.91359	0.0105248	0.0641691
DNAJC1	0.914025	4.19678	0.0105587	0.0643119
ZFAND1	1.1311	3.99638	0.0105661	0.0643223
EAPP	0.850951	5.18341	0.0106229	0.064634
PTMA	1.10826	8.77116	0.0106451	0.0647344
RNF13	0.810734	6.62424	0.010692	0.0649507
ALKBH1	-1.155	3.62166	0.0106912	0.0649507
ZNF500	-1.1157	3.95401	0.0107012	0.0649725
AC008537.4	-1.14776	5.06624	0.0107228	0.0650693
TBC1D14	0.893439	7.34009	0.010735	0.0650745
GCHFR	-1.20091	3.60383	0.0107328	0.0650745
PLEKHF2	1.14681	4.81379	0.0107675	0.0652025
ZBTB38	1.10306	4.96199	0.0107649	0.0652025
LIX1L	-0.990763	5.76055	0.0108135	0.0654462
LGALS12	-1.27828	4.4289	0.0108479	0.0656196
POLA2	-1.27616	2.89648	0.0108638	0.0656811
LIMD1-AS1	-1.02656	5.06144	0.0108897	0.0658029
TPRA1	-1.01563	5.22573	0.010908	0.065879
CSGALNACT1	0.905046	4.94579	0.0109193	0.0659127
IL1RN	1.38526	7.07429	0.010934	0.0659663
MRPL4	-0.987442	4.79927	0.0109444	0.0659946
CERT1	0.797199	5.8776	0.0110221	0.0664279
TFEC	1.03649	4.07741	0.0110296	0.0664384
BCLAF1	0.897058	6.90427	0.0110411	0.0664731
LRRC4	1.17081	5.68434	0.011067	0.0665936
TXNDC17	0.919344	4.13369	0.0111146	0.0667549
ARNTL	0.798667	5.73142	0.0111045	0.0667549
SOGA1	0.984324	3.71696	0.0111229	0.0667549
SAP30	1.12884	2.92577	0.0111176	0.0667549
BANF1	-1.03306	5.99573	0.0111074	0.0667549
CAMK1	-0.899731	5.8181	0.0111384	0.0667777
HLA-DQA2	2.9408	5.68167	0.0111356	0.0667777
ARMH1	-0.959129	5.1113	0.011193	0.0670704
BIRC6	0.859282	6.36478	0.0112097	0.0671354
ECSIT	-0.956189	5.18866	0.011235	0.0672514
LMO2	0.889799	5.94727	0.0112569	0.0673125
KDM6A	0.834084	5.29848	0.0112567	0.0673125
PSMA3-AS1	0.876727	6.08498	0.0112706	0.0673591
SLC26A8	1.84076	3.48031	0.0112896	0.0674124
PPP1R21	0.850068	5.49474	0.0112913	0.0674124
TTC38	-1.43381	6.52106	0.0113056	0.0674275
TOM1L2	-0.903548	5.86504	0.0113036	0.0674275
BLOC1S1	1.13185	2.7942	0.0113561	0.0676584
RNF103	0.877734	4.71157	0.0113548	0.0676584
TTN	0.891319	5.63909	0.0113661	0.0676714
SF3B5	0.859551	6.05216	0.0113701	0.0676714
TIGD7	1.09267	2.62481	0.0113972	0.0677979
FRMD4B	1.29309	3.72118	0.0114728	0.068172
USP35	1.0462	3.57702	0.011478	0.068172
DENND6B	-1.15337	3.84897	0.01147	0.068172
PJA2	0.872007	6.77669	0.0114849	0.0681777
KDM6B	1.1858	7.99227	0.0115038	0.0681877
CBX4	0.894762	5.4661	0.0114972	0.0681877
PSMD6-AS2	1.39226	2.30222	0.0115044	0.0681877
SLC37A2	0.882379	5.58153	0.0115189	0.0682118
APOBEC3C	-0.959319	6.85148	0.0115204	0.0682118
TIMM10	-1.27632	3.42723	0.0115398	0.0682915
SCN1B	1.21003	2.70129	0.0115771	0.0684771
UAP1L1	0.972398	4.79894	0.0116176	0.068681
ZBTB43	0.921607	3.97797	0.0116311	0.0687256
TSPAN32	-0.934727	6.86851	0.0116445	0.0687336
ZNF773	-1.28805	2.61943	0.0116439	0.0687336
CRTAP	0.859745	7.16286	0.0116691	0.0688435
NLRP2	-1.22495	4.01308	0.0117162	0.0689192
JMJD4	-1.04225	4.25239	0.011718	0.0689192
GYS1	-0.968565	5.54573	0.0117063	0.0689192
TMLHE	1.04631	3.61722	0.0117179	0.0689192
LIPE-AS1	1.07549	2.85646	0.0116953	0.0689192
AL603832.1	-1.42872	2.25032	0.0116902	0.0689192
RPUSD1	-1.01569	4.8279	0.0117303	0.0689296
ALDH16A1	-1.19301	5.22031	0.0117318	0.0689296
ABHD5	1.02063	6.33541	0.0117418	0.0689531
CEP162	1.11036	3.17954	0.0117621	0.0690018
MEX3C	1.11924	5.21129	0.01176	0.0690018
PP2D1	1.05002	3.00916	0.0118178	0.0692928
BCAT2	-1.09705	4.15646	0.0118405	0.0693812
DND1	-1.05264	4.32123	0.011845	0.0693812
BIRC2	0.894334	5.59888	0.0118601	0.0694343
FBXW5	-1.08509	7.36721	0.0118753	0.0694525
MLST8	-0.971526	4.95957	0.0118715	0.0694525
CTSW	-1.47739	8.18211	0.0119068	0.0696011
NOP58	0.944889	5.10993	0.0119396	0.0697218
PHB	-0.925769	5.9102	0.0119392	0.0697218
AL353622.1	-1.36729	2.56043	0.0119498	0.0697454
LINC01011	-1.35189	2.49258	0.0119711	0.0698345
NEK1	1.15857	2.63699	0.0119808	0.0698557
SGTA	-0.924333	6.01562	0.011997	0.0699142
P4HA1	0.86732	4.55685	0.0120075	0.0699402
ATP2B1	0.780086	6.25469	0.0120329	0.0700167
CD151	-0.896184	5.67089	0.012028	0.0700167
NSUN5P1	-0.935308	5.34262	0.0120715	0.0702059
LPCAT2	0.812381	6.06649	0.012079	0.0702137
PRKAG2	0.824356	5.1718	0.0120891	0.0702368
E2F2	-1.09564	3.80891	0.0121385	0.0704178
ZSCAN29	0.942119	4.52753	0.0121267	0.0704178
CACTIN-AS1	-1.19882	3.78867	0.0121387	0.0704178
NOS3	-1.43188	2.83896	0.0121497	0.070446
OXLD1	-0.970036	4.89294	0.0121854	0.070582
CLDN9	-2.20638	3.58259	0.0121853	0.070582
TKFC	-0.925064	5.89951	0.012246	0.070897
SUZ12P1	1.00706	3.27157	0.0123627	0.0715365
DNAJB13	1.21744	2.51373	0.0123724	0.0715564
CDK10	-1.11622	6.09345	0.0123919	0.0716333
AC118549.1	1.10296	4.40455	0.0124233	0.0716998
TMEM223	-1.02482	5.492	0.0124183	0.0716998
ZRSR2	0.913029	4.58842	0.0124156	0.0716998
AC125611.3	0.85994	4.78808	0.0124285	0.0716998
KDM4C	0.958359	5.46842	0.0124794	0.0718216
TPM1	-1.22697	3.91266	0.0124809	0.0718216
BSG	-1.15374	8.81395	0.0124684	0.0718216
ZNF654	1.03611	3.83426	0.0124689	0.0718216
MCEMP1	1.21682	4.51691	0.0124713	0.0718216
NAB1	1.01989	4.44469	0.0125167	0.0719662
AC008440.2	1.10845	6.94034	0.0125186	0.0719662
TMEM165	0.912173	5.12973	0.0125564	0.0721474
EFCAB10	-1.48229	2.60673	0.0125747	0.0722165
RCOR1	0.807479	6.06879	0.0126049	0.0723537
PRORP	1.02771	3.04379	0.0126662	0.0724875
[truncated: 9,463 more rows]

## Sheet: Table S2 Patient vs females
Table S2 Differential expression changes between the patient and control females
Genes showing a significant differential expression (|log fold change| >1 and FDR <0.01) are highlighted with red for up-regulation (361 genes) or blue for down-regulation (131 genes) in the patient. These DEGs are selected for GO analysis. Log2_CPM: log2 mean counts per milion; log2_FC: log2 fold change in expression.
Gene	log2_FC	log2_CPM	PValue	FDR
DDX3Y	8.9893	5.69694	4.24443e-19	3.04087e-16
CXCL8	8.92391	10.1106	1.45861e-35	8.36002e-32
KDM5D	8.53661	5.07368	7.79504e-18	3.43671e-15
RPS4Y1	7.86288	6.43993	3.60114e-10	5.81407e-08
JUN	6.05745	6.7941	8.65211e-41	9.91791e-37
NFKBIA	4.92414	10.13	7.55826e-20	6.66464e-17
PTGS2	4.89342	7.45041	1.49375e-18	9.10413e-16
OSM	4.73638	6.2262	2.08693e-27	3.98707e-24
BCL2A1	4.69157	7.41465	4.97338e-18	2.37541e-15
MIR22HG	4.4648	6.1091	4.35682e-33	1.66474e-29
TRIB1	4.28857	7.28978	8.70526e-13	2.0365e-10
CSRNP1	4.09705	8.10805	3.03908e-16	1.08865e-13
FOS	4.01666	9.37081	1.08479e-06	7.5823e-05
PPP1R15A	3.96758	8.97458	1.73438e-09	2.51661e-07
NR4A1	3.90421	4.85298	5.21736e-14	1.49517e-11
DUSP1	3.90172	10.5717	7.69832e-07	5.65679e-05
RPL39	3.67921	6.73643	3.62451e-15	1.18708e-12
PMAIP1	3.66789	4.47542	4.42782e-18	2.20679e-15
JUNB	3.64201	9.28213	1.15036e-11	2.35476e-09
ZFP36	3.62639	9.87525	6.80406e-13	1.65947e-10
NFKBIZ	3.6165	8.03062	1.31033e-16	5.00676e-14
HCG20	3.5833	4.86117	1.44349e-10	2.46967e-08
IER3	3.53399	6.44122	1.62147e-10	2.73337e-08
IER3-AS1	3.51829	4.92834	1.66572e-09	2.44796e-07
CD69	3.5162	5.33572	5.08585e-08	5.02578e-06
MTND2P28	3.50555	7.15364	1.20398e-16	4.75903e-14
EIF4A1	3.48251	4.17453	1.95025e-19	1.49038e-16
MT-ATP8	3.47224	6.32061	5.73378e-18	2.62905e-15
RPS3A	3.45324	8.71437	1.4165e-08	1.67395e-06
DDIT3	3.41909	5.76801	1.50902e-18	9.10413e-16
KLF10	3.40154	6.72973	7.37844e-21	7.68901e-18
MAFF	3.3669	4.77846	2.79812e-23	4.58212e-20
RPL34	3.34807	7.87762	3.85212e-09	5.19492e-07
ZFAND2A	3.33483	4.80655	9.34471e-21	8.92654e-18
SH3D19	3.29171	7.65286	1.72151e-08	2.01364e-06
AP003465.1	3.2737	3.90688	1.91425e-19	1.49038e-16
AC134772.1	3.23746	3.88111	2.5128e-18	1.37163e-15
CXCL1	3.22294	4.80857	2.58348e-06	0.00015505
TNFAIP3	3.19712	7.94652	4.36191e-12	9.43408e-10
IER2	3.16738	9.06672	5.75167e-12	1.19875e-09
S100A8	3.14739	10.8843	9.57767e-07	6.94866e-05
AC011446.2	3.1324	7.74978	2.85804e-14	8.40045e-12
UQCRB	3.10609	6.05701	5.73705e-19	3.86846e-16
CD83	3.08737	4.44368	2.03474e-18	1.16621e-15
RPS15A	3.07906	5.86332	4.19475e-13	1.09283e-10
TMA7	3.05581	5.73595	2.86885e-18	1.4948e-15
IER5	3.0501	6.99434	7.8394e-15	2.42873e-12
RPL9	3.04362	8.56062	4.5197e-08	4.54468e-06
RPL31	3.04325	8.13345	3.79543e-08	3.96185e-06
RPL21	3.03371	8.46298	2.24314e-08	2.57131e-06
IDI2-AS1	2.95517	3.78635	1.35554e-13	3.78989e-11
BTG2	2.92254	9.27924	3.28922e-09	4.54269e-07
RPS24	2.88647	8.51592	6.11996e-09	7.79479e-07
HOOK2	2.8753	6.4665	6.51127e-11	1.16623e-08
COX7B	2.84461	4.72773	2.4322e-16	8.99365e-14
KLF4	2.80771	5.61383	9.0722e-16	3.05866e-13
SBDS	2.80694	5.57621	5.06597e-13	1.26242e-10
RPS7	2.78193	8.02309	5.31319e-07	4.11521e-05
RPL7	2.75774	8.58415	3.97247e-07	3.11893e-05
LINC01506	2.74482	3.59594	2.68226e-06	0.00015975
RPL23	2.73855	8.33269	3.25669e-07	2.59246e-05
RPL22L1	2.70038	3.45895	5.37099e-08	5.2622e-06
AC093525.8	2.67636	4.40504	3.10187e-12	6.83783e-10
RPL13P12	2.64852	3.69994	1.7799e-07	1.54568e-05
MXRA7	2.64648	3.76752	5.18821e-11	9.44006e-09
SNHG8	2.62941	4.35473	1.1525e-06	7.987e-05
VEGFA	2.62324	4.85354	2.11188e-10	3.45836e-08
DUSP2	2.62042	6.01485	1.62154e-11	3.20477e-09
CCNL1	2.61259	8.5058	3.68978e-09	5.03523e-07
CDKN1A	2.59091	5.50613	7.3795e-17	3.02112e-14
FUT4	2.58728	4.26182	1.97558e-12	4.44042e-10
CCDC59	2.583	4.83769	6.71084e-15	2.13684e-12
GABARAP	2.58257	3.78703	2.79113e-09	3.94997e-07
EEF1B2	2.56174	7.6489	3.01507e-06	0.000170255
RPL41	2.54336	7.84581	3.0447e-08	3.34525e-06
AC006449.6	2.53557	2.95258	1.29589e-06	8.73809e-05
AC027290.2	2.50873	3.79338	4.01405e-10	6.3907e-08
AL160408.2	2.50866	6.3432	4.33693e-13	1.10476e-10
FRG1CP	2.48683	3.31509	6.50816e-07	4.8131e-05
UBE2S	2.48577	3.73863	2.53748e-08	2.87992e-06
LSM3	2.48329	3.67464	2.97615e-09	4.16044e-07
H3F3AP4	2.47652	5.59527	0.000102227	0.00316709
PPIF	2.46698	7.27353	2.17623e-07	1.84786e-05
VCAN	2.4555	9.1072	1.58203e-05	0.000700184
NDUFB3	2.43976	4.44646	5.33922e-09	6.95494e-07
AC007342.3	2.43011	4.90443	0.000101853	0.00316406
AP000943.2	2.40858	3.28129	3.06422e-08	3.34525e-06
NFIL3	2.37513	7.12288	8.93668e-05	0.00284559
EIF1	2.37258	9.99418	1.5227e-07	1.35308e-05
B3GNT5	2.36943	4.45696	1.52872e-06	0.000100884
PDZD8	2.35957	5.86531	6.49467e-07	4.8131e-05
U62317.4	2.35563	4.10465	2.51942e-07	2.10804e-05
NBPF26	2.35219	3.65338	1.33065e-05	0.00061754
PFDN5	2.32295	7.65555	7.80429e-08	7.27322e-06
CLEC10A	2.31802	5.10098	7.67415e-13	1.83268e-10
ZBTB10	2.31389	3.58113	4.14768e-08	4.20751e-06
SAT1	2.3137	9.93137	5.87051e-06	0.000302125
NXT1	2.31281	4.24755	2.65722e-07	2.17893e-05
GLUL	2.31039	9.95306	0.000394215	0.00927903
RPS27	2.31024	9.42656	3.05266e-05	0.00118619
KLF11	2.3101	4.81729	2.0019e-08	2.31796e-06
PLK3	2.30053	6.42556	5.97069e-07	4.5628e-05
SLPI	2.29616	4.56935	0.000360402	0.00867918
JMJD6	2.2795	6.11158	2.1676e-11	4.1412e-09
MT-RNR2	2.27678	12.4202	1.74884e-05	0.000753645
SBDSP1	2.27175	3.83839	1.03275e-05	0.000497412
KLHL15	2.27064	4.00142	3.63987e-08	3.89942e-06
PPP1R15B	2.25038	7.34322	1.23134e-08	1.48578e-06
CSTA	2.24957	5.90666	1.14915e-10	1.99587e-08
YRDC	2.24461	4.43413	9.81568e-11	1.73103e-08
CARD16	2.23736	5.271	1.64882e-10	2.73919e-08
RPL11	2.21747	9.03038	9.3474e-06	0.000454022
ZC3H12A	2.20583	6.28419	4.20994e-11	7.78363e-09
MBNL1-AS1	2.19641	3.26475	1.09716e-05	0.000524031
AC105328.1	2.19324	3.0006	0.00042424	0.00986433
ZNF487	2.18131	3.40646	6.56849e-05	0.00220805
FTH1	2.17532	11.6919	0.000266257	0.00679756
RASGEF1B	2.17451	3.39409	3.53625e-06	0.000194885
CEBPB	2.17182	7.66344	1.67706e-05	0.000730958
LY96	2.13939	4.11789	2.46829e-05	0.00100333
NBPF10	2.13202	2.88543	1.68911e-05	0.00073342
NAIP	2.11156	4.25279	1.56428e-07	1.3688e-05
CLEC2B	2.107	5.54708	3.87284e-08	3.96378e-06
HLA-DQA2	2.1057	5.98532	5.27759e-05	0.00183882
MALAT1	2.09974	8.99768	4.56251e-06	0.000243256
COMMD6	2.08912	4.82684	2.58212e-05	0.00102843
TOMM7	2.08125	6.42701	4.12322e-06	0.000224002
MT-ND4L	2.08074	7.74474	1.36211e-05	0.000627063
TOB1	2.08001	5.67664	1.34643e-11	2.70774e-09
ZFHX3	2.07648	3.26471	3.76406e-07	2.97569e-05
DUSP5	2.07644	4.6788	2.11522e-06	0.000130359
AL031772.1	2.06517	4.5301	1.18391e-08	1.44375e-06
ZNF394	2.06339	6.53627	9.05787e-09	1.12859e-06
COX6A1	2.04829	3.52964	7.10079e-08	6.78303e-06
ADGRE2	2.04827	7.62432	0.000316922	0.00789756
SF3B6	2.04341	4.99223	6.91794e-10	1.08631e-07
TBCA	2.04125	4.52086	1.09266e-09	1.67341e-07
BAZ2B	2.03524	6.32383	1.08011e-06	7.5823e-05
HSPA5	2.03354	8.6231	1.36195e-05	0.000627063
COX6C	2.02143	4.34719	8.17337e-05	0.00264665
EEF1A1P5	2.01803	5.57588	6.04802e-07	4.58621e-05
LIAS	2.01536	5.95464	2.89745e-06	0.000166067
LINC00528	2.0043	5.14609	2.75899e-09	3.94997e-07
NDUFS4	1.99465	3.2443	2.88466e-06	0.000166067
MAP3K20	1.98812	4.10911	7.2848e-08	6.90129e-06
CASP5	1.98757	4.06947	1.34289e-08	1.60349e-06
U62317.1	1.98661	3.86651	5.31814e-05	0.00184733
CCL3	1.98584	3.24785	2.82893e-05	0.00111821
ARL4A	1.982	2.92438	8.35554e-05	0.0026829
MAFB	1.98112	5.68217	2.63096e-08	2.95674e-06
JMJD1C	1.97297	7.2855	1.56022e-06	0.000101618
RPS27A	1.97271	9.04123	0.000118263	0.0035769
YPEL5	1.95375	7.60961	1.39088e-05	0.000635205
RSL24D1	1.95341	5.31619	3.8244e-05	0.00143735
IQGAP2	1.94762	6.6171	2.6093e-07	2.16742e-05
AF230666.1	1.93717	3.45062	2.84553e-06	0.000166067
NEO1	1.9306	2.73041	1.99571e-05	0.000844162
ATP5MPL	1.92795	5.16972	8.09046e-08	7.47911e-06
MIDN	1.9241	8.06188	0.000115392	0.00349931
FAM198B-AS1	1.92341	3.35019	1.4806e-05	0.000665574
ADM	1.91906	6.39118	2.58385e-05	0.00102843
REL	1.91466	4.29274	5.82949e-08	5.663e-06
GRASP	1.90894	2.9472	4.36045e-05	0.00158679
IRF2BP2	1.90699	7.33123	1.73282e-06	0.000111592
ZNF281	1.9059	5.52647	2.75142e-08	3.06209e-06
TRPS1	1.90549	4.14609	8.62657e-08	7.91091e-06
DBI	1.90107	5.26881	1.54976e-07	1.36653e-05
WAKMAR2	1.90097	3.0649	2.02088e-05	0.000851668
MT-RNR1	1.89687	10.2488	0.00022351	0.00595836
TPT1	1.89035	11.0412	0.000342076	0.00836612
NBPF8	1.88418	4.52767	4.99855e-05	0.00176303
AC243919.1	1.88262	4.6735	6.66914e-05	0.00223533
NBPF14	1.87751	4.10779	1.72384e-05	0.000745674
AL138963.4	1.87447	10.2651	0.00031449	0.00785878
JUND	1.87353	6.79552	2.18568e-06	0.000133981
AC087190.1	1.87187	3.93621	1.57829e-06	0.000102214
UBE2J1	1.87004	6.93092	6.67139e-06	0.000341402
B3GNT2	1.86433	4.91206	2.48584e-05	0.0010069
ANXA1	1.85796	8.53398	4.14355e-05	0.00153714
AC040970.1	1.85587	2.96561	7.67318e-06	0.000379128
AC112907.3	1.85527	3.66517	3.16922e-05	0.00122319
TET2	1.85172	7.20995	7.0211e-06	0.000349957
UHRF1BP1L	1.84832	5.39753	1.26384e-05	0.000593744
DNTTIP2	1.8476	5.71643	5.49972e-09	7.08351e-07
SOCS3	1.84308	6.41695	4.14803e-06	0.000224287
AC093673.1	1.83905	3.53155	1.75581e-06	0.000112441
ETS2	1.83381	6.51706	2.79351e-06	0.000164215
NID1	1.82935	3.83663	5.75304e-06	0.000298403
IMPDH1P10	1.82611	5.38677	1.07205e-06	7.5823e-05
RANBP6	1.8251	4.56565	2.45974e-05	0.00100333
AIF1	1.8212	7.97404	0.00031468	0.00785878
ZNF721	1.81897	3.81284	1.1636e-06	7.987e-05
AC015971.1	1.81752	4.67132	4.83444e-08	4.81889e-06
LINC01504	1.81535	4.88114	2.10471e-07	1.81401e-05
CD163	1.81172	6.21928	0.000124571	0.00371865
COX7C	1.8082	5.98087	5.42032e-05	0.00187148
SNRPG	1.80253	3.53285	9.29903e-05	0.00291243
GZF1	1.80238	4.49838	1.3884e-07	1.24338e-05
BHLHE40-AS1	1.79873	3.40908	1.84354e-05	0.000791479
AC026401.3	1.79608	3.22195	0.000105354	0.00323772
ICAM1	1.79191	6.52409	2.68968e-06	0.00015975
ASPH	1.79128	4.75975	0.000284235	0.00720816
ARRDC4	1.78312	4.45525	1.96079e-06	0.00012418
SELENOK	1.77156	5.19783	3.86513e-08	3.96378e-06
TMTC2	1.76997	3.0381	6.02222e-05	0.00206068
OTUD1	1.76849	5.01682	2.83466e-07	2.28829e-05
AC006978.1	1.75363	3.36348	4.89755e-06	0.000258238
TIPARP	1.7522	5.47159	2.68018e-07	2.17893e-05
AGTPBP1	1.74897	6.88364	1.8532e-05	0.000792657
CD1C	1.74885	4.50969	4.91109e-06	0.000258238
AC020900.1	1.73889	4.34985	1.67128e-05	0.000730958
THAP9-AS1	1.7351	4.9343	1.41132e-06	9.46081e-05
ATXN1L	1.73163	6.06937	1.22501e-07	1.1057e-05
CES1	1.72877	4.66094	2.0355e-06	0.000126809
CPEB4	1.72815	5.69176	3.8623e-05	0.00144685
ZMYM5	1.72699	4.07168	3.84324e-06	0.00021079
AL513550.1	1.72316	3.15986	2.23939e-05	0.000929846
HNMT	1.71629	4.16332	7.02173e-06	0.000349957
RNF139	1.7137	5.24455	2.1355e-07	1.82681e-05
GAS5	1.7121	6.06306	1.60306e-05	0.000706764
SUB1	1.71073	6.36636	4.22552e-05	0.00155282
TCP11L2	1.70962	5.51958	9.03777e-06	0.000442735
PIGA	1.70725	3.56511	6.0537e-05	0.00206529
KLF9	1.70445	5.09482	0.000357931	0.00863782
PER1	1.70119	6.2257	0.000156978	0.00459039
CPEB2	1.70087	4.56535	0.000110213	0.003369
KLRC1	1.6981	2.6546	0.000191098	0.0053169
LINC01578	1.69609	4.99218	2.40405e-06	0.000146545
RNASEK	1.69225	3.2549	0.00033678	0.00830218
F13A1	1.69206	6.91913	0.000264746	0.00679756
TNF	1.69106	4.05922	0.000182588	0.0051807
TAF13	1.69078	3.02299	2.50289e-05	0.00101023
TIMM8B	1.69065	3.4422	1.19419e-05	0.000563335
AC010186.2	1.68687	2.8968	9.19055e-05	0.00289862
RPS2P5	1.68257	6.4267	0.000139736	0.00412833
ZNF318	1.68238	5.70786	1.44908e-06	9.65746e-05
AHNAK	1.67888	9.66002	0.000199681	0.00552358
SLC8A1	1.67129	5.14439	0.000186637	0.00525656
AC068888.1	1.66989	6.22885	3.47464e-06	0.000193348
RBM15	1.65988	4.4798	2.4162e-06	0.000146545
TRA2B	1.65878	7.333	0.000213784	0.00579341
PHF13	1.65412	4.29844	1.98557e-06	0.000125058
NSRP1	1.64473	4.32117	1.1627e-06	7.987e-05
HEBP2	1.64032	6.36646	2.30055e-05	0.000945203
IDI1	1.63827	5.793	6.15676e-07	4.61274e-05
DUSP10	1.6329	3.46962	3.27278e-05	0.00125629
ENY2	1.63105	4.91896	2.74124e-06	0.000161973
ATP5ME	1.6266	4.67317	4.28033e-06	0.000230354
ARHGAP21	1.61606	4.18975	2.98267e-06	0.000169259
BAZ1A	1.60518	7.32098	0.000173092	0.0049792
SNHG5	1.59908	6.05133	0.000189439	0.00529643
DMXL2	1.59363	6.6203	6.93228e-06	0.00034853
AC006369.1	1.59281	4.58119	1.46811e-05	0.000662558
CHSY1	1.5924	6.14735	0.00018643	0.00525656
CCDC88A	1.5893	5.20039	1.0098e-06	7.23456e-05
NFKBIE	1.58812	5.79016	6.08133e-07	4.58621e-05
PIBF1	1.58533	3.37763	0.000203469	0.0055603
TSC22D2	1.58015	4.50247	6.89999e-06	0.000348434
IDS	1.57496	4.57958	0.000188981	0.00529643
ROCK1	1.57449	6.55563	1.1861e-05	0.000561829
ZEB2	1.5711	7.15358	4.60257e-05	0.00165859
TWF1	1.56869	4.12514	5.4708e-05	0.00188324
MOAP1	1.56383	5.52481	5.96355e-07	4.5628e-05
STK3	1.55945	3.09428	7.86819e-05	0.0025623
TUT7	1.55863	7.23023	0.00034884	0.00846265
CENPJ	1.55524	2.67667	0.000369182	0.00881652
EIF5	1.55049	7.67536	0.000211822	0.00575602
PHF3	1.55036	6.60972	3.09514e-05	0.00119863
ZBTB21	1.54643	3.95868	7.0249e-05	0.00234047
PRPF38B	1.546	6.7804	0.0001721	0.00496923
NSMCE2	1.53997	3.07318	0.00023776	0.00626538
RLF	1.53271	5.06243	1.06095e-05	0.000508855
KIAA1109	1.53156	6.57491	1.55924e-05	0.000692776
EIF2AK4	1.52606	4.96373	9.39664e-06	0.000454488
NDUFA1	1.52481	5.3073	2.11405e-06	0.000130359
MAGOH	1.51996	4.31852	7.58406e-06	0.000376346
AC025043.1	1.51993	3.94834	4.7314e-05	0.0016896
NSA2	1.51839	6.06306	1.44758e-05	0.000655872
GRPEL1	1.51419	5.36172	3.98454e-06	0.000217499
MED13L	1.51337	7.07168	0.00039103	0.00926099
KLF7	1.51027	5.98247	0.000203709	0.0055603
ZNF808	1.51015	2.97774	0.000190972	0.0053169
MIR302CHG	1.50942	3.17799	0.000203727	0.0055603
ARID4B	1.50696	6.25143	2.11153e-05	0.000883377
KAT6A	1.50382	7.04211	0.000220762	0.00591261
SOD2	1.50191	3.37288	0.000161162	0.00468884
RPGR	1.50046	4.14047	0.000391833	0.00926099
KTN1	1.49963	6.13622	0.000174872	0.00501138
KMT2E	1.49948	7.10835	0.000180518	0.00513468
SLFN12	1.49819	3.34857	0.00012346	0.00369654
CDC42EP3	1.49579	7.36435	0.000422248	0.0098579
PIN4	1.48297	2.63505	0.000257902	0.00669676
PTPN12	1.48254	6.87853	0.000185061	0.00523792
KIDINS220	1.48122	6.44026	2.25506e-05	0.000929846
BCL10	1.47935	5.30682	3.52029e-05	0.0013362
SNHG15	1.47447	5.10743	7.36856e-05	0.00242718
FBXW7	1.47299	5.55731	2.25412e-05	0.000929846
PLEKHG2	1.47151	5.44092	6.27836e-05	0.00212297
RAP2C-AS1	1.47111	3.54359	0.000125886	0.00374813
IRGQ	1.46843	4.4946	1.3869e-05	0.000635205
RBBP6	1.4614	6.27735	1.55081e-05	0.000691708
ANKRD28	1.46121	4.56431	3.82013e-05	0.00143735
BHLHE40	1.45806	6.42267	0.000140558	0.00413132
H1FX-AS1	1.45741	5.31303	3.27691e-05	0.00125629
FAM166A	1.45536	3.60604	0.000123508	0.00369654
ZFAND5	1.45325	7.31108	0.000258219	0.00669676
AC004540.2	1.45259	4.58989	2.07114e-05	0.000869653
USP6NL	1.45197	3.39771	0.000338431	0.00832496
DMXL1	1.45173	4.72238	7.34578e-05	0.00242718
ARHGAP31	1.44327	4.38362	4.31181e-05	0.00157408
MLLT10	1.4427	4.87092	0.000232622	0.00614411
ATP5PF	1.43959	4.73743	0.00014048	0.00413132
EVI2A	1.43514	5.65893	8.57011e-05	0.00274411
TAX1BP1	1.43218	7.09042	0.000405936	0.00949642
ELOC	1.43138	3.95904	6.93811e-05	0.0023187
H1F0	1.42965	4.57895	4.2689e-05	0.0015634
PAIP1	1.42768	3.81134	0.000202123	0.0055603
PPIG	1.42669	5.57667	3.37585e-05	0.00128563
EIF4G3	1.40088	5.8983	2.97318e-05	0.00116718
JOSD1	1.38492	6.16422	3.01653e-05	0.00117614
KIF5B	1.37737	6.41151	8.21543e-05	0.00265277
SNX2	1.37284	6.51334	0.000103523	0.00319861
TRIO	1.36569	4.66823	0.00012994	0.0038588
NCOA6	1.36495	5.85989	0.000187462	0.00526687
ZNF292	1.36028	5.39489	4.90072e-05	0.00174462
NDUFB1	1.35893	4.76722	9.22968e-05	0.00289862
BPTF	1.3552	6.11101	4.91919e-05	0.00174578
EXOC8	1.349	5.03696	4.6301e-05	0.00165859
TBC1D9	1.34865	4.90613	0.000169849	0.00491661
MED13	1.34496	6.09284	5.36406e-05	0.00185765
STX11	1.34426	6.43259	0.000228337	0.00604486
SERTAD2	1.3433	5.85922	7.04406e-05	0.00234047
NFYA	1.34307	5.77206	2.5585e-05	0.00102546
PRDM4	1.34286	5.15558	4.94661e-05	0.00175009
ZSWIM6	1.34176	5.22423	6.08327e-05	0.00206922
ZC3H7A	1.33339	5.74241	3.30042e-05	0.00126109
MRPL33	1.32976	4.44176	0.000161667	0.00469161
HIVEP2	1.32116	5.95005	7.64676e-05	0.00250442
ITPR2	1.31109	5.1146	8.33123e-05	0.00268261
ARID4A	1.30839	5.61617	3.8933e-05	0.00145371
NF1	1.28415	6.12598	0.000345589	0.00842869
KMT2C	1.27792	6.49762	0.000325708	0.00807561
AC125611.3	1.27321	4.56553	0.000304904	0.00766473
APP	1.27313	6.11439	0.000377986	0.00898931
SERTAD1	1.26931	4.51319	0.000203145	0.0055603
CD44-AS1	1.2626	5.40105	0.000109307	0.00335022
DIAPH2	1.26141	4.13872	0.00033393	0.00824965
CSGALNACT2	1.2483	6.16494	0.000195693	0.00543156
OARD1	1.23213	4.54611	0.000284855	0.00720816
DNAJC13	1.23133	5.85729	0.000105299	0.00323772
EPC2	1.2238	4.96915	0.000404127	0.00947342
ATRX	1.22133	5.94735	0.000216404	0.00585057
UPF2	1.22046	6.05197	0.000245193	0.00641699
ANO6	1.21248	5.53139	0.000366716	0.00877592
SDE2	1.2109	4.99632	0.000248189	0.0064659
ALYREF	1.2065	5.59347	0.00036591	0.00877592
KIAA2026	1.1884	5.09215	0.00029365	0.00741318
SCAF8	1.18276	5.37262	0.000260192	0.0067301
ZNF609	1.17861	5.83864	0.000242854	0.00637033
PSPC1	1.17526	5.48175	0.000224033	0.00595845
SPTY2D1	1.17225	5.30716	0.000272964	0.0069533
NDUFS7	-1.34879	5.55577	0.000372336	0.00887335
C19orf25	-1.4439	5.53904	0.000159789	0.00466072
MED18	-1.44978	4.46232	0.000349196	0.00846265
SMPD3	-1.45638	4.5057	0.00042516	0.00986561
PEX11B	-1.46822	4.65111	0.000281818	0.00716293
APBA2	-1.47025	5.36971	0.000350745	0.00848225
CIAO3	-1.47744	4.89633	0.000325589	0.00807561
TRAP1	-1.48476	5.82337	0.00022026	0.00591261
ATP6V0E2	-1.52811	5.38373	0.00012263	0.00368952
MFAP1	-1.54464	4.92723	0.00033964	0.00833682
CCND2	-1.56607	6.33983	0.000220202	0.00591261
NPRL3	-1.59689	6.24641	0.00026519	0.00679756
ZNF212	-1.60498	4.10413	0.00022799	0.00604486
RPRD1B	-1.61913	4.78602	0.000101101	0.00314924
ZSWIM1	-1.62772	3.61213	0.000424244	0.00986433
AL031600.3	-1.63262	5.13526	6.17527e-05	0.00209429
CTBP1-AS	-1.63288	6.11703	7.35249e-05	0.00242718
XRCC3	-1.64026	5.65971	4.19563e-05	0.00155143
MBD3	-1.65514	5.56806	2.55254e-05	0.00102546
HPS6	-1.67487	4.85641	5.86489e-05	0.00201285
JRK	-1.67621	5.26793	0.000114228	0.0034732
SNCA	-1.73075	4.59452	5.27612e-05	0.00183882
NUP43	-1.76924	4.84502	0.000180333	0.00513468
INE2	-1.77363	2.6109	0.00036608	0.00877592
AL049840.5	-1.78156	4.05469	0.000239966	0.00630901
AC129492.7	-1.78378	3.40636	0.000260679	0.0067301
AL158212.3	-1.79147	3.3534	0.000392942	0.0092681
ZNF780A	-1.79689	3.88247	9.03893e-05	0.00286224
GSTM2	-1.79745	3.70205	8.7825e-05	0.00280428
TMEM204	-1.79753	4.95407	4.61722e-05	0.00165859
TNS1	-1.81471	4.03397	0.000391301	0.00926099
CISH	-1.82459	6.22136	5.1909e-05	0.00181967
AC005329.3	-1.83223	4.23156	2.35199e-05	0.000962887
TMED7	-1.85288	4.89219	1.53018e-05	0.000685174
AC114546.3	-1.85536	3.73839	0.00014259	0.00418032
AL353763.2	-1.85756	2.30178	0.00039821	0.00935384
FBXL18	-1.85914	4.03513	0.00013212	0.00391342
AC007406.5	-1.85976	3.56977	0.000119172	0.00359492
FAM50B	-1.87638	2.5236	0.000222492	0.00594504
LINC01089	-1.89033	5.32008	5.32261e-06	0.000278599
AC093866.1	-1.90056	3.74651	6.44454e-05	0.00217276
LIMS2	-1.90085	2.88493	0.000262964	0.00677385
RAPGEF6	-1.90387	4.54722	3.01122e-05	0.00117614
FAM92A	-1.90581	3.00554	0.000217418	0.00586416
LINC01138	-1.91463	4.04537	4.22647e-05	0.00155282
PWWP2B	-1.92887	3.97393	4.47919e-05	0.00162484
SERPING1	-1.93102	5.64356	2.97223e-05	0.00116718
AC073857.1	-1.93327	2.07764	0.000347921	0.00846265
FAM171A1	-1.93481	2.41458	0.000314166	0.00785878
ABALON	-1.96047	5.33918	1.00942e-06	7.23456e-05
PRAG1	-1.96168	4.3269	0.000173314	0.0049792
ZSWIM3	-1.9722	2.94966	9.02709e-05	0.00286224
NOL12	-1.99288	3.89605	9.22137e-05	0.00289862
FAM184B	-2.00439	4.62979	1.53134e-06	0.000100884
FAM122A	-2.01499	3.65536	1.96172e-05	0.00083286
KLHL26	-2.05775	2.96585	4.62187e-05	0.00165859
SLC16A13	-2.06488	2.48906	0.000246386	0.00643355
AC005943.2	-2.07537	3.69162	2.17616e-05	0.000907104
SLC5A10	-2.0791	5.92308	3.25298e-06	0.000182789
AC090948.3	-2.10017	2.33253	0.000342294	0.00836612
PRR5	-2.10061	4.88255	0.000294251	0.00741318
BCL2L1	-2.10234	6.77259	5.87751e-06	0.000302125
GRAP	-2.11866	5.94312	2.88993e-06	0.000166067
CAPN10-DT	-2.1188	2.44702	8.08091e-05	0.00262412
MIR600HG	-2.12941	3.55595	5.0427e-05	0.00177314
ZBTB6	-2.16061	3.64929	7.63758e-05	0.00250442
FAM43A	-2.19652	3.784	4.33082e-06	0.000231982
AC016074.2	-2.21606	4.32287	1.26378e-06	8.57204e-05
LPAR5	-2.23821	3.98938	0.000199973	0.00552358
LFNG	-2.27022	7.538	1.14573e-05	0.000544957
NPIPB11	-2.31413	3.17003	6.8982e-06	0.000348434
ZBTB42	-2.32873	2.77493	0.000110851	0.00337947
BEX3	-2.3318	3.12016	4.61388e-06	0.000244856
SIT1	-2.33281	5.45514	2.55116e-06	0.000153916
SSTR3	-2.35508	3.03635	0.000326181	0.00807561
AC092171.2	-2.37668	3.09234	1.27572e-05	0.00059688
ID3	-2.38018	3.60094	3.57819e-05	0.00135369
GMPR	-2.39266	3.6858	1.61947e-05	0.000711262
GPR146	-2.5378	3.20698	3.98436e-05	0.00148288
AL121839.2	-2.54528	3.01847	1.93294e-05	0.000823689
CRYGS	-2.56337	2.70819	1.42954e-05	0.00065027
LINC02384	-2.62681	3.09473	3.36261e-06	0.000188027
ISG15	-2.64394	6.54468	0.000211903	0.00575602
RTP4	-2.67358	3.63118	7.79368e-05	0.00254527
AC084018.1	-2.69501	3.11639	3.04238e-07	2.43879e-05
FO704657.1	-2.71209	3.21624	8.22716e-06	0.000404755
SPON2	-2.748	6.62799	4.71585e-07	3.6774e-05
DMTN	-2.75271	6.58062	8.76537e-08	7.9744e-06
OLFM2	-2.78127	3.15408	2.89518e-06	0.000166067
CXCR3	-2.81465	4.19866	9.80501e-05	0.00306253
GYPC	-2.82126	7.88067	1.22606e-06	8.36567e-05
MRC2	-2.88552	1.98112	1.89148e-06	0.000120455
CD248	-2.91347	2.74717	9.29773e-06	0.000453531
OR2W3	-2.95623	1.93537	5.34745e-06	0.000278626
AC011466.1	-2.97875	4.26329	3.80183e-08	3.96185e-06
GATA1	-3.00575	3.45322	6.70118e-06	0.000341403
CCR12P	-3.02769	3.14611	2.71742e-05	0.00107785
PACSIN1	-3.04824	2.51046	1.06613e-06	7.5823e-05
SLC25A39	-3.08348	8.56399	8.2162e-07	5.99887e-05
CXCR6	-3.14605	3.41049	0.000266215	0.00679756
AC073957.2	-3.16535	2.98664	1.54882e-06	0.000101452
CCR7	-3.3041	7.8101	3.69359e-08	3.92033e-06
Z83843.1	-3.30579	2.48143	8.26105e-09	1.04062e-06
BATF2	-3.31664	4.65661	2.91217e-11	5.47249e-09
IDO1	-3.438	3.24768	2.24244e-07	1.89008e-05
AP003469.4	-3.51989	2.7834	1.126e-09	1.69833e-07
AL355488.1	-3.73624	3.08288	4.26525e-09	5.68518e-07
PDZK1IP1	-3.90097	4.65303	7.76529e-08	7.27322e-06
TMC5	-3.97018	3.01585	2.66137e-07	2.17893e-05
VWCE	-4.17929	1.88685	1.99696e-06	0.000125089
LINC01355	-4.2811	2.79995	1.09487e-09	1.67341e-07
AC092535.5	-4.48242	3.89572	2.5546e-14	7.70615e-12
AC245060.6	-4.48578	2.64711	5.12777e-09	6.75627e-07
EPB42	-4.7185	2.6593	1.90892e-12	4.37638e-10
RUNDC3A	-5.90926	3.83023	4.88546e-17	2.07415e-14
AC130456.3	-6.00076	3.35702	1.99882e-11	3.88346e-09
CA1	-6.30033	1.82848	1.5091e-09	2.2466e-07
APOBEC3B	-6.4295	3.38338	3.52975e-06	0.000194885
SELENBP1	-6.54157	4.6738	2.41124e-21	2.764e-18
MYL4	-6.57628	3.53176	3.52666e-13	9.40143e-11
APOBEC3B-AS1	-6.88899	3.84015	6.84156e-08	6.59032e-06
DEFA3	-6.9879	2.49533	2.97206e-06	0.000169259
HBM	-8.31051	3.80928	3.50264e-16	1.21669e-13
ALAS2	-8.59836	7.48831	1.89316e-13	5.16697e-11
AC092490.1	-8.69474	5.08868	3.45041e-08	3.73133e-06
SLC4A1	-9.05607	5.4501	1.7562e-28	5.03284e-25
HBQ1	-9.425	2.02413	9.67945e-09	1.19307e-06
AHSP	-9.83616	2.43005	4.75456e-12	1.00929e-09
FUNDC2	-11.7858	4.36404	8.44339e-28	1.93573e-24
TSIX	-12.5279	8.01827	2.32977e-22	3.33827e-19
XIST	-12.6008	8.09112	1.24043e-21	1.57989e-18
SLU7	1.27599	6.19791	0.00043739	0.0101289
BICRAL	1.18953	5.96264	0.000450847	0.0103985
AL691432.2	1.43784	2.78691	0.000450255	0.0103985
GSDMB	-1.36641	5.77194	0.000461341	0.0105855
ZNF532	1.4891	2.91434	0.000461726	0.0105855
SPAG1	1.38606	3.47168	0.000461483	0.0105855
AL157392.3	-1.68699	4.55511	0.000466643	0.0106556
MTATP6P1	1.49176	7.4495	0.000466423	0.0106556
RHPN1	-1.49631	4.2359	0.000469782	0.010706
BLOC1S2	1.35807	5.18201	0.000479347	0.0108807
AP003486.1	-1.61436	3.85336	0.000479151	0.0108807
ERBIN	1.33027	6.96368	0.000484885	0.0109847
SRSF1	-1.49413	5.27067	0.000486611	0.011002
SCLT1	1.20501	5.48309	0.000489283	0.0110407
CDC42BPB	1.31826	4.29236	0.000492182	0.0110842
MINPP1	-2.73857	2.76411	0.000496928	0.0111039
APC	1.2602	5.26129	0.000495425	0.0111039
RAB5A	1.20975	5.61013	0.000495699	0.0111039
ADAM9	1.40393	4.24687	0.000496333	0.0111039
TAB2	1.46746	7.09143	0.000500873	0.011169
MAK	1.76748	4.0239	0.000502453	0.011169
NDUFA4	1.44475	5.27567	0.000502765	0.011169
MOCS3	-1.78625	2.86943	0.000527869	0.011704
RB1CC1	1.13194	5.65948	0.000532607	0.011769
GIMAP7	-2.12067	6.71815	0.000532854	0.011769
SIRPG	-1.71256	5.19657	0.000534931	0.0117921
TAF3	1.41838	3.92758	0.000545916	0.0120112
HIVEP1	1.28212	4.34056	0.000550727	0.0120717
EGLN1	1.40883	3.28281	0.000550773	0.0120717
AC091564.6	1.51906	3.8031	0.000553238	0.0121026
AC011477.2	-1.85148	2.38195	0.000560221	0.012232
AC012254.3	-1.81328	2.3886	0.00056594	0.0123334
ANKRD22	-2.096	3.78584	0.000575749	0.012519
CEP135	1.47042	3.81957	0.000578824	0.012519
SHTN1	1.28567	4.20975	0.000577755	0.012519
RPL3P4	1.57354	2.64518	0.00057801	0.012519
AMZ2P1	1.39646	2.92653	0.000581596	0.0125552
ALDOA	1.81871	3.28994	0.000590169	0.0127164
MYC	-1.5739	5.93912	0.000592545	0.0127286
AC004974.1	1.67939	4.32074	0.000592957	0.0127286
CSTF1	-1.38073	4.70326	0.000604362	0.0129492
RPL35A	1.77322	8.12619	0.000611704	0.013082
HLA-L	1.35473	4.23326	0.000614132	0.0131095
AL390957.1	1.47651	4.01107	0.000616771	0.0131413
SERTAD3	1.3506	5.28229	0.000624134	0.0132736
NUBP2	-1.36443	5.48651	0.00062839	0.0133147
TMIGD2	-1.80517	3.86147	0.000627795	0.0133147
PRKCE	1.38534	3.14274	0.000630408	0.0133225
MT-TQ	2.4679	3.07267	0.000631084	0.0133225
BEST1	2.0617	11.6463	0.000634893	0.0133783
BBS9	1.33378	3.04406	0.00064935	0.0136578
PLEKHG1	1.43111	2.57966	0.000650681	0.0136607
SETD2	1.31328	6.70315	0.000654007	0.0137054
LINC01943	1.4381	3.09273	0.000656914	0.0137413
S1PR1	-1.98481	6.61433	0.000667258	0.0139322
CDKN2D	1.51223	7.07533	0.000680091	0.0141294
MAP1LC3B	1.5923	7.32737	0.000680401	0.0141294
CIAO2A	1.15292	4.7856	0.000679126	0.0141294
KMT5A	1.25135	4.4529	0.000687539	0.0142518
FHIT	-1.42859	4.44351	0.000699921	0.0144823
GPCPD1	1.46112	7.41091	0.000702455	0.0144824
LARP7	1.15981	4.85322	0.000701463	0.0144824
FXR1	1.1739	6.11862	0.000706715	0.0145441
SOS2	1.4908	6.48183	0.000717389	0.0147373
HIST2H2BE	1.67326	5.81132	0.000719979	0.0147641
SF3B5	1.12203	5.91421	0.000721609	0.0147711
MPP7	1.18173	4.5122	0.000725607	0.0148264
FLT3	1.69534	2.99462	0.000727302	0.0148346
GIMAP5	-1.90574	4.72885	0.000729376	0.0148505
YIPF4	-1.48013	6.02558	0.000731846	0.0148625
TMCC2	-1.78813	2.84249	0.000732818	0.0148625
AC016727.1	-1.4949	4.3913	0.000733853	0.0148625
GON4L	1.09142	5.94715	0.000735542	0.0148704
AL035071.1	-1.90401	3.23523	0.000740741	0.0149278
AL645941.3	1.13729	5.69594	0.000740988	0.0149278
PTPN9	1.20481	4.99555	0.00074473	0.0149769
ANKRD50	1.58181	2.8236	0.000748459	0.0150256
ALS2CL	-1.32198	4.848	0.000750515	0.0150405
LRRC37B	1.18828	4.24782	0.000754646	0.0150969
PNRC1	1.55457	8.38058	0.0007561	0.0150996
PLEKHF1	-2.31503	4.35982	0.000758674	0.0151247
MT-ND2	1.62452	10.4331	0.000775356	0.0154304
EPHX2	-1.5622	4.53928	0.000780336	0.0155026
SUMO1	1.05389	5.69101	0.000790035	0.0156681
GPR171	-2.40183	4.08842	0.00079389	0.0157174
INTS5	-1.40701	4.66311	0.000796814	0.0157481
RPL6	1.6482	8.98298	0.000801657	0.0158165
LRRFIP1	1.48276	8.11732	0.000810346	0.0159331
MRPL13	1.52393	2.79308	0.000809134	0.0159331
JTB	1.33924	3.08921	0.000832194	0.0162789
ATG3	1.23284	6.46061	0.000831049	0.0162789
IGIP	-2.34324	2.98885	0.000830517	0.0162789
CCZ1	1.58165	3.05757	0.000848703	0.0165454
AC066613.1	1.22471	3.93672	0.000847699	0.0165454
AC021739.4	1.43427	3.5053	0.000867935	0.0168916
TMF1	1.08504	5.59262	0.000876486	0.0170003
APBB1	-1.35878	5.74754	0.000876185	0.0170003
CPTP	-1.34728	4.43893	0.000884826	0.017133
EMD	1.05599	5.54109	0.000892127	0.0172162
TMEM229B	-1.73044	5.25018	0.000891106	0.0172162
COX20	-1.47407	6.21906	0.000894036	0.0172241
BCAS2	1.13275	4.44982	0.000897615	0.017264
TAF1	1.19072	5.57871	0.00090598	0.0173957
CD7	-1.70691	6.85615	0.000916653	0.0175419
TMLHE	1.45905	3.40906	0.000916013	0.0175419
PCF11	1.276	6.97952	0.000930976	0.0177863
LRRC6	1.85167	3.95782	0.000961923	0.018347
STRADB	-1.34648	5.20124	0.000967191	0.0184168
NSD3	1.25572	6.90271	0.000971634	0.0184707
AC005261.1	-1.70205	3.79689	0.000978114	0.0185631
TP53RK	-1.55581	4.07075	0.000986905	0.018699
HERPUD2	1.09165	6.09496	0.000993351	0.0187901
ZBTB8OS	1.27002	3.80739	0.00100258	0.0189333
TRIP11	1.15014	4.70546	0.00100855	0.0190019
SPIDR	1.11821	5.93736	0.00100952	0.0190019
IGFBP4	-2.90401	2.45745	0.00101151	0.0190081
GPATCH8	1.13602	6.17062	0.00102024	0.0191408
TUBA1C	1.29849	6.33345	0.00102207	0.0191437
C11orf68	-1.4339	5.91152	0.00102667	0.0191985
POMGNT2	-1.68548	3.08509	0.00102862	0.0192036
SEM1	1.33523	3.93531	0.0010335	0.0192323
CWC25	1.15549	5.87117	0.00103309	0.0192323
KLF6	1.8012	8.9834	0.00105773	0.0196512
FAU	1.40285	7.7873	0.00106104	0.0196807
RABEP2	-1.29767	5.08786	0.00107102	0.0198338
MBD2	1.23646	6.77551	0.00108172	0.0199997
MED1	1.08559	5.72266	0.00111022	0.0204935
TSPYL2	1.10883	5.74303	0.00111392	0.0204958
NCBP2AS2	1.36231	3.31446	0.00111251	0.0204958
SEC11A	1.12463	6.35784	0.00111584	0.0204981
AC114730.2	-1.73604	2.61059	0.00112242	0.0205861
RANBP9	1.08864	5.33335	0.0011329	0.0206791
FCER1A	1.95675	5.40489	0.00113231	0.0206791
FGD6	1.39244	2.55953	0.00112948	0.0206791
IL21R	-1.66531	5.30764	0.00113668	0.0206821
ATF4	1.36666	7.85174	0.00113664	0.0206821
PTPRS	-1.88316	2.32459	0.00114187	0.0207436
GIMAP4	-1.75127	8.51371	0.00114707	0.0207723
ST6GALNAC4	-1.63863	4.74831	0.00114703	0.0207723
LSM1	1.32311	3.8857	0.00115993	0.0209721
DNAJB9	1.3551	4.5127	0.00116578	0.0210447
BZW1	1.17182	6.32113	0.0011715	0.0210814
TOPORS	1.40042	5.73632	0.00117076	0.0210814
DENND10	1.13856	5.06077	0.00118482	0.0212378
ZC3H10	-1.43073	3.95968	0.00118222	0.0212378
RCBTB1	1.11998	4.69285	0.00118574	0.0212378
ZNF540	-1.84003	2.41251	0.00118851	0.0212541
TRAPPC10	1.26265	5.781	0.00122753	0.0219178
NPIPB5	-1.44262	4.01235	0.00122993	0.0219264
COX7A2	1.19547	5.37558	0.00123338	0.0219538
CD86	1.13118	5.88204	0.00123534	0.0219546
SLC38A5	-1.94312	4.90016	0.00124559	0.0221025
EPC1	1.07372	6.15858	0.00125783	0.0222852
OSBPL11	1.3106	6.02406	0.00126979	0.0224624
AP000919.2	1.46634	3.50905	0.00127323	0.0224658
AL670729.3	-1.78024	2.8062	0.0012739	0.0224658
DTX1	-1.68286	3.23522	0.00128081	0.0225529
CSNK1A1	1.05597	5.79172	0.0012854	0.0225991
ZEB1	1.17322	4.56488	0.0012887	0.0226223
GLMP	-1.44491	5.37178	0.00130966	0.0229552
AL603832.1	-1.81675	2.61545	0.00131719	0.0230519
MT-ND5	1.61312	10.5348	0.00133827	0.023385
SNED1	-1.48812	4.7734	0.0013412	0.0234005
MYLIP	1.40363	6.87495	0.00135132	0.0234877
FBN2	1.89386	3.04431	0.00134923	0.0234877
SHISA4	-3.23232	2.19232	0.00135234	0.0234877
AC127521.1	-1.63551	2.3831	0.00135924	0.0235717
POLR2K	1.61241	3.3035	0.00136346	0.0236093
RHBDD3	-1.48774	3.59121	0.00136828	0.023657
LY86	1.04362	5.54165	0.00137555	0.0237469
PNMA3	-2.73231	3.15371	0.0013835	0.0238482
AC133919.2	-1.61744	3.38781	0.00138649	0.0238639
AC084024.3	1.35944	3.1334	0.00140341	0.0240828
AC127496.6	-1.45844	3.56542	0.00140228	0.0240828
ABCA1	1.63416	4.87509	0.00140604	0.0240918
GZMM	-1.77984	6.0741	0.00141311	0.0241769
ZBTB45	-1.5156	3.33251	0.00142068	0.0242701
LGALS2	2.33416	5.00987	0.00143693	0.0244563
TTL	1.15234	4.87647	0.00143919	0.0244563
WDR45B	1.02173	5.82002	0.00143645	0.0244563
KRT73-AS1	-1.89475	2.33554	0.00144438	0.0244563
SH3GL1P3	-1.86539	2.72665	0.00144307	0.0244563
AC005332.5	-1.62507	3.5469	0.00144137	0.0244563
ASGR2	1.35845	4.79326	0.00145143	0.0245394
VPS13B	1.04086	5.85463	0.0014545	0.0245551
UQCRH	1.29651	5.26769	0.00145715	0.0245637
SOX4	1.25988	3.20902	0.00146369	0.0246377
RB1	1.04944	5.31302	0.00147181	0.0247018
AC005306.1	-1.50368	5.31466	0.0014716	0.0247018
TGFBI	1.5195	7.95723	0.00147641	0.0247067
AC092070.2	1.27287	3.6346	0.00147544	0.0247067
EIF2S2	1.07971	5.58642	0.00147927	0.0247186
MED30	1.21226	3.5181	0.00148493	0.0247769
BDP1	1.34391	4.73354	0.00149289	0.0248374
ZNF444	-1.45751	4.43819	0.00149184	0.0248374
KRTCAP2	-1.57494	2.62328	0.00150067	0.0249093
MT-ND3	1.41617	8.87207	0.00150155	0.0249093
MED9	-1.4695	3.63112	0.0015187	0.0251572
ARL2	-1.54653	3.30664	0.00153121	0.0253279
WASHC3	1.1526	4.0593	0.00153513	0.0253562
EP300	1.29002	6.98313	0.00153762	0.0253607
LINC00861	-1.72958	7.56809	0.00154486	0.0254435
LRP1	1.66955	7.57243	0.00156116	0.0256752
THBS1	3.12946	4.82952	0.00157142	0.0258068
IFI35	-1.40556	6.41584	0.00157435	0.0258181
KLHL25	-1.65718	2.57282	0.00158565	0.0259661
TPR	1.28325	7.32208	0.00158883	0.025981
MYSM1	1.13755	5.43179	0.00159132	0.0259848
ATP5MD	1.26007	4.07956	0.00159626	0.0260283
ZC3H15	1.18918	5.25264	0.00160658	0.0261595
AC011511.5	1.06085	4.88046	0.00161661	0.0262855
DDX39A	1.21311	6.81454	0.00162518	0.0263501
AL356488.3	1.32741	3.04761	0.00162481	0.0263501
LINC01238	-1.65401	2.20614	0.00162767	0.0263532
SNRPD1	1.46031	3.80016	0.00164578	0.0266087
CEP350	1.0031	5.85743	0.00166619	0.0267507
CBWD2	1.24095	3.34323	0.00166623	0.0267507
PRNP	1.09664	5.88863	0.00166571	0.0267507
SLC35E2B	-1.43131	6.53338	0.00166213	0.0267507
PIM3	1.24962	6.76626	0.00166531	0.0267507
ECHDC2	-1.3752	5.8483	0.00167005	0.0267745
KBTBD6	-1.93718	2.65347	0.00168099	0.0269122
PIKFYVE	1.03807	5.7522	0.00169556	0.0271077
KDM1B	1.17484	5.60012	0.00170783	0.0272658
PDCD10	1.20892	4.54472	0.00171948	0.0274137
IFRD1	1.76303	6.71833	0.00172199	0.0274154
CHST2	-1.43782	4.87253	0.00172929	0.0274936
FBXO33	1.08548	5.17346	0.00174229	0.0276619
BRD2	1.3886	8.89829	0.00175244	0.0277845
SLC2A3	1.88025	8.92418	0.00176324	0.0278432
H1FX	1.12768	6.30141	0.00176343	0.0278432
AL157935.1	-1.54908	3.2157	0.00176007	0.0278432
AC008264.2	-1.46306	4.83088	0.00177824	0.0280385
IL21R-AS1	-1.62265	4.13066	0.00178177	0.0280556
DDX5	1.44082	10.4787	0.00178815	0.0281173
TRIM56	-1.46186	7.10982	0.00180099	0.0282804
RTL10	-1.2514	4.487	0.00180683	0.0283334
DDX46	1.07283	6.3487	0.00181315	0.0283936
SLC22A15	1.61834	4.71101	0.00181925	0.0284502
FAM102A	-1.71368	7.60554	0.00182661	0.0285265
PSMC6	1.20715	5.08397	0.00183756	0.0286585
CHRM3-AS2	-1.72302	5.33533	0.0018617	0.0289955
FADD	-1.88964	5.25677	0.00186791	0.0290528
GGTA1P	1.68759	2.59142	0.00187977	0.0291975
KLHL22	-1.28514	4.94488	0.00188387	0.0292217
CAPN7	1.0942	4.60983	0.00188911	0.0292633
AKAP9	1.00092	5.59468	0.001922	0.0297326
ZNF296	1.2263	2.8811	0.0019362	0.029912
OSBP2	-1.64839	3.36083	0.00194001	0.0299305
CLIP1	1.24066	6.18017	0.0019496	0.0300379
TTBK2	1.18998	4.35438	0.0019881	0.03059
GRWD1	-1.52059	4.58507	0.00200204	0.0306115
NEK6	1.40627	5.10392	0.0020039	0.0306115
AQP3	-1.21967	5.63126	0.00200509	0.0306115
FBXO46	-1.26357	4.66096	0.00200819	0.0306115
BORCS6	-1.24019	4.50359	0.0019983	0.0306115
HAUS3	1.33956	4.07763	0.00200789	0.0306115
RPS18	1.63608	9.81814	0.00200811	0.0306115
AC135983.2	1.46964	2.87818	0.00202957	0.0308964
CALML4	-1.78282	2.74777	0.00204784	0.0311331
ZMIZ1	1.4264	6.55829	0.00205884	0.031259
ALMS1	1.22441	3.65404	0.00206198	0.0312652
BMP8A	-1.46418	3.30426	0.00208642	0.031594
TLK2	1.08932	4.97756	0.00210031	0.0317623
SKIL	1.09935	4.06633	0.00211663	0.0319125
USP32	1.42227	6.7389	0.00211859	0.0319125
AC012615.1	1.38018	2.91905	0.00211581	0.0319125
EFCAB10	-1.58979	2.72235	0.00212989	0.0320407
AC010978.1	1.19958	3.75854	0.00214698	0.0322553
COQ2	1.25327	3.21271	0.00217558	0.0326422
MAN1A1	1.0651	5.67585	0.00218592	0.0327545
TOR4A	-1.22441	5.20573	0.00219007	0.0327739
DPH3	1.04866	4.77249	0.00219762	0.032844
TNFAIP8L2	-1.42873	6.47802	0.00220263	0.0328759
ERC1	1.09389	4.0512	0.00221089	0.0329497
AC092953.2	-1.68166	2.88505	0.00221332	0.0329497
GBP1	-1.93577	7.46355	0.00222179	0.0330329
FAM204A	1.03678	4.81829	0.00222679	0.0330644
RPL27	1.55218	8.41211	0.0022456	0.0333006
C14orf119	-1.14771	5.63786	0.00224958	0.0333164
CHRNE	1.29437	4.1512	0.00226099	0.0334423
ETF1	1.11337	6.24734	0.00228946	0.0338197
UIMC1	1.2953	6.16023	0.00229621	0.0338322
DHRS3	-1.34687	4.49556	0.00229461	0.0338322
RIT1	1.32593	6.16665	0.00230321	0.0338658
UBL5	1.05618	6.34703	0.0023044	0.0338658
ATRN	1.02642	4.56223	0.00231156	0.0338841
AP000879.1	-1.90816	5.15272	0.00231019	0.0338841
TTF1	1.07033	4.19676	0.00233036	0.0340887
SOWAHD	-1.46771	3.29021	0.00233146	0.0340887
MT2A	-1.39572	5.30766	0.00238402	0.0348128
FKBP8	-1.8673	10.2277	0.00239077	0.0348669
TENT4B	1.07447	4.21821	0.00239592	0.0348977
HIPK3	1.20752	7.03647	0.00242014	0.0352057
ATP6V0E2-AS1	-1.36411	3.86854	0.00243109	0.0353201
GLRX2	-1.30198	3.99859	0.0024435	0.0353704
ING1	1.09097	4.72643	0.00244381	0.0353704
PRR29	-1.29972	6.01563	0.00243833	0.0353704
ODR4	1.19542	3.46744	0.00246812	0.0356354
SLC30A7	-1.34847	4.91385	0.00246833	0.0356354
FNDC3B	1.29234	5.96529	0.00248516	0.0357697
TRIM5	-1.23493	4.6827	0.00249121	0.0357697
SLC22A23	-1.88592	3.45955	0.00249324	0.0357697
FRG1BP	1.34216	2.61885	0.0024932	0.0357697
AC109587.1	1.00859	4.84927	0.00248371	0.0357697
SENP7	1.04651	5.3034	0.00249677	0.0357757
AC005696.2	-1.38059	4.15175	0.00251919	0.0360517
CWC27	1.2874	3.80345	0.00253658	0.0362554
EPB41L4A-AS1	1.23626	3.7564	0.00254887	0.0363856
GAL3ST4	-1.46012	3.43212	0.00256829	0.0366173
TFAP4	-1.33078	3.72571	0.00258074	0.036749
CCDC186	1.01121	4.76133	0.00259091	0.0367965
RPS28P7	-1.30557	5.33901	0.0025937	0.0367965
RNF103	1.02459	4.64176	0.00259209	0.0367965
SDCCAG8	1.09261	4.20071	0.00261001	0.0368479
TMED3	-1.46354	4.90676	0.00261018	0.0368479
HOTAIRM1	-1.9783	2.57636	0.00260305	0.0368479
AL662795.2	-1.61382	3.36665	0.00260398	0.0368479
NCOA5	-1.10386	5.64418	0.00261509	0.0368718
PRRC2C	1.24388	7.61447	0.00264592	0.037111
CD27	-1.69185	6.68403	0.0026401	0.037111
DPY30	1.16233	3.79133	0.00264824	0.037111
SMIM5	-1.61234	2.65634	0.00264776	0.037111
TMEM242	1.222	3.22061	0.00264745	0.037111
SNPH	-1.37517	3.78801	0.00266217	0.0372151
RBM14	-1.1729	6.21524	0.0026619	0.0372151
ZBTB3	-1.44681	2.98385	0.00268418	0.0374771
UQCRFS1	1.02011	5.30063	0.00268846	0.0374913
KLF16	1.09933	5.29197	0.00269894	0.037546
PELI1	1.42299	7.28603	0.00269675	0.037546
TKTL1	-2.05721	3.51208	0.00272147	0.0378136
KDM4C	0.999087	5.46293	0.00273168	0.0379096
RSF1	0.97826	5.2598	0.00275451	0.0381339
TANK	1.06553	5.95017	0.00275215	0.0381339
TCL1A	-2.14279	4.91233	0.00275802	0.0381366
PHF5A	1.17993	4.04141	0.00278429	0.0384072
ERV3-1	1.53396	4.59218	0.00278114	0.0384072
TRAF2	-1.19251	4.57505	0.00281158	0.0385978
ITM2C	-1.28935	5.29002	0.00280527	0.0385978
SUSD3	-1.41648	5.01533	0.00280649	0.0385978
NOS3	-1.51226	2.93113	0.00281087	0.0385978
IRS2	1.99288	5.83175	0.00284093	0.038954
PSMC1	1.07498	5.30387	0.00286757	0.0391787
LARP1B	1.40195	2.8216	0.00286453	0.0391787
HBB	-2.18706	9.25182	0.00286662	0.0391787
KLHL5	1.14755	4.2551	0.00287564	0.0392125
ROCK2	1.01801	4.54785	0.00287689	0.0392125
ANKRA2	1.17218	4.05097	0.00289637	0.0394313
LY6E	-1.80609	7.54393	0.00291478	0.0396347
NBPF9	1.33506	3.30519	0.00294956	0.0400602
CEP170	1.17686	4.8378	0.00295785	0.0401253
SRSF5	1.32747	8.89082	0.00296536	0.0401322
SETD3	0.965676	5.65601	0.00296309	0.0401322
AL358781.1	-1.16912	6.12728	0.00297745	0.0402483
ATXN7L1	1.16231	4.14853	0.00298467	0.0402983
RAPGEF2	1.34484	5.74603	0.00299902	0.0404444
PYCR3	-1.56855	2.32412	0.00300258	0.0404448
MAPKAPK5	1.11128	4.8449	0.00302276	0.0406688
ARFRP1	-1.09308	5.66453	0.00305241	0.0409717
FAM174C	-1.241	4.61111	0.0030506	0.0409717
NCEH1	1.1599	2.84192	0.00307917	0.0412022
AL390066.1	-1.84151	2.41321	0.00308037	0.0412022
GLI4	-1.24411	4.09426	0.00307827	0.0412022
MON1A	-1.36627	3.39591	0.00310933	0.0415411
NCOA1	1.48787	7.22762	0.00311336	0.0415465
SPRTN	1.11371	3.65873	0.00314582	0.0418821
HDHD2	-1.51122	2.34445	0.0031441	0.0418821
N4BP2L2-IT2	-1.5211	3.42184	0.00317565	0.0422303
HBA2	-2.17709	7.24513	0.00318958	0.0423637
AC023157.3	1.76288	3.57143	0.00319308	0.0423637
TXN	1.39262	6.0443	0.00325451	0.0431289
WDR38	1.36839	3.31945	0.00328237	0.0434479
MLC1	-1.93266	4.26552	0.003288	0.0434721
PPIA	1.31258	7.63096	0.00331496	0.0437781
EMILIN2	1.32855	6.5811	0.00335505	0.0441848
TCEAL4	1.20676	2.83349	0.00335385	0.0441848
TRAK1	0.936991	5.80613	0.00336392	0.0441848
AC012615.3	1.21755	3.29806	0.00336055	0.0441848
AC006504.5	-1.52581	2.82371	0.00336503	0.0441848
TP53BP2	0.978018	4.9816	0.00338326	0.0441858
NMUR1	-1.41506	4.35302	0.00337674	0.0441858
PTCRA	-1.464	2.15857	0.00338437	0.0441858
ZNF277	1.32742	3.95519	0.00337759	0.0441858
AL390728.6	-1.59025	3.15257	0.00337143	0.0441858
SLC22A18	-1.27706	5.06535	0.00340253	0.0443723
REV1	0.972058	5.161	0.00340875	0.0444029
PXMP4	-1.4716	3.53343	0.00341725	0.044463
CCR2	-1.31125	6.50922	0.00344026	0.0447116
DYNC1LI1	1.0725	5.91771	0.00344804	0.0447412
AC069234.2	-1.28531	4.09492	0.00345034	0.0447412
ITM2A	-1.69485	5.40087	0.00346241	0.044847
GRAMD1B	-1.21201	4.35652	0.00349376	0.0451647
RSAD2	-2.68779	6.12468	0.00349482	0.0451647
AL355816.2	-1.52829	3.95812	0.00350317	0.0452217
PTMA	1.46534	8.59416	0.00352964	0.0455121
INTS6	0.996561	5.66945	0.0035345	0.0455236
GVINP1	1.42341	5.77027	0.0035531	0.0457117
CD27-AS1	-1.41031	6.27271	0.00358724	0.0460993
RNF144A	-1.24603	4.74857	0.00359389	0.0461329
PSMA4	1.02414	6.03792	0.00360961	0.046283
VDAC2	0.962048	5.22536	0.00361533	0.0463045
AC026333.3	1.33471	6.25194	0.00362076	0.0463223
CHD1	1.01154	6.18786	0.00363116	0.0464036
AC099518.5	-1.44324	2.478	0.00364702	0.0465543
AC105020.6	-1.65034	3.48699	0.00366054	0.0466749
NEK4	1.00864	4.30146	0.00367389	0.0467189
DDX60	-1.19096	5.34854	0.00366837	0.0467189
PIDD1	-1.22309	4.95807	0.00367621	0.0467189
MS4A6A	1.23848	7.69339	0.0037084	0.0470757
STRN	1.06507	5.07201	0.00372038	0.0471756
SNHG3	1.06001	4.66193	0.00372701	0.0472074
NBPF1	1.2599	3.10719	0.0037711	0.0477132
ITPRID2	1.01603	6.41889	0.00378186	0.0477966
FRG1	1.00207	4.35537	0.00379021	0.0478493
HSPB1	-1.32978	4.87092	0.0038122	0.0480466
STAG3L4	1.25407	2.40879	0.00381842	0.0480466
FAM98B	-1.49285	3.91518	0.00381493	0.0480466
STX8	1.06679	4.44326	0.00383972	0.0482618
RPH3A	1.87703	3.62895	0.00384722	0.048303
CXCR4	1.49248	9.18374	0.00387476	0.0485957
FANCF	-1.56843	3.85058	0.00390272	0.0488394
RPS29	1.60611	8.10666	0.00389996	0.0488394
FBXO31	-1.31913	4.76772	0.00391526	0.0489429
DDX3X	1.30596	9.13353	0.00392015	0.0489506
ATG5	1.03068	4.40177	0.00393812	0.0490681
UBC	1.64208	9.83907	0.00393493	0.0490681
ASPSCR1	-1.14155	5.06442	0.00397343	0.0494544
OSBPL1A	1.39085	3.38129	0.00399166	0.0496274
LRFN3	-1.75859	2.37988	0.00405334	0.0503396
UBXN6	-1.40316	7.33086	0.00407087	0.0505026
AL353622.1	-1.47889	2.67922	0.00408364	0.0506062
CRTAP	1.13525	7.01742	0.00411862	0.0509846
NDUFS5	1.11584	4.79738	0.0041264	0.0510173
DUX4L50	-1.68539	3.31766	0.00413016	0.0510173
CHMP6	-1.10842	4.81078	0.00414433	0.0511372
AC015911.7	-1.89148	4.20389	0.00419096	0.051657
MYCBP2	1.07671	6.76335	0.00420025	0.0516677
VIL1	-1.44232	3.00105	0.00420085	0.0516677
PRORP	1.18256	2.97137	0.00420576	0.0516727
CPVL	1.20716	7.627	0.00423053	0.0518658
CCDC71	-1.20382	4.52953	0.00422723	0.0518658
TMEM104	-1.13176	5.03924	0.00426449	0.0522008
SOGA1	1.13921	3.64447	0.00426696	0.0522008
KCNC4	-1.4108	2.61945	0.00428689	0.0523887
NGDN	1.03878	4.42459	0.00432948	0.0528528
TBC1D5	0.954231	5.65454	0.00433866	0.0529086
LINC00954	-1.24053	3.93542	0.00434978	0.0529878
SYNE2	1.11825	6.98308	0.00437319	0.0531919
RPP25L	-1.19862	4.32338	0.00437582	0.0531919
VCAN-AS1	1.54915	6.19394	0.00441299	0.0535869
AP002761.4	-1.72769	3.02793	0.00443012	0.0537381
GOLGA5	0.977606	5.01931	0.00446628	0.0541194
LRRN3	-1.9334	3.90407	0.00450653	0.0545495
PLPP6	-1.55232	3.66302	0.00452839	0.0547563
AC025171.2	1.40632	2.84128	0.00456226	0.0551077
TLE2	-1.41207	2.99528	0.00458565	0.0553319
RPL24	1.3781	7.98257	0.00460207	0.0554171
NDUFA11	-1.39994	3.78646	0.00460722	0.0554171
TAF7	1.26416	7.32726	0.00460413	0.0554171
SOS1	0.913853	5.68466	0.00464054	0.055744
MT-CO2	1.35264	11.1151	0.00464412	0.055744
DNAJB1	1.11266	7.21094	0.00466029	0.0558796
MRPL47	1.45224	3.44777	0.00466613	0.0558912
AC012157.2	1.21148	3.26669	0.00467291	0.0559139
CNTNAP3	2.4651	3.84315	0.004713	0.0562762
FCRL5	-1.69696	4.41589	0.00471059	0.0562762
CFDP1	1.04149	3.90371	0.00476631	0.0568535
ARSB	1.15606	4.28387	0.00480904	0.0573036
CBX4	0.93281	5.46191	0.00483697	0.0575168
USP25	0.907495	5.92941	0.0048352	0.0575168
HAPLN3	-1.42324	5.69063	0.00485252	0.0576419
VAV3	1.02	5.27894	0.00486778	0.0577633
IQCG	1.27661	2.55191	0.00490681	0.0580436
BLOC1S1	1.13379	2.80807	0.00490221	0.0580436
PRF1	-1.74495	8.17975	0.00490361	0.0580436
TMEM250	-1.05465	5.92958	0.00491166	0.0580436
RANBP3	-1.14411	6.31129	0.0049201	0.0580835
SGK1	2.17549	7.51442	0.00494553	0.0582759
GANC	0.994017	4.5325	0.00494656	0.0582759
SPECC1	1.33134	5.1094	0.00498094	0.0585606
DBF4B	-1.3278	3.26812	0.00498033	0.0585606
SF3B1	1.28933	9.36712	0.00500503	0.0587456
ASB16	-1.35417	3.27491	0.00500693	0.0587456
TRIAP1	1.33621	3.61995	0.00506993	0.0593633
ADAP2	0.981871	4.44978	0.00506504	0.0593633
SETBP1	1.15081	2.79782	0.00507897	0.0594084
RPS6KC1	1.00676	4.17451	0.00509059	0.0594836
USF3	0.945358	4.84203	0.00510279	0.0595654
ANKRD12	1.02789	6.11423	0.00513219	0.0596479
TIMM10	-1.53944	3.67959	0.00514269	0.0596479
THOC7	0.952575	4.45474	0.00514425	0.0596479
PDE4B	1.15043	6.39205	0.00514628	0.0596479
TUBB4B	1.16618	6.93053	0.00512763	0.0596479
MT-ATP6	1.36195	10.0932	0.00512399	0.0596479
SMIM27	1.33544	3.9408	0.005142	0.0596479
CCR4	-1.4409	4.3679	0.00516811	0.0598404
ZFAS1	1.36277	4.61287	0.00518259	0.0599475
ELF2	1.00079	5.79359	0.00518837	0.0599539
GRK3	0.955372	5.53817	0.00520345	0.0600676
AC013486.1	-1.3552	2.57134	0.00523429	0.0603629
MRPL55	0.95761	4.4938	0.00524625	0.06044
STX2	1.19512	4.71897	0.00531284	0.0609013
DDX59	0.939955	4.68133	0.00530289	0.0609013
EAF1	0.918379	5.35612	0.00531286	0.0609013
TAB3	0.928459	5.0361	0.00529974	0.0609013
TOPBP1	0.887909	5.60037	0.00529921	0.0609013
ZNF506	-1.07768	4.81321	0.00533605	0.0611061
PLEKHB1	-1.26653	4.25447	0.00535515	0.06121
MANBAL	-1.24787	4.20633	0.00536349	0.06121
NSG1	-1.34916	3.16855	0.00535734	0.06121
AL451123.1	-1.67035	3.538	0.00536649	0.06121
SYF2	1.0237	6.12981	0.00538037	0.0613074
TRAF4	1.06686	4.26261	0.00541848	0.061553
ETNK1	-1.34211	5.46683	0.00542075	0.061553
OTULIN	0.92879	5.07832	0.0054152	0.061553
C1RL-AS1	1.18961	4.45497	0.00542341	0.061553
XYLT1	1.03266	5.17951	0.00545518	0.0617912
PCED1B	-1.5261	6.39912	0.00545003	0.0617912
SCAMP3	-1.05563	5.80096	0.00546803	0.0618757
MLEC	-1.1598	6.52344	0.00550928	0.062281
PIGM	-1.4792	3.84469	0.00554135	0.0625817
MCRIP1	-1.02715	5.90164	0.0055474	0.0625884
ACPP	1.49382	4.42278	0.00558585	0.0628984
POLR3GL	0.988257	4.12089	0.0055812	0.0628984
ETV3	0.90803	5.28417	0.005615	0.0630664
UQCRQ	1.12708	4.62475	0.00561727	0.0630664
NBPF11	1.16345	3.77209	0.00560664	0.0630664
FAM120AOS	0.907083	5.83115	0.00563935	0.0632523
LYL1	-1.32679	5.82225	0.00566288	0.0633922
AC066613.2	1.03549	3.93409	0.00566001	0.0633922
ATP5F1E	1.16733	7.71072	0.00571261	0.0638242
TUBA1A	1.58936	9.0241	0.00571	0.0638242
SPRN	-1.41893	2.62662	0.00572286	0.0638765
CCDC71L	1.18267	4.79527	0.00576616	0.0642971
BOD1L1	1.45752	7.23575	0.00578754	0.0643916
AGO4	1.41025	7.57802	0.00578736	0.0643916
AL450998.2	1.13153	2.83956	0.00579148	0.0643916
AC046185.3	-1.15497	4.68043	0.00586944	0.0651952
PRSS33	-1.52051	3.09072	0.00587986	0.0652476
C4orf33	1.12185	3.68175	0.00591116	0.0655315
EAPP	0.924344	5.15731	0.00592086	0.0655756
CMTR2	-1.38715	4.55893	0.00593142	0.0656145
EBLN3P	1.02974	6.24177	0.00593581	0.0656145
RAB11FIP2	1.0901	3.90794	0.0059711	0.0659059
WASHC2C	1.23824	6.36977	0.00597368	0.0659059
CPAMD8	1.24632	3.5285	0.00598281	0.0659235
FCAR	1.81877	6.30516	0.00599252	0.0659235
TYW1	1.13186	4.27298	0.00598694	0.0659235
DSC2	2.01312	5.3981	0.00602792	0.0661859
AC104758.2	-1.39806	3.32962	0.00602409	0.0661859
LTK	-1.45724	3.59264	0.00605285	0.066396
FAM117B	-1.11558	4.73688	0.00606599	0.0664765
AC112497.2	-1.29406	3.3022	0.00611382	0.0669367
HSPA14	1.03248	3.76007	0.00612373	0.0669812
SLMAP	0.916138	5.31063	0.00616921	0.0673513
ZNF707	-1.1527	4.17896	0.00617519	0.0673513
BCDIN3D-AS1	-1.37706	2.26146	0.00617431	0.0673513
MLYCD	-1.23098	3.90747	0.00620242	0.067584
REV3L	1.02257	4.51159	0.00625285	0.0680688
NOSIP	-1.4066	7.33797	0.00626669	0.0680935
HNRNPCP2	-1.3833	3.6612	0.006267	0.0680935
MT-TP	0.98639	4.34903	0.00629393	0.0683213
PRR7	1.23024	2.62577	0.00636479	0.0690252
CSPP1	1.08119	3.38702	0.00638169	0.069143
TNFRSF4	-1.33588	2.94912	0.00639107	0.0691793
LBH	-1.74758	7.90095	0.00640126	0.0692242
CD40LG	-1.31995	4.42209	0.00641983	0.0692984
ICAM2	-1.25303	6.52441	0.00642021	0.0692984
NIPBL	1.13465	6.75844	0.00644938	0.0695477
SETD7	0.959511	4.27912	0.00650161	0.0700406
CHD9	1.03442	4.64649	0.0065073	0.0700406
NSUN5	-1.12325	5.45946	0.00651652	0.070074
MYNN	0.953914	4.20103	0.00652985	0.0701515
CAPN15	-1.02207	5.97364	0.00654133	0.0702091
PPP4R3A	1.01869	6.77628	0.006579	0.0703499
IPMK	0.99264	4.7809	0.00657285	0.0703499
LMNA	1.31664	4.29315	0.00656728	0.0703499
HERC2P2	1.7062	5.06057	0.00657372	0.0703499
CDC26	1.04122	3.43953	0.00660042	0.0705132
AP000873.2	1.1849	3.66312	0.00660881	0.070537
RREB1	0.90041	5.02564	0.00662934	0.0706904
WDR34	-1.34499	2.73813	0.00664602	0.0707298
MED10	0.970878	4.58949	0.00665208	0.0707298
DDX56	-1.08373	6.27303	0.00665772	0.0707298
PP2D1	1.13427	2.97712	0.00664238	0.0707298
CEBPE	-1.67362	2.85109	0.00667798	0.0707484
RPL37	1.39029	8.95272	0.00667176	0.0707484
ADAM17	0.860483	5.72313	0.00667763	0.0707484
GLYCTK-AS1	-1.35816	3.19395	0.00670859	0.071007
ARL3	1.11242	3.57437	0.00688116	0.0727664
GIMAP6	-1.64305	7.65241	0.00689108	0.0728041
NBPF12	0.993454	4.08831	0.0069132	0.0729705
FRMD4B	1.13114	3.82779	0.00693438	0.0731268
HLA-DQB2	1.02424	3.52219	0.00695001	0.0732243
PID1	1.03782	4.50654	0.00697399	0.0733538
TMEM41B	-1.17895	4.25508	0.0069751	0.0733538
THUMPD1	1.02709	5.72568	0.00699133	0.0734523
LAMTOR5	0.965558	5.66355	0.00699729	0.0734523
TNRC6C-AS1	-1.12931	6.27719	0.00701999	0.0736232
JAK2	0.902761	5.9964	0.00703664	0.0737304
C9orf16	-1.00508	5.29364	0.00704686	0.07377
SVBP	1.05537	3.68219	0.00705731	0.073812
AC104532.2	-1.2553	3.47074	0.00710678	0.0742616
NLRP3	1.32535	5.68089	0.00711776	0.0743086
TSPAN5	-1.27056	4.05515	0.00717927	0.0748826
AC104809.2	-2.74166	3.53922	0.00722184	0.0752581
MT-CO3	1.31436	11.0541	0.00726806	0.075671
POLL	-0.982188	5.53427	0.00729798	0.0759136
AC015813.1	-1.41919	4.34853	0.00731808	0.0760537
SAT2	0.976481	5.59418	0.0073797	0.0766246
NDUFA5	1.18426	3.76976	0.00739495	0.0767134
EXD3	-1.21542	3.42255	0.00741397	0.0768412
AC018761.2	-1.39217	4.43409	0.00743062	0.0769442
KDM5A	1.07016	6.82565	0.00746392	0.0771431
CDK5R1	-1.19353	3.79446	0.00746584	0.0771431
HSBP1	0.990254	5.66419	0.00747002	0.0771431
RANGAP1	-1.09129	6.42997	0.00748811	0.0772035
PAM16	-1.38684	3.48791	0.00748933	0.0772035
GADD45B	0.992887	6.51334	0.0075183	0.0772935
FAM110A	-1.17798	5.1849	0.00751582	0.0772935
NFU1	1.17677	3.15788	0.00751406	0.0772935
RPS6	1.42297	10.0275	0.00752543	0.0772975
EXOSC5	-1.1951	3.97124	0.00754013	0.0773791
MSMO1	-1.48699	3.39179	0.00757427	0.0774418
ISOC2	-1.4754	3.33145	0.0075775	0.0774418
SLAIN2	0.87289	5.39332	0.00757193	0.0774418
ZNF611	1.01779	3.5914	0.00755398	0.0774418
SNHG30	1.09505	2.68671	0.00758002	0.0774418
AC092368.3	-1.33058	2.628	0.00764607	0.0780471
DNAJC15	0.979659	4.07742	0.00766898	0.0782113
NFAT5	0.882992	5.16647	0.00775884	0.0790574
PSMB9	-1.38124	8.13267	0.00780694	0.0794769
COQ10B	0.916219	4.8501	0.00784107	0.0796645
GABARAPL1	1.77219	6.69786	0.00784622	0.0796645
AC135050.7	-1.26377	2.88668	0.00783714	0.0796645
OXSR1	0.998798	5.95543	0.00786757	0.0797401
AC005329.1	-1.16045	4.56525	0.00786418	0.0797401
MOV10	-1.0664	6.18298	0.00789884	0.0797846
RWDD4	1.10697	2.63768	0.0078934	0.0797846
ABHD14A	-1.18499	3.79725	0.00789981	0.0797846
DDIT4-AS1	1.40834	6.10611	0.00788285	0.0797846
PAPLN	1.54187	2.928	0.00796749	0.0801356
TTLL5	1.1399	3.34948	0.00796307	0.0801356
NEK3	1.0756	2.71106	0.00795179	0.0801356
PLEKHM3	0.938272	4.23048	0.00794171	0.0801356
FASTKD5	0.914436	4.55067	0.00796951	0.0801356
CD247	-1.58219	7.74371	0.00798775	0.0802486
MCTP1	0.947482	5.02759	0.00801114	0.0803427
CCL3L1	1.16379	3.44212	0.00801034	0.0803427
CBWD5	1.08373	2.60784	0.00802552	0.0804165
FBRS	1.38344	7.95328	0.00804009	0.080422
CDK2AP2	-1.02079	5.93272	0.00803899	0.080422
TPRKB	1.04739	3.00374	0.00805157	0.0804666
OGFOD3	-1.12957	4.38125	0.0080601	0.0804816
CHD2	1.07551	7.39696	0.00808355	0.0806456
STMN3	-1.24622	6.1217	0.00810136	0.0807529
N4BP2	1.44912	3.56767	0.00810993	0.0807682
RPL27A	1.33182	8.97983	0.00814255	0.0810226
PRMT6	-1.47136	3.10807	0.00815466	0.0810727
NIN	1.21167	7.65628	0.00817537	0.0812082
TMEM33	-1.18686	5.70525	0.00823871	0.0817665
RBMS1	1.0271	6.81657	0.00824978	0.0818056
AC139495.3	1.30833	3.84972	0.00826487	0.0818844
CDV3	1.09691	7.64198	0.00827454	0.0818929
CEP120	1.10062	4.89007	0.00828002	0.0818929
CEP152	1.10722	3.02424	0.0082905	0.0819258
STARD3NL	0.947769	4.75679	0.00830631	0.0819877
BCL2L13	0.881087	5.48605	0.00831821	0.0819877
H3F3A	1.38456	7.66659	0.00831752	0.0819877
AHCTF1	1.33098	6.19378	0.00833445	0.0820067
TMUB1	-1.04826	4.79747	0.00833159	0.0820067
LATS2	0.96113	4.3137	0.00837515	0.0823365
E2F3	0.932424	5.4089	0.00838556	0.0823681
ALDH2	1.01983	6.06377	0.00840177	0.0823802
PBRM1	0.903465	5.54038	0.00840834	0.0823802
CASC4	0.92348	5.90085	0.00840112	0.0823802
AC018638.1	-1.66396	3.19685	0.00843786	0.0825988
AKIRIN2	1.1312	6.21558	0.00852377	0.0833686
ADGRG5	-1.11291	5.19365	0.00854129	0.0834687
KLRK1	-1.90947	2.39332	0.0085545	0.0835266
CRY2	-0.99437	5.23449	0.00861211	0.0840176
TP53I3	1.28958	3.13421	0.00864324	0.084178
TBRG4	-1.12878	6.12828	0.00864077	0.084178
TTC32	1.15718	3.25652	0.00868862	0.0845481
BUD31	0.970083	5.74963	0.00872939	0.0847956
IFI6	-1.95352	6.77462	0.00873499	0.0847956
RPS27L	1.34771	3.99792	0.00873625	0.0847956
ANXA3	1.50947	6.01914	0.00884262	0.0857555
EPB41L2	1.0273	3.59745	0.00886436	0.0858937
MRM1	-1.3952	2.68404	0.00887861	0.085959
PCM1	1.01632	6.57229	0.00890514	0.085998
WDR26	1.15452	7.62292	0.00889145	0.085998
CCDC112	1.15231	2.49519	0.0089015	0.085998
WDFY3	1.47694	6.46584	0.00892073	0.0860118
MYL5	0.869213	5.19507	0.00892158	0.0860118
ZNF507	1.15096	4.07307	0.00893765	0.0860943
HSP90B1	1.13216	8.01782	0.00895668	0.0862052
COL5A3	-2.80379	3.66297	0.00897102	0.0862708
ARHGEF18	-1.10446	6.62946	0.00898877	0.0862993
SLC37A2	0.856656	5.61673	0.00899406	0.0862993
LEF1	-1.56121	7.1205	0.00900292	0.0862993
ZNF606	-1.28003	3.30543	0.0090041	0.0862993
KDM7A	0.993888	6.29688	0.00905805	0.0867439
PIGV	-1.07143	4.10137	0.00909569	0.0869591
TNFAIP6	-1.09556	4.735	0.0090926	0.0869591
RGP1	0.885806	5.59071	0.00911287	0.0870507
HINT1	1.19483	6.31822	0.00915605	0.0873176
AC010226.1	1.09176	3.11679	0.00915297	0.0873176
DUSP7	-1.13596	5.41273	0.00917792	0.0874534
ARHGAP10	1.13005	2.9456	0.0092082	0.0876031
HDDC2	0.950331	4.26759	0.00920891	0.0876031
HACD3	-1.51238	4.0323	0.00922053	0.0876409
CASK	1.11239	4.02697	0.009398	0.0892537
HS3ST3B1	-1.46888	3.90547	0.0094193	0.089382
NPDC1	-1.40398	4.48885	0.00943992	0.0895035
ZCRB1	1.07771	3.94118	0.00946966	0.0895633
URB1	-1.04824	4.33768	0.00945827	0.0895633
TRAC	-1.67605	8.53074	0.00946582	0.0895633
CARNS1	-1.41186	4.05615	0.00960833	0.0907999
LIMD1-AS1	-1.17646	5.2108	0.00965196	0.091137
EEF1A1	1.35287	12.4399	0.00968218	0.0912721
AC245407.2	1.15862	2.28685	0.00968121	0.0912721
AFF4	0.826162	5.59443	0.00971647	0.0913714
MYCBP2-AS1	1.01355	3.45131	0.00970473	0.0913714
NEAT1	1.29939	9.40556	0.0097246	0.0913714
ZNF271P	0.965095	4.21689	0.00971983	0.0913714
ASAP1	1.19158	7.00845	0.00974616	0.0914866
ANKRD46	-1.85668	2.98955	0.00975282	0.0914866
KDM3A	0.998654	6.82346	0.00977032	0.0915758
PAM	-1.25282	4.73795	0.00982778	0.0920391
PIAS4	-1.02426	4.42411	0.00988046	0.0924569
PNISR	1.11575	7.73201	0.00989398	0.0925079
AL162742.1	1.52922	4.76203	0.0099021	0.0925084
LGALS3BP	-1.3386	5.46379	0.00997419	0.093106
ZNF135	-1.53415	3.96294	0.0100239	0.0934935
CCR5	-1.22243	4.34409	0.0100815	0.0937044
CFLAR-AS1	1.18238	5.73648	0.0100711	0.0937044
AC090559.1	1.07012	6.98825	0.0100638	0.0937044
ITGB3	1.52146	2.31104	0.0100873	0.0937044
GTF2I	0.928178	4.3815	0.0100748	0.0937044
ETV7	-1.3859	3.41321	0.0101075	0.0937828
ADPRHL2	-1.26919	5.47905	0.0101265	0.0937828
DTD1	1.05557	2.57977	0.0101154	0.0937828
CYB561D1	-1.0401	6.34612	0.0101285	0.0937828
PRDX2	-1.14194	5.89204	0.0102581	0.094906
GPR18	-1.70894	3.67027	0.0102705	0.0949445
RPS21	1.26842	7.597	0.0102998	0.0951378
HMGB2	1.07887	6.6067	0.0103103	0.0951589
FAM76B	1.00013	4.66143	0.010382	0.0957123
GOLGA7B	-1.43684	4.04835	0.0104037	0.0957123
FLVCR1	-1.17032	3.41066	0.0104012	0.0957123
ZFAND4	1.04576	3.2697	0.0103984	0.0957123
USP11	-1.0083	5.53445	0.0104363	0.0959351
ULK2	0.950918	4.5563	0.010468	0.0961497
SLC26A1	-1.21743	2.71944	0.0104883	0.0962585
SERPINB9	-1.18929	6.26541	0.0105056	0.0963402
IGBP1	0.862269	6.22586	0.0105399	0.096578
SMARCC1	0.904403	6.43171	0.0105537	0.0966271
C20orf27	-1.1055	5.50841	0.0105911	0.0968919
DENND4C	1.06279	4.74077	0.0106335	0.0972027
CNTRL	0.885801	6.22545	0.0106513	0.0972716
PYGO2	-1.00064	6.23777	0.010658	0.0972716
PPP1CB	-1.09972	6.7213	0.0106676	0.0972811
RBP5	1.58871	2.87042	0.0107459	0.0979179
RNF111	0.832112	5.62012	0.0107576	0.0979467
HNRNPA1	1.2779	8.90089	0.0107901	0.098164
EAF1-AS1	1.11701	3.53022	0.0108087	0.0982551
PUDP	-1.27634	4.1652	0.010889	0.0989073
AL645929.1	-4.21496	6.08322	0.01097	0.0995641
KLC1	-1.00289	5.82087	0.0109862	0.0996317
AL049840.3	-1.19709	3.0192	0.0110115	0.0997037
F8A1	1.19097	3.96376	0.0110058	0.0997037
HTATSF1	0.868329	5.19548	0.0110273	0.0997679
SLC33A1	-1.3813	3.24864	0.011074	0.100032
HMGN3-AS1	1.12864	2.87696	0.0110713	0.100032
OTULINL	0.853945	5.32356	0.0110917	0.100113
MT-ND4	1.25813	11.5483	0.0111103	0.100202
FGD4	1.23127	4.72914	0.01115	0.100482
ZNF780B	-1.42129	3.75728	0.0112156	0.100945
HUS1	0.975288	3.87466	0.0112191	0.100945
PHIP	0.857679	6.00621	0.0112311	0.100974
AL109628.2	-1.11798	4.17224	0.0112497	0.101062
PPP4R1	1.35865	7.11322	0.0113109	0.101533
TBK1	0.887199	4.90989	0.0113246	0.101576
LYSMD1	-1.70541	3.31528	0.0113781	0.101822
S100A12	1.80339	7.83506	0.0113787	0.101822
AXIN2	-1.39085	2.91352	0.0113657	0.101822
RPL35	1.27254	7.86377	0.0114063	0.101989
PSTK	1.06967	2.57957	0.0114243	0.102071
KIF3B	0.920995	4.66862	0.0114454	0.10218
OXR1	0.922295	4.73693	0.0115029	0.102613
ACOT13	-0.993817	5.0186	0.0115187	0.102674
PIGX	1.17995	5.00585	0.0115516	0.102887
RUFY2	0.864534	5.13041	0.0116031	0.103266
ZNF691	-1.19617	3.43283	0.0116419	0.103531
GTDC1	0.97479	4.48363	0.0116633	0.10364
SMC5	0.999236	5.07441	0.0117127	0.103919
MT-TS1	-1.20124	6.96107	0.0117106	0.103919
YPEL2	0.845027	5.4311	0.0117547	0.10421
RDX	0.994737	3.39876	0.0117928	0.104468
TM2D3	-0.942609	5.27925	0.0118182	0.104612
C9orf72	0.899728	6.21824	0.0118612	0.10477
LAGE3	-1.26187	3.11014	0.0118552	0.10477
LINC01963	-1.26755	2.9102	0.0118635	0.10477
ITPRIP	1.49931	7.71836	0.0118936	0.10493
NSD1	0.998549	6.77165	0.011918	0.10493
MFSD3	-1.29902	2.44026	0.0119013	0.10493
SP3	1.00928	7.04515	0.0119183	0.10493
AL049840.4	-1.17399	3.06878	0.0119315	0.104966
ZSCAN18	-1.31439	4.95549	0.0119764	0.10528
MOB3C	-0.925336	5.46381	0.012043	0.105784
PLBD2	0.840636	4.77471	0.0120804	0.106032
XYLT2	-1.07916	4.87974	0.0120972	0.106098
CD38	-1.57354	4.64736	0.0121341	0.106307
CD79A	-1.21082	6.66426	0.0121396	0.106307
EMSY	0.846028	4.71664	0.0122313	0.107028
PKP4	0.948164	3.84612	0.0122676	0.107264
FRMD4A	-1.39307	3.81528	0.0122985	0.107309
SPTY2D1OS	1.06412	2.74403	0.0123008	0.107309
AC107871.1	0.982234	3.3349	0.01229	0.107309
DDR1	-1.19579	3.08748	0.0123104	0.107311
AC241952.1	1.42747	2.98572	0.012358	0.107644
BRCC3	1.01792	3.81754	0.0124387	0.108265
FUCA2	0.866131	4.74274	0.0124767	0.108477
AIMP1	0.977331	4.85346	0.0124933	0.108477
RNF169	0.93042	6.00332	0.0124885	0.108477
MRPL1	1.24663	2.63646	0.0125085	0.108477
CEP290	1.07952	3.55174	0.0125103	0.108477
PPP4R2	0.963136	5.55944	0.0125273	0.108542
ALG6	-1.10613	3.93976	0.0125466	0.108627
MPG	-0.969854	4.94191	0.0125674	0.108725
MRPL22	1.09729	2.86476	0.0126812	0.109461
ITPR1	0.854078	4.97578	0.0126753	0.109461
CDK10	-1.12007	6.11679	0.0126651	0.109461
BTBD2	-1.12324	6.89789	0.0127403	0.109888
SERPINB8	0.859109	4.67663	0.0127518	0.109905
SLC2A9	1.16602	3.48783	0.0128277	0.110476
SDHD	-0.938955	5.18395	0.0128718	0.110773
VAMP5	-1.14796	5.1899	0.0129357	0.111239
GAS7	1.29097	7.49499	0.0129534	0.111308
FASLG	-1.93101	3.26171	0.0129798	0.111451
PFKFB3	1.26087	6.73505	0.0130078	0.111608
CASP8AP2	1.05569	4.31025	0.0130514	0.111898
WWP1	0.925707	5.42931	0.0131118	0.112333
AC090984.1	-1.13793	3.71494	0.0131571	0.112636
ADD2	-1.27292	2.44562	0.0131918	0.112849
MVD	-0.94282	5.05925	0.0132408	0.1131
D2HGDH	-1.02644	5.2687	0.0132341	0.1131
USP7	0.973444	7.06252	0.0132675	0.113243
ZFC3H1	0.888096	6.42456	0.0132853	0.11331
PNN	0.958815	6.59869	0.0133268	0.113552
RAB31	1.26173	7.43364	0.0133334	0.113552
PPDPF	-0.999574	5.88882	0.013352	0.113626
FAAP100	-0.946505	5.93574	0.0133798	0.113778
FOXM1	-1.2202	3.29878	0.0133953	0.113826
COPS9	0.957763	3.94077	0.0134212	0.113961
DNAJB11	0.844164	4.49746	0.013466	0.114257
GIMAP1	-1.23811	6.22152	0.0134801	0.114291
PDE4D	0.975682	4.02683	0.0135362	0.114683
LRCH1	0.936025	3.82373	0.0135836	0.114955
C18orf32	-1.169	3.34125	0.0135884	0.114955
SMG8	-1.14104	3.93368	0.0136396	0.115247
MHENCR	-1.18915	4.32962	0.0136431	0.115247
Z97986.1	-1.16716	3.17677	0.0136556	0.115269
WASHC2A	0.783811	5.68012	0.013688	0.115457
DCAF12	-1.07008	6.5321	0.0138466	0.116709
TMEM187	-1.18487	2.71375	0.0138639	0.116769
CCP110	0.915179	3.96946	0.0138806	0.116823
CEP295	0.864867	4.65028	0.0138923	0.116836
RIPK2	0.837576	4.52516	0.0139579	0.117279
DOCK11	0.95325	7.10386	0.0139757	0.117279
SLC3A2	0.863043	6.41638	0.0139678	0.117279
PAQR8	-1.08061	4.76215	0.0139934	0.117302
AC024075.2	-1.20264	3.38411	0.0139989	0.117302
TREM1	1.74664	8.60539	0.0140091	0.117302
AP3S1	0.919002	4.94848	0.0140207	0.117313
WAC	1.04218	7.76172	0.0140452	0.117362
TRMT61A	-1.16094	3.74529	0.014047	0.117362
RASSF7	-0.966618	5.0832	0.0140601	0.117386
LRP5L	-1.21817	3.67414	0.0141013	0.117644
NKD1	-1.22597	2.63532	0.014112	0.117648
ZNF639	1.11375	4.11714	0.0141324	0.117732
HOOK3	0.804148	5.34126	0.0141448	0.11775
AC010894.4	0.981354	4.93203	0.0141587	0.11778
SON	1.06406	8.33148	0.0141747	0.117827
CAVIN2	0.860062	4.61191	0.0142041	0.117987
ITGB1	1.10762	6.88453	0.0142216	0.118046
NOP10	0.988764	6.41487	0.0142492	0.11819
LDLR	0.961806	4.08799	0.0143007	0.118532
LAT	-1.24536	2.69852	0.014411	0.119359
NBPF3	-1.23917	2.57399	0.0144593	0.119673
COG3	0.823704	5.04191	0.0145138	0.11978
CTSS	1.23095	11.0327	0.014514	0.11978
COX14	1.05	3.32211	0.0145047	0.11978
ATG9B	-1.15643	3.25862	0.0145065	0.11978
WDCP	-1.47013	3.32701	0.0145877	0.120302
HSP90AA1	1.1671	8.67296	0.0146359	0.120525
COLQ	-1.72734	3.45096	0.0146294	0.120525
URGCP	-1.01307	4.51956	0.0146788	0.120654
CYSTM1	1.27463	5.70151	0.0146832	0.120654
GPBAR1	-1.2522	5.04809	0.0146677	0.120654
UQCC1	-0.998467	4.77832	0.0147033	0.120734
TGM2	-1.29647	2.01404	0.0147141	0.120735
HMGCL	-0.933218	4.9471	0.0147645	0.12089
NOTCH2	1.11012	7.93066	0.0147562	0.12089
LINC00342	-1.31179	4.07305	0.0147458	0.12089
SMG9	-0.93371	5.15542	0.014777	0.120906
SRM	-1.18353	5.07139	0.0147981	0.120906
CTBP1	-1.16772	7.32907	0.0147886	0.120906
AC011511.2	1.0345	3.48454	0.0148227	0.121021
NDUFS8	-1.01329	5.10055	0.0148462	0.121068
THOC2	0.875337	5.65279	0.0148497	0.121068
CCDC149	1.19332	3.97601	0.0148997	0.121225
BOP1	-1.01155	4.83544	0.0148802	0.121225
RNF157-AS1	-1.06528	4.53007	0.0149007	0.121225
ZNF526	-1.24157	3.81518	0.0149206	0.121301
STAT1	-1.36056	8.63165	0.0149914	0.12179
VWA8	0.935854	3.92017	0.0150653	0.122131
CTRL	-1.18512	2.85911	0.0150528	0.122131
MT-TY	1.24376	3.89316	0.0150574	0.122131
DYRK1A	0.895563	6.69987	0.0151151	0.122276
DDIT4	1.3425	6.58146	0.0151015	0.122276
AL139246.5	1.23997	2.36127	0.0151125	0.122276
NAT10	-0.912664	5.39349	0.0151298	0.122308
HSD17B4	0.870866	6.02583	0.015213	0.122721
FAM153A	-1.17051	3.72167	0.0152117	0.122721
GTF2IP4	1.70688	4.21937	0.0151999	0.122721
RWDD1	1.06299	4.24385	0.0152474	0.122912
SLC39A4	-1.23852	2.10869	0.0152879	0.123152
FTX	-0.941328	5.99485	0.0152988	0.123153
AC211433.1	1.0491	3.43053	0.0153312	0.123327
ATF7IP	0.894688	6.7568	0.0153471	0.123368
RBIS	0.959429	4.09505	0.0153804	0.12355
NTAN1	0.850705	4.38548	0.0153993	0.12358
SGMS1	0.850625	4.32362	0.0154057	0.12358
TMEM167B	0.921484	6.47758	0.0154336	0.123717
HAGH	-0.900964	5.63052	0.0154635	0.12387
UTRN	1.03363	6.76942	0.0154849	0.123955
TSPAN2	1.19328	4.78148	0.0156003	0.124631
ECPAS	0.793193	6.00751	0.0155988	0.124631
KIF13A	1.30524	5.96463	0.0156091	0.124631
CLDND2	-1.55714	3.14418	0.0156129	0.124631
CEP63	1.1716	6.33249	0.0157149	0.125358
SNX29	0.850772	5.2872	0.0157745	0.12571
ZFAND1	1.13255	4.01288	0.0157949	0.12571
RP9	0.993384	2.72411	0.0157843	0.12571
KANTR	-1.41464	3.13537	0.0158028	0.12571
HNRNPLL	0.827513	4.57126	0.0159026	0.126416
UBL3	0.794571	5.6664	0.0159898	0.127021
LINC02604	-1.3934	2.82656	0.0160327	0.127273
GDPGP1	-0.967664	4.66066	0.0160596	0.127398
CHD8	0.917968	6.57125	0.0161775	0.128158
LIME1	-1.29687	2.74292	0.0161777	0.128158
SBK1	-1.4026	5.00327	0.0162046	0.128283
ARHGEF19	-1.25915	3.37649	0.0162715	0.128724
FIG4	1.0016	5.12395	0.0164012	0.12943
SGPP1	-1.53693	4.02196	0.0164129	0.12943
CAMLG	0.830131	4.95798	0.0164172	0.12943
ARL5B	0.911738	4.19288	0.0163998	0.12943
LEF1-AS1	-1.48395	3.19646	0.0163896	0.12943
PML	-1.07013	6.59292	0.0164515	0.129611
AC078795.1	0.988393	2.89735	0.0164719	0.129682
VPS13D	0.792569	5.99619	0.0164958	0.12971
THBD	1.41295	4.86933	0.0164981	0.12971
ERH	0.966226	4.99726	0.0165459	0.129913
C5orf51	-0.936984	4.68827	0.0165466	0.129913
TRAPPC6A	-1.0472	4.54306	0.0165848	0.130124
PBX2	1.3725	8.02812	0.0166032	0.13018
TAOK1	0.833975	6.11622	0.0166267	0.130275
KCNN4	-0.951143	4.84154	0.0166548	0.130405
CD164	-1.21114	7.7868	0.0166711	0.130419
HYLS1	-1.15749	2.52869	0.0166792	0.130419
IRF9	-1.25167	5.24128	0.016782	0.131133
ADCK5	-1.14323	3.77158	0.0168124	0.131281
KAT2B	0.833939	6.11693	0.0168286	0.131318
TTI2	-0.978376	4.265	0.0168489	0.131387
AP000688.1	-1.27244	2.87381	0.0168962	0.131666
G3BP1	-1.08814	6.59313	0.0169316	0.131853
MAPK6	1.07152	3.93326	0.0169475	0.131887
PATL1	1.02451	6.44747	0.0169712	0.131981
TSHZ3	1.25521	4.37707	0.0169903	0.13204
AC092279.1	-1.42751	3.14692	0.0170062	0.132075
ST20-AS1	1.10276	4.02204	0.0170564	0.132375
DDX50	0.891453	5.0757	0.0171382	0.1329
IQGAP1	1.40177	9.25337	0.0171514	0.1329
KCTD18	0.860483	4.22942	0.0171704	0.1329
RARG	-0.976525	4.51625	0.0171663	0.1329
CAPS	-0.876428	5.55763	0.0172115	0.133128
HSPBP1	-1.20644	3.94396	0.0173037	0.133442
GRPEL2	-1.31274	3.67413	0.017307	0.133442
HNRNPA0	0.953733	6.93873	0.0172707	0.133442
GNB1L	-1.19223	2.37651	0.0172863	0.133442
MT-ND1	1.19592	10.5425	0.0173103	0.133442
CCNF	-1.34073	2.35867	0.0173225	0.133446
ATP11A	0.95312	6.35886	0.017397	0.133882
ARMC6	-0.98242	4.78316	0.0174024	0.133882
HACE1	1.15201	2.37597	0.0174411	0.13409
PPIEL	-0.981108	4.11489	0.0174676	0.134203
MCTP2	1.18037	6.56619	0.0175289	0.134584
KIAA1324	1.78533	5.66636	0.0175886	0.134952
AL929472.2	-1.22842	2.81506	0.017633	0.135202
SYPL1	-0.888308	5.3437	0.01788	0.136615
L3MBTL2	-0.915462	5.53379	0.0178888	0.136615
IFT57	1.28369	3.69957	0.0178751	0.136615
TMCO3	0.97042	5.47614	0.0178388	0.136615
SLC16A1	-1.17488	3.11935	0.0178752	0.136615
RPS23	1.14837	9.1234	0.0178817	0.136615
NEIL1	-0.946079	5.74953	0.0180036	0.1374
FBXO44	-0.994314	5.15056	0.0180318	0.137524
NAA20	1.03688	4.09737	0.0180521	0.137587
RBM4B	-0.927047	4.45771	0.0180847	0.137652
HCAR3	1.10797	6.91879	0.0180824	0.137652
AC020913.1	1.30433	4.39908	0.0181081	0.137694
AP001885.3	0.823813	4.7941	0.0181141	0.137694
EIF4B	1.10931	8.67513	0.0181335	0.13775
BTAF1	0.973107	6.14499	0.018146	0.137753
ZNF672	-0.876719	5.44475	0.0181645	0.137802
ALDH5A1	-1.32303	3.40306	0.0182285	0.138197
CRTC1	-0.904274	5.03027	0.0183346	0.138723
BIN1	-1.10094	6.83632	0.0183565	0.138723
CWC15	0.836567	4.78256	0.0183432	0.138723
CXCR5	-0.957777	6.29646	0.0183485	0.138723
AKTIP	-0.884833	6.02258	0.0183584	0.138723
ARPC3	1.17012	8.3524	0.0184001	0.138855
TMEM183A	0.773289	5.39592	0.0183959	0.138855
ABHD17B	-1.08486	3.67987	0.0184914	0.139291
STMN1	-1.30896	4.91556	0.0184896	0.139291
TESPA1	-1.06099	6.43337	0.0184944	0.139291
SLC6A8	-1.15705	3.46445	0.0185474	0.139523
DXO	0.83593	4.79384	0.0185495	0.139523
ELF1	0.952401	7.40554	0.0185711	0.139562
ZNF683	-2.90904	4.14948	0.0185791	0.139562
GYS1	-0.894147	5.50268	0.018605	0.139574
IGLV2-11	-1.83713	3.10112	0.0186041	0.139574
ORAI1	-0.888831	6.08367	0.0186229	0.139617
FBRSL1	-0.937926	6.10755	0.0186551	0.139767
LRRC59	0.826616	5.98033	0.0187435	0.140281
PPP1R26	0.966478	2.55442	0.0187482	0.140281
ZNF160	0.830554	4.80952	0.0187697	0.14035
RPS25	1.13158	8.58797	0.0188194	0.140356
DNAJC1	0.812315	4.27747	0.0188048	0.140356
CAMTA1	0.90869	3.4324	0.0187868	0.140356
SZT2-AS1	-1.06243	3.59638	0.018818	0.140356
HAGHL	-1.15848	3.56423	0.0188439	0.140447
INTS12	0.888496	3.81911	0.0188619	0.14049
SPEN	1.06446	7.0693	0.0188932	0.140632
WNK1	1.00591	7.41884	0.0190262	0.14153
ANKRD23	-1.05964	3.71016	0.0191281	0.142196
THEM6	-1.14935	4.01211	0.0192226	0.142805
SELENOO	-0.950252	5.78051	0.0192488	0.142907
ATP6V1G1	0.829374	6.34716	0.0193044	0.143227
VMA21	-1.03067	4.31618	0.0194214	0.144002
PPIL3	0.957591	3.35832	0.0194737	0.144297
CANX	0.981713	7.84233	0.0195189	0.14447
VPS54	0.906814	4.51605	0.019535	0.14447
AL117332.1	0.950055	2.70717	0.0195302	0.14447
MAP3K8	0.774746	5.18224	0.0195839	0.144646
NF2	-0.922212	4.84708	0.0195746	0.144646
ZNF512	-0.900142	5.06345	0.0196008	0.144678
SNAI3-AS1	-1.34232	3.41951	0.0196735	0.14512
ANKRD17	0.788637	6.06829	0.0197084	0.145285
CD5	-1.22394	6.84342	0.0197256	0.145318
CHADL	-1.22631	2.29053	0.0197489	0.145396
CD3G	-1.44278	6.17977	0.0197849	0.145567
TMEM79	-1.05288	4.90225	0.0198933	0.146271
WAPL	0.812872	6.21531	0.0199168	0.146275
TNFSF8	0.777884	5.23347	0.0199256	0.146275
SAP18	0.805985	6.34603	0.0199576	0.146275
GTF2F2	0.950035	3.485	0.0199555	0.146275
AL161452.1	-1.11349	3.58382	0.0199421	0.146275
AZIN1	0.817051	6.42049	0.0199804	0.146348
FZD2	-1.16837	2.01461	0.0200158	0.146421
TRDC	-1.50682	5.56616	0.020006	0.146421
RNF216P1	-0.997788	4.07682	0.0200363	0.146477
AC010186.3	-1.08407	3.70009	0.020109	0.146915
SIPA1L2	1.5423	5.01412	0.0201437	0.147074
FLT4	-1.21736	2.6971	0.0201673	0.147153
OTUD6B-AS1	1.05303	3.23257	0.0202464	0.147543
AC011477.1	-1.1146	3.25198	0.0202345	0.147543
ALKBH1	-1.0616	3.5623	0.0202659	0.147561
GPA33	-1.37032	3.3216	0.0202746	0.147561
KYNU	0.868571	4.37456	0.0203047	0.147686
MAP2K4	0.964315	5.59675	0.020372	0.147884
LAMA5	-0.919508	4.93162	0.0203643	0.147884
LDLRAP1	-1.10328	7.34283	0.0203836	0.147884
NDUFA6	0.956841	4.41755	0.0203495	0.147884
MYO5A	1.00114	6.31337	0.0204318	0.148141
SEC63	0.84541	5.39182	0.0204599	0.148156
MTERF4	-1.06223	5.82321	0.0204482	0.148156
RPL5	1.23155	9.40982	0.020482	0.148223
TUT1	-1.07387	3.39308	0.0205657	0.148641
EXT1	0.853027	3.96461	0.0205545	0.148641
KIF2A	0.910049	5.27294	0.0207168	0.149553
MIA2	0.810647	5.73957	0.0207286	0.149553
ABCB8	-0.948609	5.23559	0.020731	0.149553
LMNB1	0.917786	6.41636	0.0207586	0.149658
GADD45A	1.08179	2.68736	0.0208111	0.149942
ASPHD2	-1.08359	3.85674	0.020849	0.150121
GP9	-1.33838	2.22797	0.020888	0.150307
RBBP8	1.25977	2.8229	0.0209026	0.150317
NECAP1	0.758351	5.46408	0.0209319	0.150434
MC1R	-1.35148	2.59409	0.0210023	0.150845
PANK4	-0.860837	5.36422	0.0210304	0.150953
ESPN	-1.24266	3.22629	0.0210589	0.151063
B3GALT4	-0.939402	4.49591	0.0210864	0.151166
RORC	-1.29061	3.04569	0.0211381	0.151364
PIGF	0.829454	5.02035	0.0211405	0.151364
CYTOR	0.919555	3.33494	0.0211668	0.151457
RCC1L	-0.965458	4.86236	0.02118	0.151458
IARS2	0.772604	5.72862	0.0212621	0.15195
AL034397.3	-2.16376	8.12813	0.0212931	0.152076
SCN1B	1.20905	2.71581	0.0213141	0.152132
CSE1L	-0.88717	5.27306	0.0213462	0.152266
MED28	-0.951638	6.57736	0.0213801	0.152318
SLC25A42	-1.04652	4.73787	0.0213694	0.152318
RESF1	1.19602	9.08074	0.0213962	0.152338
NUP153	0.786516	6.12677	0.0214261	0.152362
PGAP3	-0.924655	4.88282	0.0214234	0.152362
KY	1.82917	3.67896	0.0214571	0.152487
FADS1	1.42615	3.85883	0.0215685	0.153184
ZNF252P	0.868483	3.75088	0.0216375	0.15358
AC008555.2	-1.23814	3.37265	0.0216538	0.1536
FMO5	0.970111	2.78531	0.0216944	0.153793
IFT20	0.838464	4.2278	0.0217375	0.154003
AL157394.3	1.02034	2.9684	0.021784	0.154237
ABCB7	0.823594	4.20765	0.0218266	0.154444
EHBP1	1.00757	3.3559	0.0218504	0.154517
GOLIM4	0.927287	2.62408	0.021918	0.154836
MRPS21	0.794854	4.77612	0.0219226	0.154836
FCGR1B	0.955703	4.56955	0.0219514	0.154944
AC012368.1	1.16364	5.94775	0.0219912	0.155129
FAM157A	1.28568	4.78149	0.0220332	0.15533
PYGB	-0.889436	6.216	0.0220816	0.155576
HERC2P9	1.05405	2.92521	0.022124	0.155683
ALG3	-0.981042	4.53656	0.0221177	0.155683
AC008969.1	-1.15842	2.55385	0.0222269	0.156311
VRK1	0.914452	3.42898	0.02228	0.156332
MFSD12	-0.949845	6.33513	0.0222789	0.156332
ZNF319	0.753821	5.31294	0.022255	0.156332
AL049780.1	-1.20229	2.41258	0.0222845	0.156332
MTBP	1.07921	2.95149	0.0223624	0.156722
AC007620.2	-1.17774	4.23133	0.0223673	0.156722
RAB32	0.966727	5.78314	0.02248	0.157415
FCGBP	-1.24355	3.5519	0.022518	0.157585
NMRAL1	-0.8669	5.00989	0.0226154	0.15817
AC025171.1	0.951694	3.22848	0.0226567	0.158362
PARP8	1.03993	7.881	0.0226868	0.158379
LINC02361	-1.07114	3.31225	0.0226736	0.158379
ARID1B	0.790803	5.95351	0.0227157	0.158388
AFF1	0.845042	6.47452	0.0227054	0.158388
DNAJA1	0.970143	7.12585	0.0227479	0.15842
PLEKHM1P1	1.03238	6.66822	0.0227476	0.15842
COMMD8	1.02368	3.46209	0.0227866	0.158593
NUDT2	0.900399	3.29869	0.0228441	0.158897
ZRANB2	-1.0617	6.31377	0.0228661	0.158953
RNF7	0.784404	4.52594	0.0228813	0.158963
C12orf73	0.733795	5.56242	0.0229388	0.159265
EPHB1	1.72844	4.66326	0.022987	0.159407
GDF9	1.02171	3.17237	0.0229793	0.159407
VPREB3	-1.50642	2.591	0.0230869	0.15981
CSNK1G3	0.855808	3.97518	0.0230779	0.15981
KRT73	-1.58605	2.51147	0.0230598	0.15981
MEX3C	1.1823	5.19409	0.0231499	0.16015
TMEM19	-1.2295	3.63753	0.0231971	0.160379
COMTD1	-1.25036	2.28081	0.0232452	0.160614
KEAP1	-0.919178	5.13614	0.0233103	0.160967
GK	1.14585	6.26993	0.0233535	0.161072
PTOV1-AS1	1.18684	4.39507	0.023351	0.161072
RFX2	1.40286	4.97113	0.0234117	0.161182
RGS2	1.86277	10.0314	0.0234029	0.161182
AC002350.2	0.990348	2.69003	0.0233958	0.161182
PYCARD-AS1	-1.29652	4.67173	0.0234878	0.161609
CD36	0.970422	7.19531	0.0235741	0.162009
NUDT9	0.924802	3.483	0.0235603	0.162009
CACTIN-AS1	-1.05201	3.68308	0.0235956	0.162059
RBP7	1.50879	4.88088	0.0236333	0.162221
ZBTB1	0.985893	5.65481	0.0237175	0.162701
HCG27	-1.83123	6.63028	0.0237498	0.162825
FCHO2	1.01708	4.58879	0.0238028	0.162896
RICTOR	0.861119	6.58016	0.0237915	0.162896
AC010247.2	0.907914	2.75305	0.0237806	0.162896
SBF2	0.893538	5.21407	0.02383	0.162985
PLXNA1	-1.02436	3.59639	0.0238532	0.163047
WDR25	-1.35206	2.8576	0.0238824	0.163149
TMEM101	-0.888593	4.73554	0.0240052	0.163695
CCDC18	0.999583	3.95481	0.0239969	0.163695
TMEM126A	1.08188	2.80558	0.0239997	0.163695
MAD1L1	-1.34039	2.63683	0.0240708	0.16399
CD244	0.838477	5.9626	0.0240771	0.16399
RHOT1	0.733139	5.48706	0.0241039	0.164041
TBC1D7	1.07972	3.50589	0.0241132	0.164041
PAQR6	-2.32155	3.83782	0.0242192	0.164665
LZTS2	-1.00793	4.5039	0.0242645	0.164875
AL121985.1	0.98332	7.56681	0.0243292	0.165217
PKD1	-0.965448	5.70943	0.0243613	0.165329
AEBP2	0.916535	4.17691	0.0243746	0.165329
TXNDC17	0.806385	4.22119	0.0243993	0.165399
PLCL2	0.806372	6.36346	0.0244479	0.165536
PSKH1	-0.843078	5.3888	0.0244714	0.165536
AC109460.4	-0.971571	4.9017	0.0244724	0.165536
AL662844.3	-1.79508	4.23058	0.0244774	0.165536
TBL3	-0.858647	4.91573	0.0244962	0.165566
TBC1D13	-0.857853	5.52674	0.0245692	0.165962
PHF20L1	0.91358	6.27066	0.0245945	0.166035
MYO9A	0.923504	4.00914	0.0247052	0.166161
RSRC2	0.794963	6.16316	0.0246631	0.166161
USP12	0.930509	4.39145	0.0246801	0.166161
COQ7	0.927984	3.15057	0.0246395	0.166161
R3HDM2	0.732661	5.36807	0.0246666	0.166161
AC115618.1	0.912614	4.39103	0.0247147	0.166161
NUP50-DT	-1.18226	4.49181	0.0247073	0.166161
FGD5-AS1	0.807057	6.57488	0.0247492	0.166295
BMPR2	0.776416	4.2793	0.0247693	0.166333
ZNF48	-1.17378	4.19732	0.0248156	0.166546
AP003068.1	-0.889892	5.38574	0.0248312	0.166554
STRBP	0.928621	3.83502	0.0248513	0.166591
C2orf42	-0.983217	3.92121	0.0248787	0.166611
CISD3	-1.07957	4.30466	0.0248833	0.166611
EDC3	-0.863133	5.11632	0.0249987	0.167188
TLR5	0.921671	5.30611	0.0249859	0.167188
SIGIRR	-1.06725	7.09075	0.0250211	0.16724
PIGU	-1.222	3.25518	0.0250557	0.167288
RHEB	0.80957	4.34167	0.0250574	0.167288
NOC4L	-1.00812	3.51677	0.0250856	0.167378
ZNF174	-1.04094	3.27304	0.0251467	0.16761
TYMS	-1.60594	3.20819	0.0251517	0.16761
ZNF75D	0.862579	4.63	0.0251641	0.16761
VAC14	-0.873744	5.49325	0.0252234	0.16789
CA2	-0.998499	3.48587	0.0252355	0.16789
B4GALT7	-0.964041	4.39672	0.0253467	0.168532
S1PR3	0.895742	3.68298	0.0253806	0.16866
RBM38	-1.01147	6.992	0.0254729	0.169175
COPS2	0.95296	4.63818	0.0255336	0.16948
MZT2A	-1.59669	3.96127	0.0255981	0.16981
CLEC4D	1.07802	3.73706	0.0256176	0.169841
HIGD1A	0.937482	2.82439	0.0256929	0.170241
PLEKHF2	0.787019	5.04835	0.0257433	0.170477
TOM1L2	-0.814542	5.81003	0.025779	0.170615
AC245140.2	1.05167	8.57951	0.0258015	0.170665
RIN2	0.963949	3.5928	0.0258939	0.171177
ZNF500	-0.947256	3.83081	0.0260177	0.171897
FAM210B	-0.836879	5.98583	0.0260744	0.172172
GPR68	-1.07477	4.22373	0.0261472	0.172518
TEDC1	-0.995763	3.49491	0.0261569	0.172518
MRPS15	0.753123	4.68876	0.0262102	0.172771
KIAA1328	0.949643	2.56409	0.0262347	0.172794
ZNF2	-1.17414	2.78921	0.026244	0.172794
OASL	-1.79438	5.9621	0.0262757	0.172815
HGH1	-0.98729	4.34317	0.0262772	0.172815
IFT52	0.820129	3.92423	0.0263513	0.172905
SAV1	0.877134	2.96306	0.0263325	0.172905
ALDH16A1	-0.953536	5.03458	0.0263379	0.172905
DEGS2	-1.01665	5.46753	0.0263124	0.172905
DCXR	-0.904038	4.98882	0.0265003	0.173783
NCALD	-1.07189	4.27753	0.0265191	0.173807
FAM135A	1.10068	2.6272	0.026589	0.174166
ZNF638	0.779529	6.37799	0.0266295	0.174331
WHAMM	0.810583	4.97629	0.0267188	0.174816
RTN1	0.899568	5.00109	0.0267783	0.175105
NDUFB7	-0.876084	4.98782	0.026837	0.175387
AL357033.4	-1.02689	3.21971	0.026852	0.175387
NAPEPLD	-1.15322	3.39594	0.0268884	0.175525
EEFSEC	-0.887538	4.33805	0.0269264	0.175673
RDH13	-1.15748	3.31726	0.0269593	0.175787
CBX8	-1.18498	2.64671	0.0271092	0.176665
EEA1	0.884207	3.91709	0.0271948	0.177122
TTC22	-0.951448	3.79	0.0272957	0.177678
PANX1	0.922148	2.94817	0.0273265	0.177777
MXD4	-0.999086	6.98947	0.0274317	0.178259
GPSM1	-1.07459	2.24914	0.0274316	0.178259
TRPM7	0.848879	5.4962	0.027485	0.178404
CEP162	0.914417	3.30989	0.0274734	0.178404
HERC5	-1.51393	5.79354	0.027538	0.178646
SMC3	0.754513	5.4514	0.0275863	0.178757
AL109955.1	-0.890061	4.30409	0.0275728	0.178757
DPM2	-0.890361	4.79007	0.0276312	0.178943
LIX1L	-0.795438	5.61543	0.0276462	0.178943
MAP3K1	0.834299	6.89554	0.0277357	0.179421
ALDOC	-0.891316	4.87948	0.0278539	0.179996
GMFG	1.10217	8.32307	0.027856	0.179996
NT5C2	1.13489	7.45148	0.02792	0.180308
GPR132	-0.861938	5.53532	0.0279539	0.180425
AC120114.2	-1.18144	3.4465	0.0279815	0.180502
AC005726.4	-1.04123	3.24592	0.0280076	0.180569
IL24	-0.88474	5.16489	0.0280765	0.180911
AC018755.4	-1.55786	3.10192	0.028146	0.181257
ESRRA	-0.852241	6.11178	0.0281684	0.181299
CD79B	-0.837693	5.20019	0.0282233	0.181318
PASK	-1.30843	5.3567	0.0282504	0.181318
DEK	0.858543	6.41686	0.0282498	0.181318
CFAP36	0.916805	3.50883	0.0281939	0.181318
MAPKAPK5-AS1	0.819168	4.50202	0.0282083	0.181318
UBR3	0.747567	4.84045	0.0282813	0.181415
APEX2	-0.876487	4.69809	0.0283225	0.181578
APOL6	-1.13213	7.07667	0.0283616	0.181727
KLHDC7B	-1.09466	3.00074	0.0283985	0.18176
AL512306.2	-1.09648	3.25078	0.0283907	0.18176
VPS51	-1.05061	7.06463	0.02855	0.182628
PTGDR2	-1.62394	3.62413	0.0285962	0.182821
MT-CYB	1.04799	10.693	0.0286248	0.182902
RETREG3	-0.903741	6.56634	0.0286738	0.183113
SAMD8	0.780698	5.16614	0.0287119	0.183254
CHMP5	0.793322	5.14835	0.0287437	0.183355
DCAKD	-0.993431	4.16135	0.0287951	0.183581
NELFA	-0.888872	4.65234	0.0288233	0.183658
LYNX1	-1.37097	1.99928	0.0289233	0.184193
ZFYVE16	0.890243	5.47406	0.0291068	0.185214
SLC25A28	0.713849	5.98078	0.0291159	0.185214
AC092115.3	-1.03928	3.76194	0.0292229	0.185792
COX17	0.882975	3.37084	0.0292672	0.185867
ZBTB38	0.914798	5.09238	0.0292535	0.185867
LONRF1	1.00047	3.68249	0.0294323	0.186812
PDCD1	-1.84649	3.38443	0.0295351	0.187361
VTI1A	0.794277	5.04393	0.0296628	0.188067
C19orf71	-1.03014	3.72499	0.0296837	0.188095
IGSF8	-1.00964	5.47609	0.0297472	0.188393
RAD9A	-0.904755	6.20295	0.0297972	0.188606
PCSK5	0.90593	3.42512	0.0298509	0.188698
HLA-H	-1.74569	6.58012	0.0298612	0.188698
AC020934.2	-1.05352	3.18533	0.0298566	0.188698
CCNH	0.733472	5.00626	0.0298964	0.188817
NRROS	-0.916563	5.49743	0.0299257	0.188898
RPS13	1.05724	8.64562	0.0299452	0.188917
ZDHHC12	-0.970147	5.31223	0.0299785	0.189023
CHPF	-1.48469	2.05925	0.030034	0.189269
GDE1	0.938079	6.30048	0.0300519	0.189277
SLK	0.744081	6.06272	0.0302147	0.189953
CBX3	0.873538	6.48616	0.0302255	0.189953
RPL30	1.06757	9.46245	0.0302202	0.189953
GTF2IRD2B	1.02852	2.66142	0.0301777	0.189953
CD93	1.11376	7.79466	0.0303672	0.190531
PAXX	-0.896588	5.69821	0.030347	0.190531
PRKAR1B	-0.990771	3.56784	0.0303629	0.190531
LCN2	-1.2951	2.5451	0.0303944	0.190597
INTS10	0.71497	5.6588	0.0304171	0.190635
LXN	0.949899	2.72167	0.0304406	0.190678
AFAP1	1.15896	3.17253	0.0304734	0.190779
METTL2B	-0.950648	3.7712	0.0306251	0.191548
ANXA2	0.986904	8.12768	0.0306464	0.191548
JPT2	-0.912078	4.67667	0.0306363	0.191548
MAPK7	0.757992	4.97273	0.0307243	0.19193
ADA	-1.02312	5.03563	0.030839	0.192542
POLR1B	-1.04477	4.00663	0.0308589	0.192562
NCBP3	0.699405	5.81967	0.0309183	0.192827
ATP13A2	-0.803592	5.43431	0.0309796	0.193104
SLC25A13	0.85264	3.38962	0.0310166	0.193125
AL139317.3	-1.19085	2.71883	0.0310009	0.193125
MRPS31	0.868942	4.10834	0.0311206	0.193668
POLE4	0.758655	4.48442	0.0312007	0.19406
AC008537.4	-0.933822	4.90313	0.0312494	0.194258
VEGFB	-1.05749	4.31936	0.0313396	0.194713
ST13	0.816035	6.83508	0.0314896	0.195463
ATG10	1.05315	8.84005	0.0314984	0.195463
CCDC127	-1.0373	3.61812	0.0315114	0.195463
CEP85L	0.815117	4.99999	0.0315999	0.195892
MTIF3	0.759176	5.07361	0.0316147	0.195892
BACH2	-0.982854	4.6736	0.0317259	0.196262
ARHGAP32	0.927392	2.54485	0.0317078	0.196262
MAK16	-0.986113	4.02066	0.0317148	0.196262
PRKAG2	0.734441	5.24774	0.0318225	0.196754
STK11	-0.88635	6.56179	0.0319054	0.19716
TBX19	-1.01723	2.71615	0.0319838	0.197325
ATAD3A	-0.96022	3.54206	0.0319784	0.197325
UBAP1L	-0.91434	3.82901	0.0319577	0.197325
HFE	0.857157	3.27081	0.0320819	0.197824
HNRNPH3	0.885622	7.09908	0.0322315	0.198107
CD180	-0.872168	4.34271	0.0321792	0.198107
CAST	0.919171	7.65666	0.0322216	0.198107
TSPAN18	-0.881237	4.48459	0.0321752	0.198107
PSMG3-AS1	-1.23535	2.9793	0.0322158	0.198107
AL139020.1	-1.59208	2.82975	0.0321834	0.198107
CGRRF1	0.876805	2.90668	0.0323357	0.198585
TGIF2	-0.844413	5.04145	0.0323439	0.198585
MIS18BP1	0.775674	5.22667	0.0324628	0.199208
PPP1R3E	-0.831757	4.8334	0.032524	0.199477
AC005786.3	-0.977231	4.03651	0.0325494	0.199526
HCP5	-1.01339	7.42351	0.0325671	0.199528
EEF1AKNMT	-0.866201	4.84584	0.0328054	0.200723
RPS8	1.12893	9.62341	0.0328284	0.200723
GSTM4	-1.09093	3.74694	0.0328323	0.200723
BRWD1	0.771714	5.61124	0.0327925	0.200723
RGS18	0.959451	6.21226	0.0329165	0.201131
WIZ	-0.808417	5.21316	0.0329392	0.201142
NXPE3	0.748568	5.55401	0.032971	0.201142
LRRN2	-1.01588	3.62122	0.0329627	0.201142
SFSWAP	0.700279	5.95216	0.0330106	0.201209
SUZ12P1	0.887432	3.35931	0.033017	0.201209
SSBP1	0.776131	5.04905	0.0331123	0.201575
AP001062.1	-0.95705	4.93916	0.0331035	0.201575
MYL6	0.978675	8.47808	0.0331373	0.201621
TAF9	0.919121	4.1622	0.0332388	0.202131
AKIRIN1	0.765954	6.54132	0.0333075	0.20235
SEPTIN1	-1.09723	6.82716	0.0333102	0.20235
CACTIN	-0.883373	5.0163	0.0333453	0.202456
ZFP62	0.95125	3.82129	0.0334727	0.203122
ASRGL1	0.955847	3.35487	0.0335438	0.203377
LCLAT1	-1.10956	2.92626	0.0335501	0.203377
PHF2	0.748366	6.08047	0.033664	0.203959
JMJD7-PLA2G4B	-0.908551	3.8746	0.0337599	0.204432
AFDN	0.982956	2.94289	0.0337991	0.204561
PPP1R12A	0.795146	6.60825	0.0338575	0.204699
MGAM	1.65052	7.96764	0.0338431	0.204699
BAG5	0.708537	5.3571	0.0339377	0.205075
CD81	-1.06676	7.02732	0.0340055	0.205376
ANK1	-1.0112	2.98008	0.0340606	0.205601
RNF157	-0.885166	5.3557	0.0340967	0.205603
AC012184.4	0.864025	2.77236	0.034092	0.205603
SLC44A1	0.744459	4.82802	0.0341824	0.205958
PTP4A2	0.921147	8.20111	0.0341915	0.205958
SNRNP40	-0.907979	5.06636	0.034265	0.206163
RPAP2	0.91389	3.79327	0.0342795	0.206163
AC092821.3	1.19594	4.08099	0.034259	0.206163
MTG1	-1.00186	3.29311	0.034337	0.2064
AC011498.6	-1.10798	3.38352	0.0343628	0.206447
B3GALT6	-1.00672	3.85473	0.0344277	0.20662
AC005280.1	1.41572	4.14648	0.0344182	0.20662
AGFG2	-0.966228	4.62929	0.0344555	0.206679
EFHC1	0.924406	3.29913	0.0345252	0.206978
SCARB2	0.736508	5.35797	0.0345414	0.206978
PIGQ	-0.90962	4.78908	0.0345919	0.207063
TELO2	-1.10088	5.3123	0.0345817	0.207063
GNAQ	0.914291	6.47291	0.0346766	0.207463
JAKMIP2	1.47734	2.31937	0.034752	0.207805
MAP3K13	0.832699	3.36897	0.0349552	0.207867
SUV39H1	-0.982557	3.69422	0.0349208	0.207867
LEPROTL1	-0.905386	6.5223	0.0349422	0.207867
KAT6B	0.873403	4.53227	0.0349435	0.207867
PROK2	1.23436	7.73158	0.0348347	0.207867
CYP2S1	1.25782	2.58947	0.0348872	0.207867
GOLGB1	0.848412	6.27481	0.034957	0.207867
LEMD3	0.887345	4.91765	0.0349619	0.207867
ZNF26	0.844288	4.13756	0.0348853	0.207867
MT-CO1	1.05766	12.1311	0.0347895	0.207867
AC124014.1	0.943105	3.3805	0.0348792	0.207867
PLEK	1.0368	9.32163	0.0351109	0.208537
OPA1	0.805264	5.05334	0.0350973	0.208537
C19orf12	-1.07811	4.86059	0.0351644	0.208747
RAB34	0.782257	4.17612	0.0352168	0.208769
MRPS25	-0.861212	5.88362	0.0352229	0.208769
C1orf74	-0.940456	6.96243	0.0352028	0.208769
RIOK3	0.718002	6.25486	0.0352696	0.208858
NRIP1	0.842668	4.16324	0.0352744	0.208858
AP3B1	0.733182	5.64526	0.0353155	0.208886
HIPK1	0.842552	7.14429	0.0353009	0.208886
HECTD1	0.698437	6.05484	0.0353922	0.209232
CLIC3	-1.7085	3.76111	0.0354144	0.209255
MCM6	-0.980643	4.65166	0.0354812	0.209542
AL353625.1	0.945209	3.52916	0.0356009	0.210141
CD320	-0.899715	4.19191	0.035659	0.21027
ACBD4	-0.915012	4.15786	0.0356595	0.21027
TOMM20	0.816682	6.13613	0.0357014	0.210348
AC008875.3	0.709804	5.19424	0.0357095	0.210348
NFKBID	0.785428	5.12053	0.0357319	0.210372
PGAM5	-0.904762	4.62213	0.035752	0.210382
AC011342.1	-0.991161	2.86162	0.0358138	0.210638
SETDB2	0.83708	4.69962	0.0358673	0.210737
SLC35B2	0.753734	5.07701	0.0358534	0.210737
FAM193A	0.747075	5.50432	0.0359282	0.210923
SPNS3	-1.02223	3.48297	0.0359542	0.210923
AL356804.1	1.01898	2.3565	0.0359418	0.210923
ASXL2	0.675218	5.55052	0.0359933	0.211044
ARNTL	0.737863	5.78938	0.036053	0.211286
ASAH1	1.05414	8.27425	0.0361375	0.211433
DENND2D	-1.32593	7.81396	0.036124	0.211433
PARP10	-1.03784	7.80194	0.0360986	0.211433
KMT2E-AS1	0.962172	3.0871	0.0361518	0.211433
UBE2L6	-1.04087	7.79038	0.0363387	0.212418
POLA2	-1.02367	2.70185	0.0364121	0.212656
URM1	-0.831617	5.89031	0.0364167	0.212656
S100A9	1.37946	12.3831	0.036453	0.21276
ATP5F1C	0.82683	6.18431	0.0365009	0.212931
TXNDC15	-0.833976	4.81482	0.0365994	0.213397
TRBC1	-1.15173	7.51638	0.0366664	0.213679
YOD1	0.726031	4.40191	0.036715	0.213786
AC126474.2	-1.65004	3.24486	0.036722	0.213786
AMIGO1	-0.99499	4.39301	0.0367567	0.213856
ZNF101	-0.81141	5.62177	0.0367713	0.213856
SRD5A3	1.01228	3.28466	0.0368277	0.214075
RBM22	0.807339	6.44899	0.0368634	0.214163
AL451070.1	0.869786	2.4873	0.0368801	0.214163
TMEM263	-1.22389	4.1196	0.0369178	0.214273
NCDN	-0.814713	4.49653	0.0370292	0.214811
YIPF2	-0.831173	4.63691	0.0370916	0.215064
PPARD	-0.794743	5.66049	0.0371127	0.215078
RPS26	1.27255	7.13008	0.0371371	0.21511
ITGAE	0.766351	3.98059	0.0373086	0.21563
METRN	-1.09019	2.37074	0.0373133	0.21563
RAP1A	0.912828	7.28072	0.0373339	0.21563
RABGGTB	0.966408	4.69607	0.0373398	0.21563
RNF214	0.743674	4.44537	0.0372475	0.21563
GALNT11	0.748408	4.73649	0.0372809	0.21563
SIGLEC8	-1.37846	2.36061	0.0374022	0.215882
SS18L2	0.875941	3.82999	0.0374432	0.21601
PIP5K1B	1.02438	2.64219	0.0374797	0.216112
RAB33A	-1.37229	2.61369	0.0375304	0.216222
TAFA2	1.14086	2.68112	0.0375367	0.216222
NPM1	1.02624	7.82369	0.0375901	0.216322
AC135457.1	0.701329	6.04045	0.0375916	0.216322
AC017083.2	-1.04201	4.94496	0.0377188	0.216945
UPF3A	0.844332	4.82158	0.0378112	0.217367
RETREG1	-1.00448	3.93079	0.0378714	0.217495
PPTC7	0.730579	6.2576	0.0378653	0.217495
CLASP1	0.674117	5.36926	0.0379596	0.217892
ZKSCAN1	0.658722	5.70556	0.0380338	0.218209
VAMP8	0.714111	6.11811	0.0381119	0.218444
[truncated: 9,463 more rows]

## Sheet: Table S3 Mother vs males
Table S3 Differential expression changes between mother and control males
Genes showing a significant differential expression (|log fold change| >1 and FDR <0.01) are highlighted with red for up-regulation (692 genes) or blue for down-regulation (280 genes) in the patient. These DEGs are selected for GO analysis. Log2_CPM: log2 mean counts per milion; log2_FC: log2 fold change in expression.
Gene	log2_FC	log2_CPM	PValue	FDR
CXCL8	9.66479	10.0447	2.90952e-71	3.33519e-67
JUN	6.31589	6.86344	4.28196e-60	2.45421e-56
PTGS2	5.51735	7.48799	2.34372e-47	8.95534e-44
BCL2A1	5.51606	7.55545	4.89995e-46	1.4042e-42
OSM	5.08792	5.61908	1.5603e-35	2.23572e-32
MIR22HG	4.78846	5.71025	3.72053e-45	7.10807e-42
NFKBIA	4.75174	10.0341	2.20993e-35	2.81472e-32
XIST	4.5461	6.01551	0.000171385	0.0028891
RSAD2	4.39943	7.21595	5.13437e-15	9.64841e-13
U62317.4	4.3013	4.56044	2.6538e-21	1.32263e-18
CSRNP1	4.25504	8.09043	1.10438e-26	9.73811e-24
FOLR3	4.207	6.95122	5.73299e-19	1.93286e-16
TRIB1	4.1908	6.97806	5.78867e-35	6.63555e-32
FOS	4.18424	9.22194	1.73412e-15	3.68115e-13
IFIT1	4.10659	7.89639	1.08206e-11	1.27872e-09
PMAIP1	4.10573	4.70791	4.04104e-21	1.8529e-18
TSIX	4.05127	5.58042	0.000397807	0.00551398
PPP1R15A	4.03857	8.86542	8.42697e-22	4.59992e-19
S100A8	3.99519	11.0218	2.78878e-23	1.68251e-20
IFI44L	3.99032	6.46169	5.70507e-20	2.42212e-17
CXCL1	3.94329	4.75314	2.77933e-13	3.93327e-11
CD69	3.92996	5.34397	1.56948e-14	2.57014e-12
U62317.1	3.88414	4.25993	3.73678e-14	5.71129e-12
NFKBIZ	3.84289	7.70141	1.28999e-26	1.05622e-23
DUSP1	3.6799	10.1997	6.54496e-15	1.21008e-12
IFI44	3.66573	6.25584	6.70848e-20	2.6517e-17
EIF4A1	3.6588	3.86777	1.77431e-18	5.24585e-16
AC007342.3	3.62503	5.12753	4.08355e-22	2.34048e-19
KLF10	3.6088	6.70706	3.02345e-30	2.88815e-27
JUNB	3.59456	9.1494	6.7649e-16	1.52051e-13
HCG20	3.58989	4.71964	1.6234e-21	8.45867e-19
TNFAIP3	3.58074	7.81644	2.24209e-26	1.71341e-23
DDIT3	3.48498	5.75202	3.14175e-17	8.00308e-15
ZFP36	3.45896	9.76	7.55664e-19	2.34113e-16
MTND2P28	3.45808	7.26447	2.64535e-15	5.41495e-13
OAS3	3.39552	7.91713	1.89274e-15	3.94481e-13
LY96	3.38349	4.29109	7.06763e-19	2.25045e-16
IFIT3	3.34423	8.84276	2.00917e-10	1.9034e-08
AC134772.1	3.3359	4.11701	1.53566e-11	1.7429e-09
IER3	3.30885	6.39282	1.39304e-17	3.71359e-15
CCL3L1	3.29862	3.52329	3.11496e-15	6.26435e-13
CMPK2	3.27399	5.49727	6.6293e-18	1.89979e-15
MAFF	3.25885	4.73702	2.25366e-20	9.93605e-18
RPH3A	3.25176	3.23651	7.08079e-15	1.28837e-12
IER3-AS1	3.22325	4.99704	5.10874e-15	9.64841e-13
IFIT2	3.22054	8.68714	6.31009e-13	8.41076e-11
ZFAND2A	3.21904	4.66921	4.02991e-19	1.39985e-16
CD83	3.19944	4.76552	1.0028e-17	2.80367e-15
B3GNT5	3.19494	4.29348	6.44729e-20	2.63948e-17
BTG2	3.17983	9.30753	1.78477e-18	5.24585e-16
NR4A1	3.15341	5.13726	7.56489e-17	1.84503e-14
NBPF26	3.13045	3.88704	5.68227e-13	7.75427e-11
IDI2-AS1	3.11271	3.38468	6.63991e-12	7.92847e-10
AC027290.2	3.10094	3.55425	1.4086e-14	2.34012e-12
AC136475.5	3.08836	3.14052	1.3803e-08	9.47445e-07
CARD16	3.08234	5.41596	2.17135e-23	1.38279e-20
AP001610.2	3.05604	6.18322	1.72974e-10	1.66621e-08
RPL34	3.03154	7.9874	7.77906e-05	0.00156167
CCNL1	3.02052	8.34652	1.83446e-14	2.92062e-12
RPL22L1	3.00644	3.56369	4.99172e-08	3.0599e-06
SAT1	2.99013	10.1374	5.27528e-14	7.95665e-12
IER2	2.96985	9.0138	1.96677e-11	2.1655e-09
HERC5	2.96884	6.37306	1.34309e-10	1.33876e-08
NFIL3	2.96555	7.01611	1.37002e-17	3.71359e-15
S100A12	2.95869	8.0986	1.98357e-11	2.1655e-09
SIGLEC1	2.95683	5.20845	6.91218e-10	6.1422e-08
FCAR	2.9276	5.91113	1.75356e-14	2.83114e-12
CLEC2B	2.89989	5.54868	4.45811e-17	1.11094e-14
XAF1	2.87162	7.81836	1.10236e-14	1.88602e-12
NDUFB3	2.87124	4.45598	5.01589e-15	9.64841e-13
COX7B	2.86718	4.85035	1.23306e-11	1.4423e-09
LINC01506	2.85537	3.9124	3.08739e-05	0.000732728
TMA7	2.84867	5.7869	2.79018e-10	2.57934e-08
CNTNAP3	2.83972	3.12097	0.000138248	0.00243058
EPSTI1	2.83768	6.50219	7.5443e-20	2.88268e-17
AC093525.8	2.82975	3.99023	1.30851e-12	1.72407e-10
PRAL	2.82605	7.50587	8.31706e-15	1.48966e-12
MXRA7	2.8237	4.29845	9.60254e-16	2.07687e-13
AC023157.3	2.82001	3.20824	1.39004e-09	1.17162e-07
AC011446.2	2.81955	7.62004	3.24669e-10	2.95371e-08
IER5	2.8106	6.92084	2.47723e-19	8.8739e-17
RPL39	2.80553	6.98023	0.000103608	0.00195327
UQCRB	2.78417	6.25453	3.27561e-09	2.48664e-07
MT-ATP8	2.77645	6.34265	1.36406e-14	2.29944e-12
SOCS3	2.76645	6.58611	1.69175e-10	1.64344e-08
RPS15A	2.72657	5.99042	3.04839e-09	2.38766e-07
CPEB2	2.72161	4.42848	2.84237e-11	3.01686e-09
AP003465.1	2.7215	4.07661	7.82521e-07	3.25001e-05
RPL31	2.72112	8.21	3.26471e-05	0.00077321
SBDS	2.68959	5.67361	1.9861e-14	3.07657e-12
CCDC59	2.66139	4.83922	1.75624e-13	2.51647e-11
ZCCHC2	2.63792	6.61292	1.33355e-09	1.13233e-07
F5	2.62215	5.70475	6.41703e-16	1.47117e-13
HOOK2	2.61333	6.24885	2.14466e-09	1.74356e-07
THBS1	2.609	4.42474	1.76908e-07	9.2177e-06
AL031772.1	2.58314	4.27969	5.16404e-06	0.000166748
MX1	2.57288	8.41434	6.11744e-07	2.6765e-05
ANXA3	2.57251	5.26949	1.99928e-09	1.63698e-07
ADM	2.54639	5.75089	4.95536e-07	2.23635e-05
SAMD9	2.52314	6.78291	2.21353e-12	2.8193e-10
PPP1R15B	2.51292	7.07397	9.81024e-15	1.70386e-12
B3GNT2	2.50759	4.8058	5.83376e-09	4.25939e-07
AC136475.9	2.505	2.96557	1.21016e-07	6.66926e-06
PLSCR1	2.5032	6.48901	9.26273e-15	1.63352e-12
KLHL15	2.49466	4.02788	8.0607e-10	7.05342e-08
RPS24	2.49065	8.49944	2.38506e-05	0.000590495
IFITM3	2.48967	9.01632	0.000173059	0.0029045
AFDN	2.48271	3.21305	3.14496e-09	2.43586e-07
BAZ2B	2.47793	6.3276	5.59462e-12	6.75064e-10
RPL23	2.46917	8.36344	9.21198e-05	0.00178675
SBDSP1	2.4393	3.85973	1.98851e-06	7.32661e-05
SLC2A3	2.43584	8.46526	1.18771e-09	1.01603e-07
HP	2.43228	3.28494	0.000698237	0.00859501
CSTA	2.42639	5.94545	1.31747e-13	1.91167e-11
IFI6	2.4063	7.22458	0.000217303	0.00347898
CD163	2.40061	6.21182	1.9002e-14	2.98383e-12
VEGFA	2.39495	4.61505	1.38756e-10	1.37117e-08
ERV3-1	2.39361	4.24182	2.03309e-07	1.03121e-05
JMJD6	2.38566	6.18415	5.00255e-13	6.90894e-11
MALAT1	2.36814	8.5025	2.1237e-10	1.9954e-08
IFRD1	2.36748	6.49491	6.1038e-14	9.08673e-12
RGS2	2.36509	9.93468	1.82059e-07	9.40066e-06
FCER1A	2.36457	5.53069	4.5995e-05	0.00101672
LGALS2	2.36439	5.35914	7.80299e-05	0.00156373
VNN3	2.36355	6.27123	9.85722e-07	3.92338e-05
YRDC	2.35667	4.46723	3.42413e-12	4.22052e-10
SNHG8	2.35267	4.53717	8.82311e-06	0.000262019
SPATS2L	2.32511	3.26168	7.23537e-06	0.000224767
AC105328.1	2.30101	2.98959	4.46338e-06	0.000149165
TNF	2.29455	4.38413	1.15493e-10	1.18205e-08
CCDC146	2.27805	4.2795	1.15128e-08	7.99824e-07
CLEC10A	2.27044	5.4583	5.20302e-06	0.000167534
DUSP2	2.25176	6.13132	1.2367e-08	8.53994e-07
KLF11	2.24803	4.87474	1.39232e-11	1.59601e-09
SF3B6	2.24784	5.08853	1.31192e-11	1.51904e-09
ABCA1	2.23842	4.97493	4.05591e-10	3.63225e-08
DSC2	2.23832	4.42745	1.14087e-08	7.9743e-07
ZNF394	2.23552	6.61661	3.98886e-13	5.57613e-11
EVI2A	2.23025	5.38737	1.62769e-08	1.10392e-06
COX6A1	2.22016	3.79928	3.63447e-09	2.74092e-07
MRPL13	2.2196	2.89511	2.19982e-06	7.92973e-05
EIF1	2.20215	10.0879	4.53637e-09	3.37665e-07
MBNL1-AS1	2.20179	2.88972	0.00030615	0.00452872
SLC22A15	2.20135	4.679	5.5973e-11	5.83289e-09
HMGB2	2.19359	6.51576	4.18916e-11	4.40554e-09
TAB2	2.18418	7.07441	2.36397e-11	2.55643e-09
GLUL	2.17815	9.82976	1.47164e-07	7.80993e-06
REL	2.17677	3.86338	2.66604e-09	2.13712e-07
IFIT5	2.17429	5.5828	1.90546e-12	2.45419e-10
AL160408.2	2.17345	6.28729	1.65231e-12	2.15232e-10
YPEL5	2.1665	7.55041	2.42096e-10	2.25621e-08
IL1RN	2.16561	7.48325	7.13267e-05	0.00145225
ZBTB10	2.16166	3.65978	6.17907e-06	0.000196207
KLF4	2.15415	5.42808	3.24891e-09	2.48282e-07
DDX58	2.15325	6.75806	5.452e-12	6.64854e-10
TRPS1	2.15155	4.07216	5.33755e-09	3.92207e-07
UBE2J1	2.14675	6.9325	3.51032e-10	3.16841e-08
RSL24D1	2.14549	5.3024	0.000223356	0.00356592
HSPA5	2.14383	8.60474	1.06183e-08	7.46732e-07
GABARAP	2.14346	3.93435	3.74012e-06	0.00012722
TUT7	2.14228	7.11247	8.34596e-11	8.6189e-09
EEF1B2	2.13123	7.65231	0.000151966	0.0026156
CLEC5A	2.1299	3.13743	7.86629e-06	0.0002411
MT-RNR2	2.12769	12.2826	4.59492e-08	2.84711e-06
MGAM	2.12585	7.52815	1.66527e-05	0.000434829
ZNF487	2.12488	3.04784	4.45151e-07	2.0411e-05
AF230666.1	2.12448	3.03751	5.25474e-07	2.35293e-05
DNTTIP2	2.11968	5.66508	2.71327e-11	2.90675e-09
OAS2	2.11429	7.68502	1.77317e-10	1.69382e-08
LINC01578	2.10853	4.93642	6.21657e-09	4.48179e-07
RPS7	2.10491	7.99778	0.000780521	0.00936871
ITPRIP	2.10429	7.63839	1.99611e-07	1.02149e-05
AC006369.1	2.10397	4.73249	8.46596e-10	7.35192e-08
MT-TQ	2.10229	3.15534	2.39844e-05	0.000590794
IFIH1	2.09975	5.83068	1.20501e-10	1.22239e-08
S100A9	2.09679	12.4386	1.92401e-05	0.000490109
CLEC4D	2.09576	3.5477	2.95555e-08	1.90334e-06
GVINP1	2.09425	5.67248	2.51994e-06	8.88802e-05
FUT4	2.09127	4.1753	4.09897e-08	2.56757e-06
LINC00528	2.08873	4.92162	2.04819e-07	1.03429e-05
WDFY3	2.08689	6.10961	1.21947e-07	6.6884e-06
NFE4	2.07831	3.50482	2.33993e-06	8.38206e-05
GPR15	2.07296	3.69723	0.000113631	0.00209494
SP110	2.0711	7.77607	2.32623e-08	1.54136e-06
RAP2C-AS1	2.06605	3.26809	1.62327e-05	0.000425803
AC026333.3	2.06197	5.74434	7.2202e-07	3.02063e-05
OTUD1	2.06166	4.9907	3.86629e-08	2.44858e-06
LRRC6	2.0522	3.73343	7.28236e-06	0.000225007
PPIF	2.05211	7.2738	6.72243e-07	2.87534e-05
LIPN	2.05129	2.73385	0.000558883	0.00724714
PDZD8	2.05078	5.53321	1.76436e-11	1.98282e-09
UBE2S	2.04407	3.79095	3.06436e-07	1.47591e-05
KIAA1109	2.0431	6.41297	4.15581e-08	2.58902e-06
AL390957.1	2.04265	4.17347	5.0432e-05	0.00109697
UHRF1BP1L	2.03842	5.14466	1.95934e-09	1.61582e-07
TAF13	2.0354	3.07975	3.52156e-06	0.000120142
AC005280.1	2.03471	3.96448	9.75299e-07	3.89542e-05
TNFAIP6	2.0342	4.20531	5.24573e-07	2.35293e-05
ARL4A	2.02107	3.14308	4.71528e-06	0.00015532
SPTY2D1OS	2.01287	2.57302	2.46925e-06	8.75483e-05
PPIG	2.01007	5.39918	5.48231e-08	3.27311e-06
CHMP5	2.00859	5.26917	2.35813e-08	1.55352e-06
BMX	2.00731	2.74693	0.000318789	0.00466702
RBP7	2.00646	4.80744	4.26986e-06	0.000143862
POLR2K	2.0047	3.33962	5.45409e-05	0.00117079
TET2	2.00225	6.75007	1.23543e-10	1.24226e-08
RPS27	1.99948	9.61093	0.000238232	0.0037409
SAMD9L	1.99943	7.1915	1.07698e-09	9.28223e-08
JMJD1C	1.99645	6.94477	7.53036e-09	5.39503e-07
PFDN5	1.99602	7.70662	4.94396e-07	2.23635e-05
AC004540.2	1.99234	4.37516	7.54547e-07	3.14522e-05
CEP135	1.99095	3.54577	2.29491e-06	8.24656e-05
ATP5MPL	1.99026	5.21616	2.68885e-09	2.14043e-07
SGK1	1.98693	7.1635	1.41336e-07	7.57072e-06
ZC3H12A	1.98602	6.10965	5.38474e-08	3.23169e-06
AP000943.2	1.97188	3.17692	6.94196e-07	2.92558e-05
COX6C	1.97181	4.57215	6.13358e-05	0.00128772
BOD1L1	1.97073	6.99643	1.6395e-09	1.3718e-07
RESF1	1.96922	8.62865	5.57429e-08	3.29372e-06
CEACAM1	1.9687	5.20163	8.06656e-06	0.000246096
TOMM7	1.96858	6.42507	4.08419e-08	2.56757e-06
BAZ1A	1.96805	7.03373	2.70831e-09	2.14106e-07
EPHB1	1.96542	4.79568	0.000250983	0.0039037
RPL11	1.96403	9.14722	4.3482e-06	0.000145741
KLF6	1.96225	8.73233	5.56797e-08	3.29372e-06
NT5C3A	1.9604	5.22722	4.76594e-09	3.52464e-07
HCAR3	1.95688	6.34347	2.38695e-06	8.49739e-05
TRPM6	1.94746	4.19621	3.26564e-06	0.000113094
FTH1	1.94435	11.7416	8.73642e-06	0.000260796
TOB1	1.94128	5.77743	5.17006e-08	3.13568e-06
H3F3AP4	1.94041	6.03836	0.000273897	0.00417288
PROK2	1.94015	7.08831	1.12485e-06	4.41581e-05
DDX3X	1.94001	8.76202	1.02169e-07	5.68525e-06
CDC42EP3	1.93998	7.44376	1.01485e-08	7.18101e-07
NID1	1.93956	3.57523	0.000345008	0.00496214
AC006449.6	1.93734	2.99029	9.80925e-06	0.000284576
LSM3	1.93406	3.76199	4.50641e-05	0.001005
VCAN	1.93313	8.74978	5.11114e-06	0.000165974
MIR302CHG	1.93004	3.20491	0.000262812	0.00404378
NFYA	1.9216	5.80889	1.7816e-09	1.47989e-07
AC112907.3	1.91835	3.37584	0.000124209	0.00223869
ISG15	1.91755	6.78164	0.000119303	0.00216447
ZNF281	1.9175	5.26837	1.90586e-07	9.79679e-06
EIF2AK2	1.9175	6.51512	4.55411e-07	2.07983e-05
AL162742.1	1.91559	4.69568	4.67798e-06	0.000154535
NFXL1	1.90205	4.42275	3.36195e-08	2.15296e-06
EGLN1	1.89859	3.13675	0.000214469	0.00344804
PHF3	1.88906	6.57877	3.91249e-07	1.84421e-05
CCL3	1.88395	3.21056	0.000131353	0.0023308
SP100	1.88272	7.82464	2.46589e-08	1.61523e-06
CDKN1A	1.88166	5.76914	6.01412e-08	3.51734e-06
NMI	1.87811	6.50014	2.43004e-09	1.96166e-07
ARID4B	1.87363	5.97899	6.87027e-07	2.90605e-05
RPL41	1.87108	8.02585	0.000386547	0.0053997
SUB1	1.87096	6.30168	6.12769e-05	0.00128772
BEST1	1.86629	11.6997	2.00902e-05	0.000510629
AC087190.1	1.85971	3.38896	4.79965e-06	0.000157195
ZEB1	1.85856	4.44797	8.52385e-06	0.000256454
AL513550.1	1.85624	2.77251	2.79503e-05	0.000675797
TNFRSF9	1.85068	3.37082	0.000256938	0.00397474
CR1	1.84999	6.64099	2.59368e-08	1.68928e-06
TMCC1	1.84893	5.86437	5.89285e-08	3.46409e-06
OAS1	1.84312	7.40173	1.40219e-07	7.54614e-06
AC004551.1	1.84104	4.51982	1.64291e-07	8.59942e-06
NF1	1.83922	5.86708	7.61412e-08	4.38596e-06
RANBP6	1.8381	4.34726	6.91455e-05	0.00142046
AC066613.1	1.83479	3.48421	2.06188e-05	0.000521752
CCDC71L	1.82454	4.60058	8.36007e-08	4.76773e-06
EIF4G3	1.82444	5.78249	3.0619e-09	2.38766e-07
RASGEF1B	1.8235	3.41377	1.227e-05	0.000336487
NAMPT	1.82091	10.1053	1.60011e-06	6.0535e-05
SNRPG	1.81988	3.82586	0.000313324	0.00460468
AC135983.2	1.81743	2.70583	0.00032496	0.00472718
MCF2L2	1.81435	2.74671	1.72431e-05	0.000447189
DOCK4	1.81351	3.51075	9.42791e-06	0.000274993
CYSLTR1	1.81271	4.91766	4.27959e-06	0.000143862
ZFHX3	1.80912	3.10037	2.14344e-05	0.000538821
NXT1	1.8067	4.33531	3.98658e-07	1.85765e-05
CXCR4	1.80596	9.22934	7.87923e-07	3.26064e-05
ICAM1	1.80587	6.23187	1.39534e-07	7.54471e-06
PDE4B	1.80474	6.35214	1.52696e-08	1.04188e-06
PIN4	1.80094	2.59182	0.000439214	0.00598675
AC243919.1	1.80066	4.77869	5.06631e-08	3.0891e-06
SEM1	1.79491	3.85766	8.95347e-06	0.000265203
KTN1	1.79378	6.02851	1.56099e-05	0.000412295
ROCK1	1.79152	6.31638	3.59758e-05	0.000839899
LIPE-AS1	1.79042	3.18777	1.08899e-05	0.000305957
EEF1A1P5	1.78593	5.71294	1.23047e-05	0.000336631
TRA2B	1.78578	7.31137	6.63198e-07	2.85799e-05
PRPF38B	1.7853	6.55237	5.64813e-07	2.50948e-05
PIGA	1.78414	3.21923	9.61191e-05	0.00184558
PAPLN	1.78192	3.04998	2.21151e-05	0.000552342
NAIP	1.78171	4.04803	4.29325e-05	0.000964781
CEP152	1.77951	2.93813	4.70656e-05	0.00103355
BCL10	1.77681	5.30491	9.61937e-09	6.84888e-07
EXOC8	1.77476	4.79053	1.32935e-05	0.000359394
ALDH1A2	1.76447	6.77835	0.000326401	0.00474212
FBXW7	1.76143	5.26223	9.62643e-08	5.38282e-06
FGD4	1.76021	4.40658	3.0038e-07	1.45285e-05
ZNF292	1.75147	5.05383	0.000338246	0.00488685
AC083799.1	1.74885	3.75196	9.18782e-06	0.000269361
MAP1LC3B	1.74604	7.41347	9.58949e-08	5.38282e-06
RNASEK	1.74564	3.15954	0.000154018	0.00264297
ERBIN	1.74386	6.84421	1.99416e-06	7.32661e-05
DDX60	1.74208	5.30249	7.26406e-06	0.000225007
ETS2	1.74008	6.24656	8.69788e-08	4.93583e-06
MYLIP	1.7361	6.86622	4.85505e-08	2.99212e-06
FCGR2B	1.73581	5.37868	5.24815e-08	3.16629e-06
DUSP5	1.73354	4.96051	0.000183789	0.00302773
KIF5B	1.73338	6.10708	2.10642e-07	1.05903e-05
AIF1	1.7331	8.16098	1.2043e-06	4.69552e-05
IMPDH1P10	1.72541	5.01664	1.24231e-06	4.81103e-05
HIST2H2BE	1.72124	5.37488	9.24755e-08	5.22191e-06
PARP9	1.71765	7.75062	1.57256e-06	5.96897e-05
AL157394.3	1.71571	2.51511	4.30082e-05	0.000964781
CEP63	1.71543	6.39386	6.06986e-07	2.66586e-05
GABARAPL1	1.71282	6.59348	7.17481e-06	0.000223491
UBC	1.71096	9.90996	3.47953e-05	0.000817332
MASTL	1.70988	3.2349	0.000361703	0.00515057
SLFN12	1.7093	3.16496	4.52353e-05	0.00100686
CEBPB	1.7091	7.51049	7.97857e-05	0.00159335
PNPT1	1.70782	4.23851	5.09647e-05	0.00110432
LINC00877	1.7042	4.63718	0.000338494	0.00488685
NFKBIE	1.70292	5.83246	1.49111e-06	5.69754e-05
TUBA1A	1.70265	8.95298	1.14161e-05	0.0003184
LINC01504	1.69698	4.90097	1.10256e-06	4.35816e-05
KIDINS220	1.69581	6.21522	9.43716e-07	3.79573e-05
TBCA	1.69443	4.44512	1.55679e-06	5.92872e-05
MYOF	1.6939	4.64472	1.83445e-05	0.000470431
TXN	1.69207	5.8479	2.48017e-07	1.23074e-05
AC087439.1	1.69196	3.78607	0.000139449	0.00244795
ARID4A	1.6914	5.49319	5.57288e-07	2.48568e-05
TIPARP	1.68867	5.42096	1.37895e-07	7.49142e-06
DBI	1.6885	5.37812	2.93996e-07	1.43408e-05
PELI1	1.68615	7.22373	3.14789e-07	1.5098e-05
KLF7	1.68091	5.75735	4.94579e-07	2.23635e-05
STK3	1.6807	2.88348	3.70812e-05	0.000859641
TOPORS	1.67775	5.64654	6.71543e-07	2.87534e-05
NIN	1.6762	7.44168	2.88974e-06	0.000100684
PLK3	1.67044	6.08515	4.39897e-07	2.02512e-05
PATL1	1.67017	6.53536	4.12424e-07	1.91401e-05
MAGOH	1.67011	4.34904	3.30473e-06	0.000113778
HIST1H2BC	1.66993	3.76113	3.33675e-05	0.000788644
AGRN	1.66918	3.10523	0.000723057	0.00880226
DMXL2	1.66822	6.21312	7.66517e-08	4.39329e-06
OSBPL11	1.66436	6.01462	1.36578e-07	7.45521e-06
PPP4R1	1.66094	7.13581	2.13754e-05	0.000538519
SNHG30	1.65655	2.69977	0.000237925	0.0037409
SELENOK	1.65434	5.283	1.57416e-07	8.27732e-06
IRS2	1.65337	5.73524	1.83113e-05	0.000470431
NSRP1	1.65153	4.27956	2.07797e-06	7.53789e-05
RNF139	1.65071	5.14347	9.95041e-06	0.000286832
COX7C	1.64931	6.11959	0.000210834	0.00340393
MT-RNR1	1.64891	10.3804	1.51425e-05	0.000405535
RAPGEF2	1.64884	5.46498	3.30526e-06	0.000113778
ATG3	1.64822	6.4294	1.50206e-07	7.9346e-06
AL353807.5	1.64607	3.46417	0.000443793	0.0060418
AC015971.1	1.64537	4.52424	1.45629e-05	0.000390947
IRF2BP2	1.64328	7.2727	6.30279e-07	2.73858e-05
ATXN1L	1.64269	5.76305	1.33238e-06	5.14245e-05
APC	1.64192	4.98026	9.47694e-07	3.7984e-05
KIF13A	1.64102	5.78042	5.15154e-06	0.000166748
ALDOA	1.63903	3.13541	0.000233818	0.0036969
RPS27L	1.63624	4.07949	0.000312577	0.00460468
SRGN	1.63544	10.3275	1.90688e-05	0.000487914
DNAJB9	1.63438	4.59432	1.34433e-05	0.000362588
APAF1	1.63177	6.65296	3.45755e-07	1.65141e-05
NDUFS4	1.63081	3.34953	0.000609946	0.00772576
IL1R1	1.62844	4.31731	0.000385517	0.00539582
ZBTB8OS	1.62796	3.81142	9.13123e-06	0.000268388
SOS2	1.62632	6.24703	5.81844e-07	2.57516e-05
IDI1	1.6242	5.61635	6.88038e-06	0.000215491
KMT2E	1.62166	7.02958	8.90458e-07	3.61962e-05
CPEB4	1.6201	5.17121	1.95204e-06	7.2415e-05
IQGAP1	1.61968	9.05985	9.08099e-06	0.000267597
SLU7	1.6183	6.08289	3.51607e-06	0.000120142
LSMEM1	1.61714	2.84133	0.000811761	0.00967278
SLC8A1	1.61444	4.76032	1.15969e-06	4.53705e-05
PIM3	1.61269	6.69015	1.14642e-05	0.000318967
ZNF318	1.61112	5.6391	1.25294e-05	0.000341152
ELF1	1.60757	7.40582	1.75777e-05	0.000454837
MIDN	1.605	7.97007	0.000218644	0.00349555
ZNF611	1.60494	3.49333	0.000234475	0.00370219
PLAUR	1.60395	7.03184	7.56972e-05	0.00152499
AGTPBP1	1.6036	6.54731	2.57314e-07	1.27138e-05
AC009950.1	1.59971	4.94344	1.2472e-05	0.000340397
PBX2	1.59803	7.91069	9.78543e-05	0.0018633
CTSS	1.5959	10.9843	3.51649e-05	0.000824325
CSGALNACT2	1.59525	5.9314	8.34668e-06	0.000252448
HAUS3	1.59479	4.08298	0.00010263	0.00194055
AC025043.1	1.5935	3.81061	5.275e-05	0.00113447
LY6E	1.58918	8.37526	5.89477e-05	0.00124901
TNFSF13B	1.58906	6.53129	2.9136e-07	1.42729e-05
IFITM1	1.58846	7.2683	5.99125e-06	0.000190772
SPAG1	1.58832	3.66429	0.000216437	0.00346995
TSC22D2	1.58819	4.48219	0.000154865	0.00265353
ARRDC4	1.58433	4.47291	1.0174e-05	0.000290834
TDRD7	1.58425	5.30671	1.43415e-06	5.49822e-05
PTPN12	1.58026	6.79705	6.84011e-07	2.90401e-05
EIF5	1.57669	7.58345	6.24331e-06	0.000197699
RLF	1.5761	4.93654	3.13731e-06	0.000108979
ZMYM5	1.57475	3.75508	0.00052765	0.00691907
GLRX	1.57342	6.80275	3.97576e-07	1.85765e-05
KAT6A	1.5726	6.86969	1.62498e-06	6.08728e-05
PCF11	1.56925	6.80995	4.92496e-06	0.000160383
CDK14	1.56752	3.83587	0.000590793	0.00752473
TNFSF10	1.56636	7.83706	9.66023e-06	0.000281054
KDM6A	1.56607	5.60962	6.32877e-07	2.73858e-05
NCOA1	1.56439	7.15992	2.79533e-06	9.76917e-05
EPC2	1.564	5.00846	2.21168e-05	0.000552342
MEGF9	1.56372	8.03572	1.32918e-05	0.000359394
SNRPD1	1.56357	3.7842	0.000387061	0.0053997
RGS18	1.56313	6.20502	0.000183363	0.00302773
AC006978.1	1.56165	3.47264	5.79992e-05	0.00123807
DDX60L	1.56075	6.96698	1.17309e-05	0.000322473
CWC27	1.55809	3.84026	4.25592e-05	0.00095846
NEAT1	1.55653	9.08233	7.4478e-05	0.00150572
MAP4K4	1.55584	7.85466	3.9514e-05	0.000907146
CKAP4	1.55466	6.55958	3.54445e-05	0.000829185
GAS5	1.55335	6.07681	1.16975e-05	0.000322327
USP32	1.55178	6.62511	8.11365e-07	3.33358e-05
AHNAK	1.55103	9.47548	3.63924e-05	0.000847899
RBBP6	1.55038	6.21289	4.5974e-06	0.000152578
HNRNPH3	1.54675	6.99166	9.15739e-07	3.69617e-05
DENND5A	1.54629	8.01391	4.92873e-05	0.00107615
IGF2R	1.54628	8.85526	0.0006175	0.00777847
F2RL1	1.54462	4.96246	4.92281e-06	0.000160383
DDX5	1.54184	10.24	3.97655e-05	0.000909844
ZNF354A	1.54073	3.9008	9.26348e-05	0.0017937
HNRNPLL	1.53552	4.63024	1.52501e-05	0.000406539
DNAJC13	1.53541	5.73233	7.91347e-07	3.26302e-05
BCAS2	1.53506	4.55694	1.0679e-05	0.000303005
SF3B1	1.53042	9.0289	6.94616e-05	0.0014244
TCP11L2	1.52838	5.11797	0.000143174	0.00249045
BHLHE40-AS1	1.52481	3.42835	0.000395132	0.00549018
UIMC1	1.52474	6.21711	2.47454e-06	8.75483e-05
JAK2	1.52448	5.57302	0.000287282	0.00431036
GPR141	1.52253	3.05359	0.000180386	0.00299934
ZBTB21	1.52243	3.78615	0.000594355	0.00756169
HERC6	1.52144	4.79087	1.77592e-05	0.000458499
C4orf33	1.52011	3.83409	0.000284363	0.00427216
FBXO33	1.51998	5.06782	3.83477e-05	0.000886249
GK	1.51796	5.78608	4.60542e-06	0.000152578
RBM47	1.51538	6.27309	1.60669e-06	6.05838e-05
FCGR1B	1.5153	4.01155	0.000125058	0.00224693
MED13	1.51431	5.80948	1.09635e-05	0.000307273
CD1C	1.51431	4.47875	0.000265918	0.00408441
MT-ND4L	1.51276	7.79584	8.64144e-06	0.000259311
ACPP	1.50688	4.40355	7.23227e-05	0.00146732
NDUFB1	1.50447	4.7769	5.81481e-06	0.000185669
CFLAR-AS1	1.50426	5.40064	0.000430246	0.00587832
RUFY2	1.50213	5.1027	2.62537e-06	9.23147e-05
UPF2	1.50104	5.92749	2.05371e-06	7.52132e-05
LARP7	1.50096	4.89649	0.000167171	0.00282637
HCAR2	1.49893	5.86955	0.000179552	0.00299593
NIPBL	1.49837	6.61913	4.59707e-06	0.000152578
LMNB1	1.49713	5.98195	1.96122e-06	7.25209e-05
AL353625.1	1.49661	3.07523	0.000190078	0.0031038
GZF1	1.49116	4.34249	2.59738e-05	0.00063214
ARHGAP21	1.4909	3.96612	0.000275621	0.00417364
GADD45B	1.4903	6.5471	8.45406e-06	0.000255023
ZNF267	1.48942	4.75912	5.81986e-05	0.00124002
CASP4	1.48741	8.04483	0.0001785	0.00298272
MLLT10	1.48738	4.80024	6.83052e-05	0.00140571
AHCTF1	1.48437	6.17393	2.3984e-05	0.000590794
KIF27	1.47885	3.27937	0.000476377	0.00637658
AKIRIN2	1.47703	6.13621	7.174e-06	0.000223491
CASK	1.47321	3.95856	0.000127958	0.00229185
HIVEP1	1.47254	4.25655	3.91486e-05	0.000901126
ASPH	1.47005	4.44781	5.86121e-05	0.00124651
SYNE2	1.46926	7.01141	8.21556e-06	0.00024914
EP300	1.469	6.8531	1.78755e-05	0.000460465
SMCHD1	1.46777	8.62058	0.000184432	0.0030332
HSP90AA1	1.46768	8.61289	8.33874e-05	0.00163833
MAFB	1.4665	5.57947	1.53495e-05	0.000408239
HAUS1	1.46208	3.09239	0.000262599	0.00404378
GK-AS1	1.46182	2.97935	0.000324815	0.00472718
CHSY1	1.4616	5.48774	8.72014e-06	0.000260796
C9orf72	1.46117	5.84846	2.17311e-05	0.000545086
LRRC37B	1.45961	4.15689	9.66036e-05	0.00184949
HIVEP2	1.45801	5.72983	0.000124659	0.00224327
ATP5PF	1.45762	4.74515	0.000102336	0.00194055
AGO4	1.45713	7.29653	1.11712e-05	0.000312331
ATRX	1.45706	5.69775	6.51659e-05	0.00135817
ITGB1	1.45364	6.77632	1.26352e-05	0.000343216
HEBP2	1.45363	6.16044	1.56864e-05	0.000413364
ARHGAP26	1.45153	7.45998	0.000131186	0.0023308
CXorf21	1.45085	4.54507	4.61586e-05	0.00101753
DNAJA1	1.45052	7.06743	5.22393e-06	0.000167736
AL662844.4	1.44968	4.72267	8.99136e-05	0.00174988
USP25	1.44756	5.86321	9.0017e-06	0.000265944
DAPP1	1.4469	6.36341	1.6772e-05	0.000435959
SERTAD2	1.44644	5.77041	0.000118009	0.00215403
NT5C2	1.44344	7.2755	9.69749e-05	0.00184962
TAF7	1.44082	7.21454	9.31998e-05	0.00179927
TAX1BP1	1.44031	6.93653	2.40173e-05	0.000590794
SPTY2D1	1.43644	5.19912	1.56062e-05	0.000412295
KMT2C	1.43589	6.17954	0.000103772	0.00195327
SRSF5	1.43558	8.85291	0.000133254	0.00235886
TMEM71	1.43351	7.06772	5.17551e-05	0.00111517
ZFAND5	1.43339	7.22468	2.86637e-05	0.00068657
LRRFIP1	1.43285	7.96363	5.12531e-05	0.00110643
TENT5A	1.43099	5.23322	6.55217e-06	0.000206339
TIMM8B	1.42934	3.49283	0.000254675	0.00395574
ST3GAL6	1.42859	4.04875	0.000176566	0.00295471
FNDC3B	1.42811	5.60414	9.36189e-06	0.000273764
CEP19	1.42566	4.86077	0.000115916	0.00212259
HNMT	1.42443	3.92755	0.000581148	0.00745679
RALBP1	1.42171	6.97411	9.69354e-05	0.00184962
OSBPL1A	1.41953	2.98177	0.000618479	0.00778225
IRGQ	1.41939	4.39182	0.000140567	0.00245628
KDM7A	1.41812	6.14476	8.21265e-06	0.00024914
NDUFA1	1.41719	5.42724	9.9648e-06	0.000286832
THAP9-AS1	1.41675	4.80454	6.29005e-05	0.00131815
RICTOR	1.41491	6.22074	9.3236e-05	0.00179927
ZFAS1	1.41475	4.29399	0.000617469	0.00777847
ITPR2	1.41402	4.89772	6.66449e-05	0.00137993
TAB3	1.41274	4.76283	0.000200033	0.00324325
SDE2	1.407	4.82054	0.000172122	0.00289725
TRAPPC10	1.40575	5.57842	0.000738679	0.00893194
CD52	1.40563	8.45284	0.000119606	0.00216447
LIN7A	1.40508	5.09873	0.000317468	0.00465363
MCTP1	1.40231	4.79596	3.02103e-05	0.000718971
EPHA4	1.40127	3.09237	0.000536476	0.00701211
ZRSR2	1.39916	4.78918	7.99873e-05	0.0015946
TSHZ3	1.39649	4.05401	0.000137952	0.0024291
PNISR	1.3961	7.43815	0.000224738	0.00358299
USP15	1.39493	8.06292	0.000292702	0.0043745
CD300E	1.3933	7.42219	0.000192541	0.00313509
ARID5B	1.39129	4.64008	0.000149361	0.00257462
TANK	1.39062	5.86789	2.86894e-05	0.00068657
DYNC1LI1	1.39031	6.01491	9.83096e-06	0.000284576
PSMA4	1.39026	6.00315	2.74176e-05	0.000664457
MOAP1	1.38615	5.62475	1.16959e-05	0.000322327
KDM5A	1.38431	6.76205	1.65048e-05	0.000431952
MED13L	1.38208	6.79181	0.000181694	0.00300976
PHACTR1	1.3732	4.64661	0.00020625	0.00333933
BICRAL	1.36907	5.87157	3.4787e-05	0.000817332
AP000873.2	1.36761	3.7096	0.000518161	0.00681939
SPRTN	1.36654	3.60663	0.000702256	0.0086188
PHF20L1	1.36654	5.90789	2.2911e-05	0.000569694
FYB1	1.36558	8.91423	0.000382295	0.00536382
LYST	1.36503	7.97726	0.000108991	0.00203103
RALB	1.36398	7.58861	0.000243494	0.00380787
SHTN1	1.36109	4.46689	0.000467999	0.00628182
EPB41L2	1.36039	3.60028	0.000327559	0.00475292
DPH3	1.35993	4.78663	6.81433e-05	0.0014049
STX11	1.35955	6.34092	7.37802e-05	0.00149424
GPAT3	1.35541	5.28402	0.00037205	0.0052717
RIT1	1.35518	5.89777	2.30322e-05	0.000571468
ARL5B	1.3543	4.11905	0.000753611	0.00910289
ZC3H15	1.3539	5.13687	0.000306182	0.00452872
KIF2A	1.35312	5.11405	0.00035366	0.00505486
PID1	1.35122	4.62237	0.00015331	0.00263477
SP3	1.35096	6.85598	0.000109321	0.00203103
NBPF14	1.34976	4.11716	0.000674784	0.00838943
ATF4	1.34694	7.93827	0.000120467	0.00217466
BLOC1S2	1.34677	5.12969	0.000109969	0.00203646
CAPZA2	1.34624	6.62341	0.000247083	0.00385349
CCDC186	1.3437	4.44085	0.000275207	0.00417288
PNRC1	1.34234	8.17701	0.00024143	0.00378076
SETD2	1.3417	6.68854	5.10591e-05	0.00110432
NDUFA4	1.34031	5.41916	0.000301414	0.00447924
RPGR	1.34	3.82623	0.000374373	0.00529143
CDK19	1.33822	5.31305	7.12606e-05	0.00145225
ELOC	1.33803	4.07316	0.000710805	0.00869579
ITPRID2	1.3376	6.07408	0.000115719	0.00212237
TRIM22	1.33664	8.4229	0.000268223	0.00410499
STARD3NL	1.33575	4.71305	8.44019e-05	0.00165384
RP2	1.33356	5.35409	0.000615122	0.00776558
TMF1	1.33291	5.37708	0.000729491	0.00883949
RBM15	1.33282	4.30812	0.000171228	0.0028891
CHD1	1.33063	5.92589	9.03097e-05	0.00175461
FXR1	1.32744	5.94859	7.69189e-05	0.00154688
MRPL33	1.32622	4.48185	0.000148615	0.00256563
HSDL2	1.32421	5.66423	0.000143951	0.00249638
SCLT1	1.3225	5.53545	2.45356e-05	0.000600965
OARD1	1.32206	4.59022	0.000540234	0.00703716
BPTF	1.32191	6.09292	0.000278477	0.00420578
COQ10B	1.3196	4.82065	6.98087e-05	0.00142679
AC023510.1	1.3191	4.15997	0.00035861	0.00511287
ATP5ME	1.31737	4.88141	0.000126109	0.00226227
IQGAP2	1.316	6.2707	0.000114911	0.00211093
CLIP1	1.31296	5.90047	4.13297e-05	0.000940004
NSD3	1.31177	6.85299	0.000117558	0.00214923
WASHC3	1.30959	4.14723	0.000456122	0.00615845
NCOA6	1.30837	5.86304	4.96111e-05	0.00108116
SKAP2	1.30335	7.01775	6.13058e-05	0.00128772
RAB5A	1.29903	5.62443	3.02315e-05	0.000718971
FCHO2	1.29754	4.45681	0.000690934	0.00854388
E2F3	1.29018	5.07952	9.85594e-05	0.00187361
LRRK2	1.28818	8.06118	0.000321577	0.00470184
GALM	1.28562	4.71482	0.00073344	0.00887796
SCAF8	1.28547	5.2193	0.000185749	0.00305048
BRD2	1.28502	8.90665	0.000626912	0.00786246
TGFA	1.28502	4.25704	0.000466791	0.00627294
SPEN	1.28359	6.92243	0.000250593	0.00390291
EPC1	1.2834	6.25252	6.03988e-05	0.00127505
PRRC2C	1.28147	7.39023	0.000136644	0.00241348
CIAO2A	1.27958	4.77867	0.000842393	0.0099243
SPECC1	1.27784	5.15366	6.72309e-05	0.00138859
ZFYVE16	1.27765	4.96688	0.000188624	0.00308445
COX7A2	1.27542	5.4832	4.53697e-05	0.00100789
RCBTB1	1.27444	4.62264	0.000439227	0.00598675
RHOT1	1.27438	5.41639	6.6691e-05	0.00137993
ZEB2	1.27374	6.91829	0.000146097	0.00252978
TXNDC17	1.27254	4.27422	0.000323878	0.00472718
ZSWIM6	1.27073	4.88541	0.000143906	0.00249638
PHF21A	1.26973	7.16685	0.000620792	0.00780278
JOSD1	1.26964	6.10183	8.04459e-05	0.00160096
CREBBP	1.26843	7.44699	0.000776078	0.00933492
ZFP36L1	1.26775	8.52068	0.000566228	0.00731168
PIK3AP1	1.2674	7.45097	0.000119713	0.00216447
OXSR1	1.2667	5.89727	4.59251e-05	0.00101672
RNF169	1.26505	5.77951	4.78424e-05	0.0010486
ENY2	1.26441	5.05923	0.000180573	0.00299934
SYF2	1.2614	6.15101	4.67653e-05	0.00102893
KLHL2	1.25836	5.0757	0.000176213	0.00295312
LPCAT2	1.25744	6.24062	0.000118476	0.00215913
ABHD3	1.25693	5.56785	0.000182131	0.00301265
COP1	1.25591	6.45526	0.000335944	0.00486227
PNN	1.25556	6.20893	0.000129296	0.00230859
PPP4R3A	1.25514	6.78328	8.91687e-05	0.00173833
RNF214	1.25393	4.39516	0.000583772	0.00747685
SRBD1	1.2536	4.56276	0.000580588	0.00745679
ZNF160	1.2525	4.81376	0.000375437	0.00529211
PLCL2	1.25146	6.39276	0.000109152	0.00203103
CTBS	1.25069	5.28545	0.000400824	0.00553927
GRPEL1	1.24969	5.3305	0.000167134	0.00282637
BIRC2	1.24794	5.73801	0.00037626	0.00529211
MYO5A	1.24668	6.01675	0.000119346	0.00216447
RB1CC1	1.24666	5.34135	0.000571124	0.00735595
LAP3	1.24651	6.77706	0.00079554	0.00950915
ASAP1	1.2438	6.71944	0.000233326	0.00369423
SNHG15	1.24289	5.1123	0.000449035	0.00607709
NUMB	1.24062	7.89448	0.000580606	0.00745679
HINT1	1.24013	6.33408	0.000779975	0.00936871
OGFRL1	1.23942	7.82767	0.000563537	0.007291
PLEKHG2	1.23338	5.20033	0.000157768	0.00269122
RBMS1	1.23033	6.62073	0.000214213	0.00344804
KIAA2026	1.22891	4.95895	0.000293922	0.00438164
PLXDC2	1.22633	6.26158	0.000687519	0.00852003
FRY	1.22618	6.2068	0.000581555	0.00745679
CDV3	1.22542	7.63848	0.000479673	0.0064085
TPR	1.22535	7.20484	0.000404033	0.00556345
SBF2	1.22394	4.97731	0.000239621	0.00375756
TTF1	1.22299	4.25116	0.00054534	0.00708756
SNX2	1.22276	6.44284	0.000404288	0.00556345
PRKAG2	1.22092	5.32547	0.000104219	0.00195846
UQCRH	1.22063	5.35082	0.000261906	0.00404068
VPS13B	1.21955	5.58957	0.000212291	0.00342264
NLRP3	1.2171	5.5393	0.000842224	0.0099243
WDR26	1.21465	7.492	0.000272505	0.00415942
ANP32A	1.21447	7.9886	0.00070701	0.0086586
LMTK2	1.21334	4.78906	0.000802773	0.00958562
ARHGAP31	1.21231	4.38546	0.000489097	0.00650408
WAC	1.21115	7.70046	0.000422898	0.00579173
NECAP1	1.20962	5.40005	0.000119534	0.00216447
ZC3HAV1	1.2085	7.27144	0.000301986	0.00447924
PARP8	1.20509	7.65926	0.000374827	0.00529143
KDM1B	1.2043	5.43559	0.000128896	0.00230505
LRP1	1.20223	7.20318	0.000652716	0.0081327
CSGALNACT1	1.2013	5.06041	0.000539561	0.00703638
CHD2	1.20078	7.16287	0.000403654	0.00556345
ARAP2	1.19807	5.36236	0.000679386	0.00842836
LMO2	1.19667	6.06568	0.000696226	0.00859078
MBD2	1.19217	6.76362	0.000237423	0.00373844
NDUFS5	1.18868	5.02634	0.000697221	0.00859382
CSNK1A1	1.18853	5.62216	0.000376046	0.00529211
DYRK1A	1.18762	6.55438	0.000233155	0.00369423
ADGRE2	1.18207	7.52125	0.000627791	0.00786489
PRDM4	1.17614	5.29906	0.000292113	0.00437141
TBK1	1.17604	4.81282	0.000527475	0.00691907
RANBP9	1.16967	5.28785	0.000340488	0.00490329
SPAG9	1.16547	6.36211	0.000274531	0.00417288
FAS	1.16291	5.50264	0.000256019	0.00396588
PSPC1	1.15433	5.57915	0.000275152	0.00417288
CD86	1.15108	5.84783	0.000481174	0.00641361
SAMD8	1.14915	4.76024	0.000692459	0.00855351
VAV3	1.14718	5.26522	0.000527539	0.00691907
MAP2K4	1.14507	5.62494	0.000482989	0.00643032
TUBA1C	1.13755	6.29818	0.000822898	0.00978514
RNF13	1.1338	6.74542	0.000370522	0.00525655
ST8SIA4	1.12007	6.5096	0.000330893	0.00479522
PPP2R5A	1.10999	6.98744	0.000637662	0.00797112
SMS	1.10204	5.23018	0.000816098	0.00971436
ETF1	1.10088	6.20897	0.000446364	0.00605258
INTS6	1.10077	5.54383	0.000589258	0.00751353
HERPUD2	1.09336	6.10386	0.000458006	0.00617661
ELF2	1.08485	5.59282	0.000698818	0.00859501
RAB18	1.08468	5.58221	0.000714199	0.0087187
RSRC2	1.06834	5.94426	0.000824485	0.00979385
CRY2	-1.26802	5.31844	0.000587758	0.00750617
SRM	-1.27084	5.24187	0.000727735	0.0088369
CFAP410	-1.27894	5.31333	0.000841875	0.0099243
PSKH1	-1.28261	5.45742	0.000568936	0.00733601
IGSF8	-1.31295	5.50403	0.000385232	0.00539582
FARSA	-1.31832	5.53819	0.000556317	0.00722204
C19orf25	-1.32846	5.46717	0.000538541	0.00703109
CAPN15	-1.3285	6.29465	0.000506845	0.00670664
THAP7	-1.32946	4.76137	0.00083661	0.00989686
LAMA5	-1.33239	5.31517	0.000374089	0.00529143
FAAP100	-1.34148	5.88261	0.000602113	0.00764344
XYLT2	-1.34649	4.99885	0.000491962	0.00651949
TMEM250	-1.34826	6.15509	0.000446696	0.00605258
ATP6V0E2	-1.34957	5.45106	0.000400796	0.00553927
CAPS	-1.35062	5.56024	0.000387207	0.0053997
RASSF7	-1.35236	5.22583	0.000452697	0.00611941
FAAP20	-1.36033	5.39962	0.000367131	0.00522136
CCDC124	-1.36309	4.95475	0.000476727	0.00637658
DBP	-1.36541	4.84791	0.000511546	0.00674781
POLL	-1.36656	5.89695	0.000230705	0.00366285
OSBPL5	-1.36794	5.80396	0.000324262	0.00472718
CCND2	-1.37187	6.44261	0.000355709	0.00507782
GPAA1	-1.37607	6.19892	0.000368803	0.00523865
CD81	-1.37867	7.27995	0.000611158	0.00773256
CTBP1	-1.3787	7.49635	0.000445371	0.00604984
TSEN54	-1.39161	5.90862	0.000677734	0.00841697
DUSP7	-1.39714	5.63985	0.000280708	0.00423389
GIMAP1	-1.40134	6.30591	0.000191707	0.00312594
BTBD2	-1.40233	6.83325	0.000397244	0.00551284
DPM2	-1.4117	5.35827	0.000293944	0.00438164
NME3	-1.41333	4.83535	0.000509156	0.00672403
TSPAN32	-1.41408	6.79987	0.000199329	0.00323641
PRR29	-1.41541	6.30832	0.000388264	0.00540786
OGFOD3	-1.42185	4.43132	0.000588026	0.00750617
MCRIP1	-1.42407	6.11727	0.000462349	0.00622055
MVB12A	-1.42668	4.62373	0.000835804	0.00989686
YIPF2	-1.43674	5.05935	0.000228882	0.00363894
ASPSCR1	-1.43786	5.12684	0.000587134	0.00750617
USP11	-1.45347	5.58805	8.11248e-05	0.0016061
FBXO46	-1.45929	4.69133	0.00052815	0.00691907
SHARPIN	-1.46335	6.72727	0.000133345	0.00235886
FAM184B	-1.46391	4.19036	0.000706205	0.008658
VPS51	-1.46518	7.26333	0.000187371	0.00306833
VEGFB	-1.46636	4.77196	0.00028181	0.00424493
MLEC	-1.47224	6.52281	6.98271e-05	0.00142679
AC018761.2	-1.47238	4.97463	0.000785182	0.00940496
BORCS6	-1.47271	4.92672	0.000302054	0.00447924
AC009060.1	-1.47559	4.89063	0.000782111	0.00937797
SRSF1	-1.48232	5.06042	0.000156826	0.00267914
DGKQ	-1.4828	6.27237	0.000139934	0.0024501
AP003068.1	-1.48482	5.75535	0.000161591	0.00275059
ALKBH7	-1.48847	4.61171	0.000533342	0.00697911
MFAP1	-1.49397	4.96723	0.000283379	0.00426296
TEF	-1.49985	3.85404	0.000791055	0.0094654
TMED3	-1.50422	5.01868	0.000245091	0.00382762
RBM14	-1.50499	6.14941	7.18215e-05	0.00145973
KCNN4	-1.50808	5.21693	0.000266165	0.00408441
C11orf68	-1.51256	6.0779	0.000379653	0.00533329
AC127496.6	-1.5168	4.00255	0.000805313	0.00960593
ESPN	-1.51824	3.71036	0.000828887	0.00982579
AC005696.2	-1.53498	4.13111	0.000755565	0.00911689
TELO2	-1.55269	5.48001	0.00010457	0.00196184
CHST12	-1.55973	5.51333	0.000445439	0.00604984
AL157392.3	-1.56271	4.22307	0.000727356	0.0088369
MHENCR	-1.56416	4.66551	0.000649184	0.00809807
ADGRG1	-1.56739	7.0109	0.000566411	0.00731168
MVD	-1.5733	5.22424	0.000352238	0.00504083
TRAPPC6A	-1.58384	4.80881	7.86383e-05	0.00157318
LYL1	-1.58656	6.40148	0.000840621	0.0099243
ASCC2	-1.59621	7.27031	0.000108753	0.00203035
SBK1	-1.59666	5.19723	8.81398e-05	0.0017212
ERBB2	-1.5976	5.16854	0.000544533	0.00708511
JRK	-1.60136	4.95757	0.000290577	0.00435409
PIGM	-1.6041	3.99285	0.000701581	0.0086188
NUBP2	-1.60797	5.66366	1.91765e-05	0.000489577
HPS6	-1.61418	5.05865	8.08786e-05	0.0016061
AL031600.3	-1.62295	5.50351	0.000600504	0.00763146
AC129492.7	-1.62462	3.86894	0.000405498	0.00556673
C20orf27	-1.63021	5.96103	0.000137203	0.00241963
AC005332.5	-1.63548	3.80188	0.000423663	0.00579528
AP000879.1	-1.63673	5.07352	0.000131316	0.0023308
CXXC5	-1.6422	5.05099	0.000775855	0.00933492
FADD	-1.64764	5.16801	0.000141125	0.00246227
PRKAR1B	-1.64852	3.87788	0.000612425	0.00774006
LINC00861	-1.64938	7.54516	0.000405382	0.00556673
SZT2-AS1	-1.66403	3.78751	0.000274877	0.00417288
CISH	-1.66663	5.97317	8.69999e-05	0.00170184
FCGBP	-1.67116	4.18256	0.000628715	0.00786786
AC244502.1	-1.67655	5.53573	0.000180779	0.00299934
PEX11B	-1.67659	4.87307	6.388e-05	0.00133623
BLVRB	-1.67789	6.88215	1.01129e-05	0.000289811
TOR4A	-1.68042	5.33942	2.80035e-05	0.000675797
AC005306.1	-1.68704	5.24911	0.000113697	0.00209494
MIB2	-1.69276	6.37898	0.000350497	0.00502581
NDUFS7	-1.69628	5.78538	2.84811e-05	0.000685881
CBR1	-1.70367	4.58312	8.2565e-05	0.0016266
ZC3H10	-1.70825	4.00512	0.000180803	0.00299934
TMOD1	-1.71205	4.34782	0.000186967	0.0030661
MZT2B	-1.71527	5.22909	0.000183835	0.00302773
ABHD8	-1.72367	3.68422	0.000277096	0.00419044
PIDD1	-1.72472	4.9609	4.14137e-05	0.00094005
INTS5	-1.72493	4.80326	2.86357e-05	0.00068657
RPRD1B	-1.7317	4.72354	3.45317e-05	0.000814479
PPDPF	-1.73558	6.27884	0.000315201	0.00462631
LMF1	-1.75163	4.18104	8.34671e-05	0.00163833
TPD52	-1.75509	3.57011	0.00064923	0.00809807
XRCC3	-1.75887	5.70073	4.21854e-05	0.00095379
AP001972.1	-1.75941	4.71146	0.000670662	0.00834723
CIAO3	-1.76549	5.09418	8.10658e-05	0.0016061
TRGC1	-1.76656	4.27904	4.21783e-05	0.00095379
MLYCD	-1.77632	4.00559	7.53246e-05	0.00152015
ZNF444	-1.78523	4.5493	2.23037e-05	0.000555798
DCAF12	-1.78641	7.17319	0.000491893	0.00651949
GIMAP7	-1.78805	6.68347	0.000401082	0.00553927
TMEM41B	-1.79111	4.13869	0.000255079	0.00395666
TMEM229B	-1.80022	5.44339	1.16791e-05	0.000322327
ARL2	-1.80366	3.69506	0.000606639	0.00769237
EOMES	-1.81938	4.9636	0.00026017	0.00401931
HBB	-1.82273	10.2831	0.000622106	0.00781073
CEBPE	-1.83019	4.01631	0.00072876	0.00883949
CCDC102A	-1.8387	2.72156	0.000507254	0.00670664
SIT1	-1.83981	5.59194	1.07336e-05	0.000303421
DTX1	-1.84999	3.31999	0.000313325	0.00460468
HAGH	-1.85367	6.23548	1.06763e-05	0.000303005
AC005261.1	-1.86621	3.858	0.000307881	0.00454799
MBD3	-1.86895	5.81625	1.01194e-06	4.01381e-05
GPBAR1	-1.87291	5.5051	4.09731e-05	0.000935608
PAM16	-1.87608	3.23463	0.00035075	0.00502581
LINC00957	-1.88127	3.3899	0.000146798	0.00253808
AC016074.2	-1.88136	4.25478	5.98302e-05	0.00126538
SH3GL1P3	-1.88699	3.19859	0.000271188	0.00414484
C16orf74	-1.89347	2.92086	0.000267806	0.00410409
ZBTB42	-1.89384	3.05671	0.000723348	0.00880226
FAM122A	-1.89785	3.82694	4.60329e-05	0.00101672
NDUFA11	-1.90417	4.00496	8.22163e-05	0.00162491
GFI1B	-1.91847	4.38611	0.000235997	0.00372109
FBXL18	-1.92484	4.07697	3.70293e-05	0.000859641
GRWD1	-1.9283	4.74704	6.80852e-06	0.000213825
AC069234.2	-1.93174	3.87272	0.000689062	0.00852993
LGR6	-1.93384	3.90486	6.57766e-05	0.00136842
ADGRG5	-1.93742	5.83304	2.11973e-05	0.000535208
ZNF212	-1.93807	4.30659	8.76379e-06	0.000260933
TMED7	-1.94023	4.80647	5.60827e-05	0.00120164
ZBTB45	-1.95229	3.59092	4.3999e-05	0.00098316
METAP1D	-1.95285	2.79296	0.000389866	0.00542359
ABHD14A	-1.96181	4.13668	1.4295e-05	0.000384657
NCALD	-1.96978	4.4333	3.71214e-05	0.000859641
CD247	-1.97001	8.08396	0.00047175	0.00632476
LINC01089	-1.97544	5.40355	5.3908e-06	0.000172611
SPNS2	-1.97747	2.7824	0.000512326	0.00675034
AP000866.5	-1.98065	4.38984	2.44314e-05	0.000599695
SLC5A10	-1.9824	6.05013	2.98349e-07	1.44914e-05
CTBP1-AS	-1.98281	6.37618	2.23771e-07	1.12012e-05
Z97986.1	-1.98344	3.58176	0.000172636	0.00290166
TSPAN5	-1.98687	4.78411	0.0008267	0.00981001
MTG1	-1.99457	3.53359	0.000111747	0.00206605
AC105020.6	-1.99513	3.59241	4.87945e-05	0.00106743
AC084018.1	-1.99946	2.73434	0.000722862	0.00880226
GRAP	-2.00658	6.0269	2.82852e-07	1.39156e-05
SLC16A13	-2.01474	2.52449	0.000491415	0.00651949
NUP43	-2.02247	4.73143	7.77835e-06	0.000239043
TGM2	-2.0236	2.2662	0.000298678	0.00444642
ITM2C	-2.02886	5.78694	2.13858e-06	7.73331e-05
AL031733.2	-2.03002	3.64323	9.40271e-05	0.00181148
TESC	-2.06231	6.19118	5.8758e-05	0.0012473
CXCR3	-2.06866	4.57573	3.95684e-05	0.000907146
PWWP2B	-2.07175	4.45175	9.98395e-06	0.000286832
GSTM2	-2.07855	3.74375	0.000209185	0.00338207
SMIM5	-2.09051	2.95016	0.000156232	0.00267297
COMTD1	-2.0982	2.55921	0.00014	0.0024501
AC018638.1	-2.09879	3.16361	0.000308695	0.00455414
PACSIN1	-2.12245	2.97957	9.46476e-05	0.00182038
SPRN	-2.12393	2.91641	0.000164592	0.00279513
TRGV9	-2.17521	2.45153	0.000713461	0.0087187
AC005329.3	-2.17562	4.34655	8.50922e-07	3.48361e-05
HSPA7	-2.19091	4.98122	6.80369e-07	2.89928e-05
NME4	-2.21378	4.6161	2.34974e-06	8.39097e-05
AL035071.1	-2.21517	3.63369	5.06053e-05	0.00109865
FAM210B	-2.24042	6.91681	4.76026e-06	0.000156352
AC011477.2	-2.26735	2.43895	6.46314e-05	0.00134949
TRIM58	-2.27684	5.52409	0.000774678	0.00933492
CD7	-2.28547	7.30279	1.7068e-06	6.37297e-05
AL049840.5	-2.29799	3.94664	2.06219e-06	7.52831e-05
AC011466.1	-2.30088	3.7345	7.64683e-06	0.000235633
TNFRSF18	-2.30472	2.86997	0.000480425	0.00641107
CAPN10-DT	-2.32493	2.27447	5.78167e-05	0.00123648
PRAG1	-2.33537	4.61699	4.38657e-05	0.000982095
UBXN6	-2.34705	8.18544	1.55056e-05	0.000411436
ID3	-2.35381	3.74101	8.07223e-06	0.000246096
AC073857.1	-2.35936	2.47274	0.000228717	0.00363894
OLFM2	-2.37251	3.38951	2.4929e-05	0.000609299
DLG5	-2.38906	3.37734	0.000102545	0.00194055
ZBTB3	-2.39021	2.90918	1.51771e-05	0.000405535
ST6GALNAC4	-2.40725	5.08045	1.89314e-06	7.04579e-05
GMPR	-2.42565	4.91832	3.87546e-07	1.83572e-05
ZSWIM3	-2.42817	2.94475	1.07731e-05	0.000303421
PNMA3	-2.42969	3.57672	1.35334e-06	5.20582e-05
NPRL3	-2.4331	7.01478	1.14124e-07	6.31985e-06
KRT73-AS1	-2.43518	2.25327	2.89696e-05	0.000691831
SLC38A5	-2.43604	5.4742	1.42665e-07	7.60636e-06
AP000688.1	-2.44738	2.8811	1.14934e-05	0.000319006
MATK	-2.45931	6.39845	4.15903e-06	0.000140634
FAM43A	-2.47695	4.2021	6.0175e-07	2.65302e-05
ZSCAN18	-2.48229	5.51748	0.000562955	0.007291
GZMM	-2.48691	6.39835	2.89253e-08	1.87328e-06
AL355488.1	-2.49217	2.7917	2.64404e-05	0.000642133
KLHL25	-2.49764	2.65215	6.5154e-06	0.000205747
S1PR5	-2.49929	5.78038	0.000109734	0.00203541
AL353763.2	-2.50048	2.49448	4.10575e-05	0.000935671
MOCS3	-2.53131	2.95951	2.01683e-05	0.000511479
STRADB	-2.53384	6.5614	0.000339993	0.00490232
AC012254.3	-2.5396	2.47306	1.59821e-05	0.000420191
NLRP2	-2.56138	3.89167	2.0715e-06	7.53789e-05
TMIGD2	-2.56638	4.12393	0.00014205	0.00247464
KRT73	-2.57085	2.72086	1.67652e-05	0.000435959
PTPRS	-2.59359	2.1173	0.000195477	0.00317836
AP003469.4	-2.59892	2.89146	3.36265e-06	0.000115407
LPAR5	-2.60842	4.30874	3.83472e-08	2.44208e-06
ABALON	-2.63214	6.11097	0.000113857	0.00209494
AC092171.2	-2.63237	3.21275	3.93258e-06	0.00013337
AL121839.2	-2.67423	2.86743	1.076e-05	0.000303421
CXCR6	-2.6779	3.43224	0.000411474	0.00564201
PRR5	-2.69598	5.28953	1.45233e-10	1.42292e-08
PLEKHF1	-2.70181	4.73501	1.81091e-07	9.39297e-06
ZNF135	-2.7101	4.67231	0.00016689	0.00282637
CRYGS	-2.7447	2.72269	1.624e-06	6.08728e-05
CCR7	-2.78708	7.69915	1.22867e-06	4.77432e-05
LILRA4	-2.80294	3.17274	8.74688e-07	3.56817e-05
BCL2L1	-2.8082	7.75413	3.92557e-07	1.84421e-05
AC005943.2	-2.8268	4.09719	3.70958e-09	2.77927e-07
TRDC	-2.84232	6.0525	2.03267e-07	1.03121e-05
HBA2	-2.84809	8.41982	7.19745e-08	4.18804e-06
CLDND2	-2.86383	3.7055	3.86632e-05	0.000891742
SLC6A8	-2.86983	4.94843	2.76764e-06	9.70197e-05
OSBP2	-2.87251	4.37458	2.52736e-05	0.000616408
LFNG	-2.87399	7.98442	2.85817e-10	2.62106e-08
FKBP8	-2.89539	11.0928	2.47643e-07	1.23074e-05
KBTBD6	-2.91395	2.41661	8.2586e-05	0.0016266
CCR12P	-2.92306	2.34536	0.000161729	0.00275059
FASLG	-2.97231	3.29102	0.000130099	0.00231933
PRF1	-3.02319	8.95973	9.66452e-05	0.00184949
Z83843.1	-3.07964	1.88266	0.000108376	0.00202661
KLRK1	-3.11987	2.53183	6.331e-07	2.73858e-05
TNS1	-3.15683	4.96389	4.33846e-07	2.00531e-05
SNCA	-3.21634	6.17615	0.000215389	0.00345799
AC073957.2	-3.28324	4.1961	0.000460924	0.00620866
AC093866.1	-3.29483	5.32992	0.000106748	0.00199943
AP002761.4	-3.36065	3.90737	1.63715e-08	1.10392e-06
GYPC	-3.44076	8.64821	1.74506e-08	1.1698e-06
SHISA4	-3.48434	3.17808	0.000349727	0.00502371
GATA1	-3.51834	4.50908	2.17607e-08	1.45025e-06
CLIC3	-3.68491	4.6994	4.23764e-05	0.000956221
MRC2	-3.70753	3.09505	3.52293e-07	1.67566e-05
SPON2	-3.74803	7.15568	7.17704e-07	3.01357e-05
NMUR1	-3.77953	5.0397	6.62234e-05	0.00137521
PDZK1IP1	-3.79672	5.18621	7.33827e-16	1.61766e-13
AC245060.6	-3.92646	2.24562	7.54298e-08	4.36693e-06
DMTN	-3.99504	7.96773	2.89643e-12	3.60889e-10
CD248	-4.04152	2.6683	1.11547e-06	4.39405e-05
SLC25A39	-4.62262	9.89792	3.8745e-15	7.65748e-13
TMC5	-4.7271	3.81454	6.11937e-09	4.43965e-07
LINC01355	-5.10947	2.43591	1.85288e-11	2.06209e-09
CA1	-5.30072	3.75351	1.03612e-05	0.00029545
AC092535.5	-5.44768	4.05035	3.20902e-09	2.46879e-07
OR2W3	-5.61371	3.49398	7.30813e-10	6.44409e-08
AC130456.3	-6.44603	4.06434	9.16563e-14	1.347e-11
RUNDC3A	-6.69344	4.56565	3.23008e-21	1.54277e-18
EPB42	-7.38266	4.29067	5.78862e-13	7.80647e-11
MYL4	-7.61861	4.92197	2.88533e-16	6.74991e-14
VWCE	-7.62859	3.09782	1.3188e-16	3.14945e-14
HBQ1	-8.04561	3.51201	1.83706e-17	4.78595e-15
AC092490.1	-8.30394	5.91567	9.09586e-07	3.68431e-05
AHSP	-8.6868	4.14982	2.5893e-12	3.26166e-10
SELENBP1	-8.87578	6.17676	1.07633e-32	1.12163e-29
SLC4A1	-8.92972	7.2017	2.21657e-19	8.19629e-17
HBM	-9.8814	5.34239	6.16281e-19	2.01841e-16
ALAS2	-10.7784	8.38865	7.76652e-26	5.56423e-23
RPS4Y1	-11.0143	7.36949	1.47958e-45	3.39208e-42
DDX3Y	-12.6944	5.32055	2.81095e-25	1.8954e-22
KDM5D	-13.6183	6.2438	1.08349e-42	1.7743e-39
KRTCAP2	-1.80311	2.55744	0.000858727	0.0101064
HSBP1	1.07396	5.73791	0.000865813	0.0101793
ZNF48	-1.37972	4.48074	0.000869653	0.010214
C16orf72	1.05575	6.60445	0.000871307	0.0102168
CHURC1	1.33287	5.82236	0.000871678	0.0102168
AF228727.1	1.31608	4.35015	0.000876517	0.010263
MARCH2	-1.31143	6.4351	0.000878591	0.0102768
YIPF4	-1.21178	5.78938	0.000881274	0.0102905
MLST8	-1.31503	4.90745	0.000881555	0.0102905
TGFBI	1.39346	7.64192	0.000886201	0.0103293
FAM166A	1.36557	3.89244	0.00088668	0.0103293
TAL1	-1.56441	3.73834	0.000887975	0.0103339
SP140	1.06492	5.59016	0.00089025	0.0103498
RRAGD	1.23586	4.40336	0.000892674	0.0103675
MLC1	-2.53581	4.68426	0.000894173	0.0103744
RABEP2	-1.35059	5.23248	0.000896511	0.010391
AC020900.1	1.38978	4.01584	0.000906276	0.0104936
ARG1	2.15054	3.23113	0.00091001	0.0105262
AC078795.1	1.50116	2.65703	0.000915345	0.0105772
B4GALT7	-1.45255	4.61362	0.000917457	0.0105909
AC005329.1	-1.49286	4.85473	0.000923769	0.0106531
ATP6V0E2-AS1	-1.53142	3.91665	0.000928638	0.0106985
USF3	1.13183	4.69088	0.000929985	0.0107032
TSPYL2	1.0523	5.65647	0.00093111	0.0107054
TBX21	-1.83471	6.34897	0.000932366	0.0107091
GZMB	-2.41284	7.17353	0.000936903	0.0107505
GIMAP6	-1.34045	7.61211	0.00093966	0.0107713
MEN1	-1.2087	5.53333	0.000943246	0.0108016
NDUFS8	-1.24012	5.34794	0.000945161	0.0108128
COLQ	-2.81093	4.25757	0.000946362	0.0108157
ABHD6	-1.72272	3.00289	0.000953854	0.0108905
LSM1	1.33904	3.9222	0.000958746	0.0109354
CIR1	1.12173	6.67174	0.000967111	0.0110013
ANTXR2	1.13989	6.41215	0.00096817	0.0110013
SIGIRR	-1.31484	7.27981	0.00096587	0.0110013
SCART1	-2.01323	2.63985	0.000968361	0.0110013
OXLD1	-1.30956	4.84124	0.000971398	0.0110249
AIFM2	-1.7131	2.70072	0.000974543	0.0110387
SLC5A2	-1.24118	5.45096	0.000973833	0.0110387
MED9	-1.57449	3.77339	0.000976525	0.0110503
ADAM9	1.44043	3.86392	0.000982284	0.0111045
WAKMAR2	1.39923	2.75925	0.000984934	0.0111234
CWC25	1.0672	5.7548	0.000991768	0.0111896
DOCK11	1.11723	6.90524	0.000993626	0.0111995
LRMP	1.15364	7.24328	0.000995205	0.0112063
DDX56	-1.28153	6.41572	0.000997169	0.0112174
CEP295	1.28123	4.58953	0.00100405	0.0112837
ZNF808	1.36605	2.72456	0.00100897	0.0113279
MFSD11	1.07633	6.15851	0.00101105	0.0113355
B3GALT6	-1.59918	4.20808	0.00101162	0.0113355
CCDC28B	-1.60849	3.47141	0.00101557	0.0113575
AC005329.2	-1.92522	2.27206	0.00101493	0.0113575
CNTRL	1.22999	6.08449	0.00101737	0.0113666
VAC14	-1.21154	5.56296	0.00102337	0.0114147
RPL27	1.33359	8.43359	0.00102366	0.0114147
CASP8AP2	1.70694	4.26571	0.0010298	0.0114719
AC046185.3	-1.29006	4.93478	0.00103725	0.0115436
DERL3	-1.54558	3.79833	0.00103846	0.011546
ZFX	1.33906	5.07625	0.00104196	0.0115736
PSMC6	1.50209	4.90443	0.00104779	0.0116124
NKG7	-2.30155	9.19142	0.00104849	0.0116124
PDCD10	1.42224	4.37429	0.00104762	0.0116124
AC084024.3	1.37536	3.26988	0.00105024	0.0116205
KDM3A	1.06217	6.51336	0.00105637	0.0116771
JPX	1.17033	4.19935	0.00107158	0.0118242
RCC1L	-1.27828	4.98141	0.00107174	0.0118242
HDHD2	-2.02548	2.4076	0.0010745	0.0118433
GIMAP5	-1.64829	4.29029	0.00108443	0.0119413
PRMT7	-1.21281	5.41635	0.00108595	0.0119465
CD27	-1.22847	6.70082	0.00109063	0.0119749
AC091564.6	1.4311	3.64411	0.00109058	0.0119749
PFKFB3	1.14443	6.15241	0.00109246	0.0119836
ARPC3	1.19111	8.38223	0.00109964	0.0120508
SNX10	1.14422	6.19146	0.00110348	0.0120698
CCL4L2	1.7399	3.08471	0.00110345	0.0120698
TTC38	-1.91591	6.46855	0.00111645	0.0122001
F13A1	1.10246	6.93445	0.00111835	0.0122092
UQCRQ	1.10167	4.76087	0.0011208	0.0122243
SOS1	1.11452	5.53226	0.00112293	0.0122359
EXOSC5	-1.39934	4.16005	0.00112464	0.0122428
POLR1B	-1.5256	4.10297	0.0011266	0.0122525
RNF19A	1.17572	5.41051	0.00113252	0.0123053
PTCRA	-1.76699	2.74903	0.0011407	0.0123799
AL358781.1	-1.29775	6.31878	0.00114155	0.0123799
TMEM134	-1.28904	4.78078	0.00115662	0.0125316
ZNF780A	-1.72817	3.77595	0.00116088	0.0125658
HMGCR	1.0284	5.46824	0.00116449	0.012593
ARFRP1	-1.24275	5.75114	0.00116672	0.0126052
SLC39A4	-1.80875	2.49152	0.00116853	0.0126129
LRRC4	1.48663	5.82165	0.00117769	0.0126998
CFDP1	1.2298	3.8884	0.00118189	0.0127211
AC011477.1	-1.62665	3.38663	0.0011816	0.0127211
AC072022.1	1.42291	4.14198	0.0011857	0.0127501
ECHDC2	-1.18288	5.78196	0.00118927	0.0127766
KLC1	-1.39748	5.73234	0.00119439	0.0128076
ZNF271P	1.24597	4.17088	0.00119397	0.0128076
EXD3	-1.50805	3.53597	0.00120038	0.0128598
SH2D2A	-1.76786	5.46464	0.00120476	0.0128946
RPP25L	-1.46424	4.54853	0.00120914	0.0129295
HTATSF1	1.04235	5.22809	0.0012112	0.0129394
ISOC2	-1.61815	3.66302	0.00121366	0.0129536
AKR1B1	-1.1864	6.15458	0.00122234	0.0130341
TMEM161A	-1.43964	4.22199	0.00122547	0.0130554
FBRS	1.33923	7.84885	0.00122923	0.0130595
RNF111	1.06305	5.49084	0.00122923	0.0130595
AL121753.2	-1.72136	2.61636	0.00122928	0.0130595
PPARD	-1.21235	5.67571	0.00125773	0.013314
RNF19B	1.3575	7.27004	0.00125567	0.013314
CNNM2	1.19557	6.75872	0.00125773	0.013314
B3GALT4	-1.33784	4.69413	0.00125788	0.013314
CCZ1	1.42714	3.63703	0.0012691	0.0134204
FASTKD5	1.1064	4.58834	0.00127642	0.0134854
C1GALT1	1.20028	5.08408	0.00128114	0.0134886
FAU	1.12976	7.96623	0.00128143	0.0134886
NPIPB11	-1.8657	2.89584	0.00127871	0.0134886
AP006621.1	-1.55275	5.82839	0.0012794	0.0134886
FAM8A1	1.06963	6.60914	0.0012837	0.0134942
SMIM27	1.18319	3.88656	0.00128432	0.0134942
HACD4	1.02178	6.2299	0.00128606	0.0135001
TSPAN2	1.17986	5.02992	0.00128763	0.0135042
FAM3A	-1.23517	5.08973	0.00129235	0.0135289
RBM38	-1.77392	7.7418	0.00129207	0.0135289
GPR146	-2.98663	4.38148	0.00129363	0.01353
ARRDC5	-1.75422	2.28998	0.00129664	0.0135491
MXD4	-1.28252	7.15742	0.00130138	0.0135808
COMMD6	2.01069	4.81103	0.00130204	0.0135808
CYB5R4	1.08227	6.46171	0.00131135	0.0136581
AC074050.3	-1.77657	2.56786	0.00131184	0.0136581
MAP3K8	1.10169	5.04128	0.00132351	0.0137626
CDKN2D	1.24999	7.19324	0.00132438	0.0137626
RDH13	-1.54978	3.40276	0.00132547	0.0137626
MCTP2	1.07134	6.23484	0.0013272	0.0137681
ABCC5	1.17456	5.79036	0.001329	0.0137743
AC005726.1	-1.82211	2.0852	0.00133356	0.013809
MED1	1.01438	5.62435	0.001336	0.0138218
VTI1A	1.05873	5.01226	0.00133814	0.0138315
ZC3H7A	1.14571	5.69494	0.00134184	0.0138572
DENND2D	-1.5169	7.76512	0.00136216	0.0140417
CTLA4	1.30961	2.91878	0.00136139	0.0140417
AC109587.1	1.20545	4.68311	0.0013703	0.014113
ZNF526	-1.47177	3.79377	0.00137164	0.0141141
PPP1R12A	1.17599	6.29895	0.0013747	0.0141329
NSUN5	-1.2095	5.48452	0.00137728	0.0141341
KY	1.79218	3.88614	0.0013763	0.0141341
EMILIN2	1.12786	6.51341	0.0013859	0.0142098
SRSF7	1.07216	7.04455	0.00139419	0.0142531
S100P	1.30141	6.80434	0.00139509	0.0142531
CLN3	1.80995	5.61836	0.00139286	0.0142531
C5orf58	1.01489	5.4831	0.00139409	0.0142531
AC073655.3	1.55204	3.458	0.00139869	0.0142771
AFF1	1.16585	6.23035	0.0014086	0.0143655
PLCL1	1.50478	2.5714	0.00141543	0.014397
RPL35A	1.52437	8.21426	0.00141331	0.014397
HGH1	-1.46425	4.60382	0.00141546	0.014397
CRTC1	-1.27653	4.93263	0.00141763	0.0144062
ZNF638	1.05693	6.1705	0.00142511	0.0144695
QKI	1.05452	6.76586	0.00142792	0.0144852
CBX4	1.112	5.54656	0.0014307	0.0145006
TP53INP2	1.73322	5.0337	0.00143304	0.0145113
TCF20	1.21766	6.08242	0.0014343	0.0145113
GNAI3	1.01257	6.92114	0.00144667	0.0146236
CTSW	-1.92159	8.13396	0.00146036	0.014749
ATXN7L1	1.40314	3.96813	0.00146232	0.0147557
SHOC2	1.05364	6.06685	0.00146561	0.014776
CWC15	1.06091	4.8715	0.00146829	0.01479
C9orf16	-1.25063	5.70357	0.00147345	0.0148289
ANXA1	1.16209	8.34671	0.00147759	0.0148568
DUSP10	1.51418	3.52169	0.00147881	0.0148568
AP001062.1	-1.32579	4.98066	0.00148379	0.0148938
ACP5	-1.22856	5.04986	0.00149212	0.0149643
NAALADL1	-1.58273	3.91626	0.00149627	0.0149928
CPB2-AS1	1.55961	8.26909	0.00149845	0.0150016
PIP4P2	1.10763	5.41598	0.00150801	0.0150841
PIBF1	1.45181	3.19443	0.00151688	0.0151595
SEC11A	1.01024	6.38695	0.00152438	0.0152212
CROCC2	-1.63309	2.89849	0.00152644	0.0152285
MYCBP2	1.21586	6.59347	0.00153227	0.0152575
SDCCAG8	1.16507	4.10892	0.00153157	0.0152575
SVIL	1.15076	6.49939	0.00153333	0.0152575
SMPD4	-1.2953	6.19822	0.00153519	0.0152627
GPCPD1	1.0333	7.17326	0.0015424	0.0153211
RANGAP1	-1.16753	6.53059	0.00154918	0.0153646
TAF3	1.22534	4.10168	0.00154946	0.0153646
CST7	-2.32325	7.90523	0.00155992	0.0154549
GUK1	-1.50254	8.43098	0.00157067	0.015548
TWF1	1.77908	4.0712	0.00157661	0.0155933
AL670729.3	-1.71904	2.92509	0.00158987	0.0157109
AC040970.1	1.41479	3.11624	0.00159184	0.0157168
RB1	1.2049	5.1533	0.00159866	0.015757
UTRN	1.12604	6.70202	0.00159818	0.015757
NFAT5	1.2384	4.54373	0.00161197	0.0158746
NCOA5	-1.14211	5.62563	0.00161608	0.0159014
SNAP47	-1.17932	5.15818	0.00162564	0.0159817
ZBTB34	0.989212	5.55174	0.00163145	0.0160251
CEP170	1.43255	4.64568	0.00164058	0.016101
B3GAT1	-1.77913	3.59184	0.00165026	0.0161821
BCDIN3D-AS1	-1.72151	2.26085	0.0016775	0.0164352
DLEU2	1.26865	4.02511	0.00168314	0.0164764
S1PR1	-1.32576	6.70587	0.00168747	0.0164913
MSL1	1.31335	8.42831	0.00168898	0.0164913
PRMT6	-1.81033	3.19747	0.00168857	0.0164913
GNLY	-2.02962	9.61523	0.00169382	0.0164971
SUMO1	1.00111	5.71068	0.00169533	0.0164971
MMP19	-1.54731	3.83685	0.00169116	0.0164971
AC073548.1	1.29515	3.22581	0.0016948	0.0164971
MIF-AS1	-1.33955	5.50747	0.00169716	0.0165009
WHRN	1.27333	3.07194	0.00170494	0.0165625
BDP1	1.47343	4.46802	0.00171146	0.0166117
SEPTIN1	-1.15505	6.85175	0.00171637	0.0166453
PAXX	-1.43131	5.97501	0.0017265	0.0167294
ICAM2	-1.23345	6.76295	0.00173003	0.0167494
TAF1D	1.0598	5.56682	0.00173855	0.0168177
RABGGTB	1.2363	4.65151	0.00174365	0.0168528
AC025171.2	1.37785	2.55178	0.00174897	0.01689
ZBTB6	-1.88919	3.47635	0.00175966	0.016979
AL390728.4	1.28164	4.51828	0.00176843	0.0170492
RPL37	1.23714	9.03644	0.00177231	0.0170723
PAFAH2	-1.39814	5.02025	0.00177421	0.0170762
ZSWIM1	-1.4552	3.53234	0.0017786	0.0171041
AL158212.3	-1.58404	3.10217	0.00179097	0.0172086
IDO1	-2.06527	4.28159	0.001797	0.0172521
MRPL1	1.41596	2.55222	0.00180385	0.0173034
ARSB	1.09818	4.30865	0.00182644	0.0175055
HCG27	-1.77699	6.23628	0.00182928	0.017518
PDGFD	-2.24525	2.89	0.00183325	0.0175413
FAM20C	1.27097	3.05411	0.00183645	0.0175427
CD177	2.57295	3.78828	0.001836	0.0175427
KLRD1	-1.71145	6.86225	0.00184088	0.0175704
RNF141	0.974237	5.96175	0.00184302	0.0175762
ZNHIT2	-1.63441	2.60073	0.00184988	0.0176269
DHFR	1.32445	2.84739	0.00185752	0.017685
MED18	-1.34496	4.4641	0.00186557	0.017747
F8A1	1.46196	4.10035	0.00187898	0.0178597
ST7L	1.26954	3.29735	0.00188812	0.0178872
WNK1	1.0624	7.42301	0.00188714	0.0178872
PLEK	1.21685	9.14879	0.0018867	0.0178872
AKIRIN1	0.975412	6.37037	0.00188489	0.0178872
VCPIP1	0.997364	5.75964	0.00190014	0.0179862
GAB2	1.36319	7.39666	0.00191403	0.018073
CASP5	1.67301	3.38033	0.00191367	0.018073
MIA2	1.01726	5.62712	0.00191161	0.018073
B2M	1.24269	13.022	0.00191617	0.0180782
ZNF506	-1.20698	4.98737	0.00191929	0.0180928
AL035252.4	-1.5466	3.79935	0.00193559	0.0182314
AZIN1	1.00517	6.16452	0.00193753	0.0182347
FBXO7	-2.39491	8.72756	0.00194174	0.0182524
DUS1L	-1.14118	6.6996	0.00194259	0.0182524
DNAJB11	1.08869	4.42982	0.00194489	0.018254
PAIP2	1.00533	6.82233	0.00194595	0.018254
AC104809.2	-1.8621	4.24878	0.00195039	0.0182807
EIF4A2	1.27083	8.05074	0.00195448	0.0183041
AC090984.1	-1.49423	3.76515	0.00197972	0.0185253
SNRNP40	-1.15185	5.28164	0.00198397	0.01855
CHTF18	-1.37838	4.05019	0.00198636	0.0185571
LLGL2	-1.21741	5.73961	0.00201466	0.0188063
EIF2AK4	1.18023	4.79128	0.00201794	0.0188215
NBN	0.968577	5.59238	0.00202313	0.0188545
NR3C1	1.07985	6.52276	0.00202513	0.0188579
KLHDC4	-1.12846	5.85332	0.00203099	0.0188971
FAM214A	1.05818	5.23624	0.00203985	0.0189642
GSK3B	1.03367	6.00953	0.00205013	0.0189827
LZTS2	-1.34729	4.47308	0.00204886	0.0189827
THEM6	-1.32275	4.08382	0.00204456	0.0189827
APBB1	-1.30629	5.8516	0.0020475	0.0189827
COX20	-1.25487	6.06432	0.00204624	0.0189827
MT-ND3	1.20466	9.1998	0.00205698	0.0190308
ANKRA2	1.32113	3.82522	0.00207845	0.0191984
AC011511.3	-1.55517	2.947	0.00207741	0.0191984
MYNN	1.22341	4.06449	0.00208025	0.0191996
TMEM123	1.34349	8.08038	0.00208289	0.0192085
GPBP1	1.03835	6.54154	0.0020884	0.0192172
IFI16	1.13885	8.11215	0.00208715	0.0192172
MT-TY	1.26287	4.00603	0.00208887	0.0192172
PRNP	1.06597	5.83256	0.00209724	0.0192788
CYTIP	1.07276	7.87235	0.00210082	0.0192962
ETV3	1.03057	5.12374	0.00210301	0.0193009
ASTE1	-1.30293	4.16962	0.002107	0.019322
KIFC3	-1.49392	3.70179	0.00211087	0.0193266
HSP90B1	1.09425	8.0477	0.00211056	0.0193266
NOSIP	-1.18845	7.25997	0.00211555	0.0193539
PIGU	-1.46896	3.64042	0.00211839	0.0193645
SELENOO	-1.34553	6.01258	0.00212475	0.0193837
DIAPH2	1.15805	4.17871	0.00212454	0.0193837
WDR25	-1.5979	2.96198	0.00212557	0.0193837
DOCK5	1.25168	7.45031	0.00214405	0.0195368
CD44-AS1	1.01945	5.21342	0.00216067	0.0196726
AC010186.2	1.90951	2.85047	0.00216655	0.0197105
WDR24	-1.36773	4.00258	0.00218796	0.0198895
PTGES2	-1.2438	5.05454	0.0021906	0.0198977
ERMN	-1.50262	3.18658	0.00220163	0.019982
PDK4	1.17573	3.52435	0.00221059	0.0200475
ANKRD22	1.37913	2.49142	0.00221449	0.020067
HSPA14	1.31577	3.55882	0.00222072	0.0201075
TMEM45B	1.6323	3.2748	0.00223019	0.0201483
AP000442.1	1.17349	3.52195	0.0022304	0.0201483
AC135050.7	-2.11129	3.11896	0.0022305	0.0201483
WAPL	1.01052	6.03755	0.00224765	0.0202872
DENND6B	-1.41168	3.81059	0.00225409	0.0203294
RNF43	-1.7104	4.27896	0.00226081	0.020374
REPIN1	-1.13022	6.59317	0.00226518	0.0203973
PRDX2	-1.28935	6.34459	0.00227449	0.0204651
COPS2	1.37149	4.46483	0.00227858	0.0204808
HIST2H2BF	1.4946	2.54523	0.00227981	0.0204808
SEMA4G	-1.69509	3.11631	0.0022899	0.0205553
PTGDR2	-1.85047	4.73987	0.00229277	0.020565
MAPK6	1.34323	3.68375	0.00230029	0.0206163
CAPN7	1.34186	4.45954	0.00230282	0.0206229
MMEL1	-1.66007	3.0851	0.00230578	0.0206332
ERCC2	-1.26992	4.27526	0.00231729	0.02072
IGIP	-2.20293	2.69576	0.00232256	0.020751
FAM50B	-1.61903	2.64626	0.00232652	0.0207636
ATF7IP	1.02678	6.63802	0.00232759	0.0207636
CHMP6	-1.23312	5.09212	0.0023376	0.0208204
NOXA1	-1.65927	3.36226	0.0023367	0.0208204
AC005786.3	-1.33139	4.25149	0.00235143	0.0209273
ZCCHC7	1.09351	4.63245	0.00235916	0.0209799
NMRAL1	-1.33275	5.18363	0.00236345	0.0210017
PLD4	-1.32557	5.08224	0.00237635	0.0211
BTN2A1	1.17092	6.84767	0.00238201	0.0211339
RPS28P7	-1.90012	5.88957	0.00238972	0.0211859
POLA2	-1.5593	2.85731	0.00239205	0.0211902
AC127521.1	-2.03776	3.23818	0.00240022	0.0212461
PHF5A	1.19161	3.97643	0.00240468	0.0212547
ZBTB24	1.14121	4.27545	0.00240489	0.0212547
IGBP1	0.956855	6.17427	0.00241821	0.0213235
ZFC3H1	0.980415	6.12196	0.00241826	0.0213235
CD36	1.22444	7.12938	0.00241821	0.0213235
BLOC1S1	1.33737	2.87802	0.00243252	0.0214327
AC015911.7	-1.36326	4.31881	0.00244372	0.0215148
NDUFAF3	-1.18994	5.27924	0.00245197	0.0215709
MTF1	0.979741	5.41562	0.00245498	0.0215808
PTPN9	1.01696	4.99731	0.00246113	0.0216018
AC012157.2	1.3958	2.78325	0.00245955	0.0216018
CHST2	-1.87858	5.58816	0.00247224	0.0216827
BRF1	-1.15688	5.32409	0.00247954	0.0217135
FAM174C	-1.33444	4.8683	0.0024788	0.0217135
UBE2D1	-1.11249	5.72845	0.00248622	0.0217388
TP53RK	-1.3071	4.15658	0.00248489	0.0217388
SIPA1L2	1.34408	4.56214	0.00248931	0.0217492
FIG4	1.00068	5.19326	0.00249478	0.0217804
ANKRD50	1.26506	2.8003	0.00249778	0.02179
ALDOC	-1.21738	4.983	0.00251796	0.0219493
MAPKAPK5	1.09892	4.7467	0.00252752	0.0220159
BST1	1.17043	6.64213	0.00253783	0.022089
AC010542.5	1.05566	5.07074	0.00254408	0.0221266
VNN2	1.56813	9.4967	0.00255971	0.0222162
WWP1	1.23342	5.33865	0.00255835	0.0222162
GDPGP1	-1.1888	4.74101	0.0025602	0.0222162
NOP10	1.11161	6.40506	0.00256371	0.0222298
TFRC	1.04201	4.79717	0.00256602	0.022233
SLC25A42	-1.2677	4.71279	0.00256967	0.0222479
OSER1	1.27304	6.57086	0.00257897	0.0223115
ARHGEF11	1.15985	6.64237	0.00258922	0.0223833
LTK	-2.3203	4.37639	0.00259191	0.0223897
DOHH	-1.61331	2.55151	0.00260456	0.0224715
MT-ND2	1.1795	10.7257	0.00260531	0.0224715
HK2	1.14457	5.95455	0.00260868	0.0224837
GPR27	1.04786	4.60978	0.00261245	0.0224993
KLF9	1.53756	4.99357	0.0026216	0.0225491
NRROS	-1.10327	5.64318	0.00262218	0.0225491
MBNL3	-1.44001	5.71238	0.00262782	0.0225564
ZNF438	1.27937	4.52463	0.00262892	0.0225564
LINC00342	-1.41543	3.9546	0.00262503	0.0225564
TECR	-1.2072	6.23012	0.00263243	0.0225696
ATP6V1G1	1.10521	6.39775	0.00263629	0.0225858
ZNF350	1.15862	4.11276	0.0026391	0.022593
HIC1	-1.24002	4.75394	0.00264488	0.0226256
CTRL	-1.48642	3.13469	0.00265075	0.0226589
AC012615.1	1.2482	2.92521	0.0026542	0.0226714
ARVCF	-2.02438	3.30107	0.00267073	0.022788
CD81-AS1	-1.74797	2.57543	0.00267183	0.022788
IDS	1.22076	4.17354	0.00268595	0.0228915
DENND10	1.11825	5.15465	0.00269385	0.0229417
PXMP4	-1.34074	3.70205	0.00270256	0.0229818
AC010226.1	1.35667	2.80325	0.00270205	0.0229818
RAB3IP	1.28108	2.92353	0.00271252	0.0230494
H3F3B	1.16557	10.0364	0.00272028	0.0230982
TBL3	-1.24192	5.04858	0.00272922	0.0231569
ASB2	-1.50357	3.13067	0.00273692	0.0232051
ZDHHC12	-1.21881	5.49261	0.00274245	0.0232348
SRSF3	1.04839	7.71975	0.00276596	0.0234167
WASHC2C	1.17622	6.26536	0.00276999	0.0234335
ZNF595	1.27705	2.79418	0.002773	0.0234417
SLK	0.953768	5.77344	0.00277704	0.0234585
TMTC2	1.36959	2.73415	0.00277972	0.0234639
JOSD2	-1.41089	3.72801	0.0027992	0.023589
SAP30	1.31115	2.99896	0.00279868	0.023589
GPR171	-1.46403	3.59573	0.00280126	0.023589
NDUFA6	1.05365	4.54067	0.00280277	0.023589
NQO2	1.04924	6.28179	0.00282957	0.0237971
ZNF117	1.06683	4.7936	0.00283685	0.0238408
FAM78A	-1.14128	7.27244	0.00284361	0.0238801
PYCR3	-1.80258	2.65678	0.00284728	0.0238934
FASTK	-1.14069	6.3928	0.00285448	0.0239363
MANBAL	-1.38742	4.36321	0.00285802	0.0239484
TEDC1	-1.48598	3.60145	0.00286374	0.0239788
MSMO1	-1.46623	3.40866	0.00287255	0.024035
NRGN	-1.53349	7.60984	0.00289267	0.0241858
PYGO2	-1.08155	6.31565	0.0029071	0.024271
LINC01943	1.24349	3.15752	0.00290708	0.024271
FAM120AOS	0.937485	5.88714	0.00291085	0.0242846
CCDC66	1.20297	4.17197	0.00292583	0.0243918
TFAP4	-1.3191	3.76301	0.00293045	0.0243948
TBC1D13	-1.08506	5.63545	0.00292884	0.0243948
RPS18	1.39724	9.82524	0.00293286	0.0243972
GP9	-1.95381	3.23562	0.00294477	0.0244785
AL032821.1	1.45266	6.4072	0.00294851	0.0244919
ZMIZ1	1.04672	6.52388	0.00295342	0.0245149
FBXO31	-1.1473	4.93557	0.00299057	0.0247726
JUND	1.22107	6.90792	0.00299096	0.0247726
UBAP1L	-1.42181	3.74958	0.00298956	0.0247726
SLC16A1	-1.55875	3.10043	0.00300129	0.0248403
CEP350	1.0594	5.66092	0.00300682	0.0248673
WDR6	-1.15292	7.45247	0.00300889	0.0248673
RAP1A	0.965663	7.17904	0.00303005	0.0250241
AZI2	1.03677	4.93075	0.00304132	0.0250991
LRRC61	-1.89061	2.70372	0.00304757	0.0251145
CNBP	1.07303	8.42002	0.00304655	0.0251145
MAP3K2	0.961302	6.49757	0.00305034	0.0251193
ATP11A	0.948407	6.07419	0.0030685	0.0252507
PCM1	1.04224	6.40816	0.00307087	0.025252
TLK2	0.989869	5.05701	0.00309096	0.025399
PHF11	0.974877	6.32438	0.003096	0.0254222
CALHM2	-1.21949	6.05487	0.00310346	0.0254601
YIF1B	-1.13172	5.57204	0.00310505	0.0254601
N4BP2	1.65962	3.37653	0.00311165	0.0254777
ZMAT2	0.947774	6.3925	0.00311099	0.0254777
AC018638.5	-1.29715	4.71048	0.00311565	0.0254923
ANO6	1.03548	5.38972	0.00311911	0.0255024
AP000892.4	-1.13656	6.60836	0.00312196	0.0255075
SH3GLB1	0.964067	7.08024	0.00315146	0.0257302
SMG9	-1.14565	5.2155	0.00317318	0.0258891
ASB16	-1.71151	3.25644	0.00317627	0.0258958
FAM110A	-1.27931	5.7287	0.0031796	0.0259046
CFAP73	-1.41349	3.71822	0.00318885	0.0259615
MRPS34	-1.15693	5.21793	0.00319766	0.0260148
ZNF721	1.63434	3.67777	0.00321185	0.0261117
MAK	1.68166	3.50592	0.00322326	0.0261859
ASAH1	1.08912	8.13187	0.00323091	0.0262294
KEAP1	-1.12267	5.18829	0.0032346	0.0262408
ALG6	-1.33777	3.82308	0.00324751	0.0263269
PIGQ	-1.23785	4.96918	0.0032554	0.0263722
RAP2C	0.988621	5.67865	0.00325873	0.0263805
SETDB2	1.06604	4.53167	0.00326457	0.0264053
RPL9	2.4133	8.71124	0.0032664	0.0264053
C5AR1	1.40478	9.13685	0.00327682	0.0264532
AC079630.1	1.23911	2.87621	0.00327693	0.0264532
STMN3	-1.07909	6.21694	0.00328029	0.0264617
CYTOR	1.17896	3.38683	0.00328267	0.0264622
ROCK2	1.0471	4.50675	0.0032949	0.0265421
AP3B1	0.997803	5.57121	0.00330216	0.026582
CAPN5	-1.91346	3.26893	0.00331286	0.0266307
MZT2A	-1.4013	4.06096	0.00331222	0.0266307
ZNF500	-1.29996	3.92368	0.00331599	0.0266372
ZBP1	1.38245	6.34191	0.00332573	0.0266967
GMFG	1.16026	8.31599	0.0033316	0.0267251
GSDMB	-1.2603	5.17745	0.00335974	0.026932
YPEL1	-1.30268	5.39923	0.00337981	0.0270739
DDX59	1.08664	4.34099	0.00338578	0.0270839
TRAP1	-1.19698	5.80933	0.00338545	0.0270839
CCDC112	1.57162	2.50178	0.00339479	0.027137
ALDH5A1	-2.14919	3.50689	0.00340985	0.0272384
RARG	-1.20192	4.86743	0.00341618	0.02727
CDK4	-1.10708	5.58149	0.00342406	0.0273139
MRPS25	-1.10149	5.8042	0.00343213	0.0273284
DHRS3	-2.07795	4.96529	0.00343337	0.0273284
MRM1	-1.465	2.88994	0.00343543	0.0273284
AC008537.4	-1.32608	5.03729	0.00342899	0.0273284
TNFRSF10B	0.963303	6.39869	0.00345846	0.0274926
CARD8	1.00714	7.74056	0.00346542	0.0275289
FAM234A	-1.06692	5.35788	0.00347202	0.0275622
SUPT20H	0.925799	6.42785	0.00348246	0.0276219
FO704657.1	-1.47843	3.60841	0.00348436	0.0276219
PGAP3	-1.15369	5.16278	0.00349229	0.0276656
AC008649.1	-1.25153	5.17381	0.00350754	0.0277672
AC010883.3	-1.21385	7.20276	0.00351923	0.0278405
DNAJB1	1.02152	7.29064	0.00353647	0.0279576
HSPB1	-1.11228	5.16455	0.00354461	0.0280026
KIR3DL2	-1.71785	2.5494	0.00355175	0.0280398
GOLGA5	0.969899	4.93126	0.00357118	0.0281738
REV1	1.05997	5.04349	0.00357542	0.0281878
HSPBP1	-1.23414	4.15849	0.00357975	0.0282025
CEP162	1.25864	3.23697	0.00360557	0.0283864
METRN	-1.59625	2.15027	0.00361032	0.0284043
C1orf159	-1.37038	3.86244	0.00361354	0.0284101
C18orf25	1.00503	5.26521	0.00361979	0.0284398
KLHL22	-1.29248	5.07533	0.00363767	0.0285607
AC116348.3	1.31159	5.07484	0.00364301	0.0285831
ATP5F1D	-1.22235	5.41135	0.00364951	0.0286145
UBL4A	-1.05634	5.66238	0.00366229	0.028695
TNFAIP8L2	-1.24741	6.59284	0.00366784	0.0287189
ZNF512	-1.11008	5.13646	0.00367515	0.0287565
ITSN2	0.984743	6.68155	0.00370747	0.0289896
ARFIP1	0.946559	5.09892	0.00372557	0.0291113
OSGIN2	1.0189	4.86181	0.00372932	0.0291207
GLI4	-1.29097	4.25541	0.00373617	0.0291543
SERPING1	1.3619	5.4887	0.00374435	0.0291983
AC092368.3	-1.61581	2.75464	0.00375496	0.0292611
PRXL2B	-1.1786	4.86629	0.0037782	0.0294222
KAT2B	0.98491	5.9895	0.00378819	0.02946
TYSND1	-1.15792	5.10423	0.00378563	0.02946
CHMP1B	0.953702	6.92412	0.00380197	0.0295471
SLC22A23	-1.6038	3.11959	0.0038125	0.0296089
PLEKHF2	1.29253	4.8709	0.00381721	0.0296253
DDX46	0.937283	6.20108	0.00382736	0.029684
TMEM104	-1.28449	5.0595	0.00383278	0.029706
NOD2	0.915757	6.26117	0.00383729	0.0297209
LY75	-1.43663	4.30385	0.00384464	0.0297577
NDUFB7	-1.2059	5.20434	0.00385378	0.0297681
USP6NL	1.28475	3.48982	0.00385167	0.0297681
MBOAT1	1.13905	4.12865	0.00385293	0.0297681
PER1	1.00884	6.34605	0.00385976	0.0297942
TMCC2	-2.24743	3.98666	0.00386531	0.029817
RAB11FIP3	-1.13713	4.83985	0.0038901	0.0299679
SENP7	1.15988	4.82931	0.00388924	0.0299679
AL354813.1	1.19642	4.76415	0.00389836	0.0300114
NAA20	1.11453	4.0737	0.00391066	0.0300858
SPNS3	-1.87077	4.54707	0.00392426	0.0301513
SNHG3	1.0075	4.66345	0.00392444	0.0301513
LMF2	-1.18234	7.04056	0.00393358	0.0301519
LBH	-1.32298	7.9917	0.00393353	0.0301519
AC133919.2	-2.53846	3.26538	0.00393503	0.0301519
AC004974.1	2.14336	3.97806	0.00393281	0.0301519
ANK1	-1.78008	3.97068	0.00394271	0.0301905
STX2	1.18756	4.35762	0.00396541	0.0303239
AC069287.2	-1.06092	5.29807	0.00396354	0.0303239
IVD	-1.05159	5.56929	0.00397228	0.0303562
RITA1	-1.25425	3.99701	0.00399014	0.030452
RPS27A	1.51188	9.18073	0.00398829	0.030452
TMEM86B	-1.40146	3.25528	0.00399998	0.0305069
GPR18	-1.52255	3.92015	0.00400678	0.0305384
TAF1	1.1583	5.2568	0.00402517	0.0306582
HIST1H2BD	1.47916	2.59616	0.00405746	0.0308836
TOPBP1	0.949966	5.45543	0.00409003	0.0311108
TRIP11	1.07448	4.62256	0.00412454	0.0313393
SCAMP3	-1.10393	5.98617	0.00413241	0.0313393
ACO1	1.04022	4.03881	0.00412588	0.0313393
AC021739.4	1.86606	3.18978	0.00413119	0.0313393
AC007406.5	-1.48084	3.12988	0.00413374	0.0313393
ZNF213	-1.26423	4.82228	0.00414475	0.031402
BIN1	-1.10522	7.07434	0.00416324	0.0315212
COQ4	-1.11405	5.10548	0.00420431	0.0318112
TTL	0.992514	4.7001	0.0042228	0.03193
GTF2IP4	1.45712	4.17039	0.00423336	0.0319888
FAM111A	0.924212	6.57305	0.00426183	0.0321735
KMT5A	1.08023	4.48735	0.00426341	0.0321735
CASC4	1.03575	5.66706	0.00426657	0.0321761
KCTD18	1.05921	4.18394	0.00429759	0.0323038
TTC32	1.59305	2.8079	0.00429251	0.0323038
FAHD2CP	-1.52658	2.37964	0.00429345	0.0323038
AC093484.3	-1.32702	9.41523	0.00429592	0.0323038
AC008761.1	-1.47748	3.33882	0.00429374	0.0323038
THUMPD1	1.11884	5.58284	0.00431254	0.0323949
DPM3	-1.39522	3.52144	0.00432445	0.0324631
TLE2	-1.49591	3.18067	0.00432733	0.0324635
GLRX5	-1.50625	5.22881	0.00433749	0.0325184
MYL6	1.07653	8.66901	0.00434845	0.032558
B3GAT3	-1.06918	5.87458	0.00434686	0.032558
TMCO3	0.961618	5.20439	0.00435754	0.0326048
CFLAR	1.19474	8.90464	0.0043717	0.0326633
BCAT2	-1.25643	4.12898	0.00437578	0.0326633
ZNF540	-1.52999	2.47822	0.00437623	0.0326633
TMEM167B	0.894217	6.356	0.00437676	0.0326633
CITED2	-1.08247	5.43902	0.00439077	0.0327252
AP000919.2	1.7528	3.0784	0.00438837	0.0327252
UBL5	0.912425	6.47798	0.00440929	0.0328419
CBWD2	1.69849	3.61707	0.00443632	0.0330218
AC067945.3	-1.6675	3.89541	0.0044494	0.0330976
CYSTM1	1.21498	5.55702	0.00448736	0.0333584
TMEM8A	-1.16717	7.36583	0.00450346	0.0333712
CCDC127	-1.27941	3.88594	0.00450364	0.0333712
NOC4L	-1.35595	4.02102	0.00449835	0.0333712
IGHV3-7	1.6948	2.66072	0.00449982	0.0333712
PLEKHM1P1	1.26002	6.21565	0.00450054	0.0333712
CDC42BPB	1.05176	4.23985	0.00451024	0.0333985
ITGAM	1.08951	8.21037	0.00451545	0.0334155
ZNF174	-1.30786	3.52515	0.00452826	0.0334887
G3BP1	-1.14233	6.56985	0.00454236	0.0335713
GSTM4	-2.08705	3.87188	0.00455292	0.0336277
SNX13	1.15913	4.79566	0.00455975	0.0336564
SGMS1	1.09902	4.17045	0.00458081	0.0337901
ORAI1	-1.08378	6.43556	0.00458768	0.033819
FAM177A1	1.10199	4.66999	0.0046393	0.0341556
NUTM2A-AS1	-1.50147	3.9782	0.00463878	0.0341556
SUV39H1	-1.23601	3.90667	0.00468655	0.0344814
ALG3	-1.20277	4.68921	0.00471183	0.0346451
MPG	-1.13351	5.17172	0.00474966	0.0349009
PDPR	-1.16209	5.87316	0.00475976	0.0349527
MIS18BP1	0.971196	5.09208	0.00479485	0.0351878
FLT4	-2.66727	2.64742	0.00480105	0.0352107
APBA2	-1.45735	5.37918	0.00480997	0.0352311
ATAD3A	-1.21836	3.95672	0.00480864	0.0352311
NF2	-1.09527	4.97674	0.00481514	0.0352464
HDHD3	-1.18859	4.31357	0.00484666	0.0354545
SCAF11	1.01337	7.03558	0.00487577	0.0356104
FBXW5	-1.22807	7.34192	0.00488039	0.0356104
PSMA3-AS1	0.990839	6.12277	0.00487786	0.0356104
AC135457.1	0.942239	6.04518	0.00487273	0.0356104
AL133375.1	-1.36434	3.53495	0.00488878	0.0356489
FMR1	1.02243	5.45981	0.00490618	0.0357153
EMC10	-1.02628	6.76628	0.00490723	0.0357153
ABCB8	-1.06446	5.04335	0.00490285	0.0357153
PTPRC	1.10638	10.2557	0.00492857	0.0358251
CD320	-1.29768	4.90719	0.00492726	0.0358251
TRAC	-1.20024	8.594	0.00494533	0.0359242
GPR132	-1.08895	5.70819	0.00496654	0.0360554
TRAK2	1.08239	5.54266	0.00497561	0.0360684
MYL12B	1.02638	8.23657	0.00497777	0.0360684
RAB2B	-1.22273	4.41827	0.00497152	0.0360684
ATP5F1C	0.916272	6.18066	0.00499701	0.0361479
AC008969.1	-1.44758	2.65919	0.00499577	0.0361479
EFCAB10	-1.67895	2.57941	0.0049982	0.0361479
RBMXL1	1.00921	4.33222	0.00500601	0.0361815
BIRC3	0.962908	5.98223	0.00501702	0.0362055
AIP	-1.06164	6.7423	0.00501881	0.0362055
AC090559.1	0.968181	6.82809	0.00501356	0.0362055
UQCRFS1	0.939517	5.53815	0.0050283	0.0362512
AC026401.3	1.1792	3.3425	0.00505225	0.036401
KRT72	-2.71704	4.32351	0.00506597	0.0364769
NMD3	1.30348	4.0111	0.00506996	0.0364827
MEF2C	0.940372	5.47255	0.0050839	0.0365601
MOSPD2	0.979281	5.43468	0.00511027	0.0367144
AC109460.4	-1.15764	5.03896	0.00511177	0.0367144
ANKRD12	1.14224	5.84427	0.0051273	0.0368029
TPT1	1.59009	11.0171	0.00513861	0.036861
SNRPD2	0.879807	6.01855	0.00515136	0.0369294
CXCR5	-1.00972	6.53591	0.00516203	0.0369827
BOP1	-1.05613	5.07867	0.00516825	0.0370042
ATG9B	-1.40329	3.41401	0.00517746	0.037047
DCAKD	-1.24108	4.37315	0.00519618	0.0371577
TXNRD2	-1.08468	5.06856	0.00522255	0.037323
TOM1L2	-1.01131	5.84252	0.00524123	0.0374332
COQ8A	-1.00585	6.16101	0.00524635	0.0374464
HIF1A	0.908538	6.80208	0.00528473	0.0376734
TMEM176B	-4.73568	6.04465	0.00528409	0.0376734
NOTCH2	0.985388	7.74926	0.00528827	0.0376752
RAB33A	-1.44977	2.55408	0.00529846	0.0377009
CHID1	-1.08494	4.79484	0.00529659	0.0377009
IMP3	-1.06006	5.44364	0.00533197	0.0379159
ILVBL	-1.10831	4.78639	0.00534938	0.038016
APLP2	1.10991	8.99247	0.00540651	0.038327
FAM117B	-1.35863	4.71238	0.00539994	0.038327
MIA3	0.891133	6.22871	0.00540035	0.038327
FANCF	-1.48447	3.88626	0.00540461	0.038327
RTKN2	1.57551	2.77505	0.00543391	0.0384974
EPB41L3	1.1789	4.78137	0.00544781	0.0385721
ZNF528	-1.54523	3.3984	0.00546417	0.0386402
AC012368.1	1.2439	6.21051	0.00546165	0.0386402
PARP14	1.08302	8.25858	0.00546906	0.0386509
EIF2S3	0.958144	7.65388	0.0054838	0.0387312
RNF187	-1.01296	6.66755	0.00553881	0.039093
FAM200B	1.02575	4.44653	0.00554184	0.039093
ATG5	1.03917	4.43061	0.00556296	0.0392037
AP4M1	-1.11416	5.30063	0.00556438	0.0392037
PPP4R1L	1.04818	4.29365	0.00558017	0.0392908
JMJD4	-1.15793	4.22991	0.00559258	0.0393541
ZNF691	-1.31619	3.42445	0.00560373	0.0394083
MGME1	0.955554	4.64478	0.00561703	0.0394777
QTRT1	-1.15742	4.4266	0.00562092	0.0394808
NOP58	1.02688	5.13595	0.00562498	0.0394851
RSF1	0.924979	5.16671	0.00564146	0.0395765
SPHK2	-1.16119	4.30381	0.00565217	0.0396274
SULF2	1.11023	7.7576	0.00568338	0.0398219
MT-ND5	1.06314	10.8038	0.00570321	0.0399364
CSDC2	-1.36934	3.27614	0.00570839	0.0399483
CBY1	-1.37761	2.89967	0.00571977	0.0400035
UCK2	-1.42307	3.54605	0.00572902	0.0400438
FBXO44	-1.02412	5.33366	0.00574758	0.040149
FAM102A	-1.32711	7.59954	0.00578788	0.0404059
TLR4	0.962453	7.2514	0.00579283	0.0404158
RBM22	0.905385	6.52357	0.00580238	0.0404578
SPIDR	0.915597	5.71742	0.00580931	0.0404815
NEK1	1.25619	2.67299	0.00582828	0.0405644
TIGD5	-1.32302	3.23568	0.00582811	0.0405644
MRPL4	-1.07836	4.77973	0.00585024	0.0406527
SRD5A3	1.23784	3.45012	0.00585161	0.0406527
TP53BP2	0.950874	4.91136	0.00585038	0.0406527
MFSD5	-1.09616	5.41117	0.00585533	0.040654
SRP14	0.924416	6.8535	0.00586879	0.0407227
TBRG4	-1.00631	6.08987	0.00591687	0.0410315
ZNF275	-1.39529	4.13858	0.00593946	0.0411633
IL2RB	-1.75127	8.24198	0.00594407	0.0411683
GON4L	1.02767	5.84689	0.00594737	0.0411683
SLC39A13	-0.991662	5.36419	0.0059561	0.0411962
KCNA3	1.17535	3.24795	0.00595859	0.0411962
LRRC41	-1.0213	5.64496	0.00597354	0.0412747
ENTPD1	0.982184	6.90019	0.00598685	0.0413418
ZNF586	0.935423	4.75815	0.00599823	0.0413954
TMEM203	-1.03605	5.09527	0.00601887	0.0415128
URM1	-1.04298	5.99694	0.00603756	0.0416167
FBRSL1	-1.13303	6.29478	0.00604492	0.0416424
BUD31	0.918072	5.84874	0.00606157	0.041732
AC018521.2	-1.42983	2.76736	0.00607244	0.0417817
MED30	1.04864	3.61771	0.00608197	0.0418222
MAP3K20	1.07878	3.51266	0.00610663	0.0419666
SSB	1.00796	5.5098	0.00612945	0.0420982
ACADS	-1.25926	4.10637	0.00614267	0.0421608
JTB	1.24637	3.41926	0.00614592	0.0421608
NELFB	-1.05587	6.24859	0.0061517	0.0421752
CARNS1	-1.1873	4.08547	0.00617581	0.0423152
AC011498.6	-2.41378	4.39209	0.0061821	0.042333
AC092747.4	-1.48423	2.61181	0.0061906	0.0423658
CYB5R3	-1.01774	6.78312	0.00619882	0.0423969
POLRMT	-1.10611	5.77716	0.00624781	0.0427064
DNAJB2	-0.996985	6.60244	0.00626429	0.0427935
TTN-AS1	0.980176	4.77609	0.00627161	0.042818
NCBP2AS2	1.19396	3.56011	0.00628268	0.0428681
TMEM9	-1.11522	4.55795	0.00629117	0.0428864
NSD1	0.909322	6.57108	0.00629284	0.0428864
AC007298.1	1.01352	4.94725	0.00629902	0.042903
AC015813.1	-1.29745	3.85101	0.00632314	0.0430416
SLC29A1	-1.43173	5.45167	0.00634704	0.0431531
THOC7	0.973083	4.52329	0.00634463	0.0431531
CMC2	1.20205	2.93936	0.00635435	0.0431772
RIMS3	-1.43578	2.42624	0.0063768	0.043304
IGFBP4	-1.47118	2.45707	0.00641352	0.0435276
RAB31	1.10876	7.44792	0.0064258	0.0435594
ZNF672	-1.05428	5.53051	0.00642275	0.0435594
TMEM198B	-1.0287	5.05514	0.00642967	0.0435599
OVGP1	-1.43542	2.7241	0.0064567	0.0436913
IGHA1	-1.22878	8.02305	0.00645487	0.0436913
METTL26	-1.10236	4.97868	0.00647785	0.0438086
SF3A2	-1.00799	6.33216	0.00648285	0.0438136
TANC2	1.03261	3.73964	0.00648624	0.0438136
ADAP2	0.948006	4.55579	0.0064956	0.0438511
TMUB1	-1.1628	5.04764	0.00651868	0.043981
TMEM187	-1.38848	2.97062	0.00652817	0.0440191
STMN1	-1.21598	4.72235	0.00653926	0.044042
SLC66A2	-1.06785	6.24019	0.00653876	0.044042
VCAN-AS1	1.19731	6.1182	0.00659145	0.0443675
SLIRP	0.964888	4.3408	0.00660306	0.0444196
NDUFV1	-1.0654	6.85011	0.00661649	0.0444577
FZD2	-1.45596	2.44364	0.00661264	0.0444577
CDK2AP2	-1.20673	6.23534	0.00662373	0.0444803
APRT	-1.05337	6.80111	0.00667025	0.0447664
CPTP	-1.17288	4.65785	0.00668964	0.0448703
EAPP	0.889018	5.19122	0.00673201	0.0451281
AC008264.2	-1.07372	4.69274	0.00674649	0.0451724
HERC2P2	1.32815	4.90332	0.00674438	0.0451724
ZNF2	-1.36272	2.90744	0.00675381	0.0451949
SAMD11	-1.48444	3.47087	0.006759	0.0452033
PLEKHM3	0.995352	3.95467	0.00681177	0.0455296
AC130304.1	-1.38553	7.18066	0.00685511	0.0457926
SON	1.07037	8.19959	0.00686459	0.0458293
STX3	1.08102	7.63096	0.00688049	0.0459087
IFRD2	-1.0557	4.86985	0.0068857	0.0459167
DDX39A	0.874949	6.68204	0.00689578	0.0459572
PITPNM2	-1.29594	4.82403	0.00690728	0.0460071
FOXM1	-1.26873	3.45155	0.00693427	0.0461452
COG3	1.01057	4.86969	0.00693972	0.0461452
AP000487.1	1.19501	3.11444	0.00694009	0.0461452
UQCC1	-1.11584	4.83552	0.00695067	0.0461887
FFAR2	1.35157	8.59496	0.00696587	0.0462296
TP53	-1.01152	5.98782	0.00696892	0.0462296
P2RY11	-1.22688	5.35393	0.00696276	0.0462296
SUFU	-1.0584	4.74349	0.00699913	0.0463496
PTMS	-1.23109	4.29337	0.00699225	0.0463496
BRCC3	1.08676	3.67181	0.00699782	0.0463496
MFSD13A	-1.21382	3.85846	0.00700421	0.0463538
SVBP	1.01208	3.81579	0.00700786	0.0463538
NEK6	1.09967	4.88848	0.00702849	0.0463728
NLRP6	1.29051	4.92892	0.00703096	0.0463728
PCED1B	-1.19865	6.35695	0.00702055	0.0463728
NELFA	-1.05473	4.81981	0.00702368	0.0463728
AL356356.1	1.15573	3.58505	0.00702436	0.0463728
SPOPL	0.922757	5.27979	0.00710241	0.0468171
MRPL47	1.12063	3.62889	0.00712163	0.0469168
C16orf58	-0.974909	6.12229	0.00713774	0.046996
TMEM129	-1.05948	5.77036	0.0071481	0.0470371
CCDC130	-0.986848	5.8216	0.00716525	0.0471229
IL21R	-1.02787	5.39817	0.00718466	0.0472235
HMBS	-1.23099	4.30054	0.00722177	0.0474402
TSPOAP1	-1.29219	5.76208	0.00724719	0.0475527
HMGCS1	1.13112	4.25933	0.00724652	0.0475527
KIR2DS4	-2.054	3.04026	0.007282	0.0477355
EAF1-AS1	1.07328	3.44251	0.00728338	0.0477355
ARMC6	-1.08594	4.91331	0.00732602	0.0479107
POLD2	-1.01678	5.17579	0.00732426	0.0479107
CHML	1.67802	2.7629	0.00732056	0.0479107
AC017083.2	-1.05317	4.78627	0.00732683	0.0479107
UBN1	1.16487	7.74426	0.00735227	0.0480223
HCG25	-1.16835	4.73878	0.00735153	0.0480223
RNF145	0.895118	6.33778	0.00735832	0.0480344
CD27-AS1	-0.963186	6.29697	0.00736942	0.0480795
PLXNC1	0.990557	7.96129	0.00738114	0.0481037
LIX1L	-1.0523	5.74516	0.00738152	0.0481037
ARFGAP1	-1.0935	6.98128	0.00739291	0.048117
DGCR6L	-1.02292	4.94772	0.00738999	0.048117
AC087393.2	-1.10678	4.98664	0.00739615	0.048117
SMIM30	1.11641	2.77391	0.00741342	0.0482019
SLC22A4	1.16734	4.77438	0.00742632	0.0482585
MAP2K6	0.963053	4.47154	0.00745004	0.0483852
IPO5P1	-1.33551	2.82057	0.00748961	0.0486146
ETNK1	-1.48752	5.1802	0.00750965	0.0487171
NCR3	-1.79633	5.60359	0.00752791	0.0488079
RAD23A	-0.986095	6.69423	0.00758192	0.0491303
PELI2	0.872031	5.21684	0.00759354	0.0491778
DRAM1	1.00743	3.90682	0.00760855	0.0492472
SERTAD3	0.893859	5.35634	0.00763979	0.0494215
TRIO	1.03224	4.58103	0.00766749	0.0495727
JSRP1	-1.26575	8.79725	0.00768179	0.0496372
RAD9A	-1.12826	6.31781	0.00771261	0.0498082
SERPINF1	-1.47605	3.89035	0.00773029	0.0498943
NSMCE2	1.58502	3.12855	0.00774098	0.0499352
MANBA	0.909809	6.25031	0.00775598	0.0499757
ATP5MD	1.03196	4.03831	0.00775262	0.0499757
DALRD3	-1.08254	6.14617	0.0077657	0.0500102
ARHGAP15	0.845083	6.5764	0.00777089	0.0500156
TBCK	1.00926	4.02746	0.00778199	0.0500589
TTLL5	1.11053	3.31421	0.00780604	0.0501854
NEIL1	-1.12195	6.18574	0.00781224	0.0501972
NT5DC3	1.1751	2.56393	0.00784073	0.050352
GLYCTK-AS1	-1.26974	3.46574	0.00784938	0.0503793
UBB	-1.25922	9.72008	0.0079174	0.0507874
TRAF2	-1.12926	4.67374	0.00793455	0.050869
CASS4	1.05702	5.88053	0.00795676	0.0509829
URGCP	-1.05938	4.60302	0.00797964	0.0510986
DHTKD1	0.988959	5.01132	0.00798374	0.0510986
BRICD5	-1.39029	4.22957	0.00800991	0.0512375
NAT10	-0.959789	5.39304	0.008024	0.051299
PRR3	-1.11905	4.05894	0.00803685	0.0513324
AC104532.2	-1.43012	3.26348	0.00803818	0.0513324
DCAF7	-0.963091	6.61875	0.0080568	0.0514226
PPIL2	-0.976738	6.55541	0.00806637	0.0514421
ADRM1	-0.997758	6.61328	0.00806882	0.0514421
PDZD4	-1.25305	5.88551	0.00809602	0.0515337
SLPI	1.34519	4.51145	0.00809668	0.0515337
H1FX-AS1	0.913172	5.28797	0.00809271	0.0515337
CD58	0.965063	4.45602	0.00810925	0.0515851
AGK	-1.12934	5.10707	0.00811432	0.0515887
ANK3	1.27912	2.7344	0.00812308	0.0516158
LYN	1.07096	9.20064	0.00814362	0.0517176
AC092953.2	-1.72912	2.55932	0.00816585	0.0518301
ECSIT	-0.983099	5.17803	0.00819326	0.0519466
AAR2	-0.958729	5.32102	0.00818879	0.0519466
RNF6	1.0147	4.92217	0.00821199	0.0520365
RPL24	1.1418	8.08721	0.00825261	0.052265
ZNF671	-1.0662	4.61417	0.00827593	0.0523838
RANBP3	-0.986751	6.35074	0.0082932	0.0524352
DEFA3	1.54078	3.4671	0.00828937	0.0524352
CD46	1.019	8.20034	0.00832724	0.0526214
RHBDD3	-1.26689	3.5777	0.00839787	0.0530384
NBPF9	1.32003	3.25421	0.00841908	0.0531431
PAK2	0.912039	7.65687	0.00848624	0.0535375
ZBTB1	1.11509	5.40965	0.00849735	0.0535782
CENPJ	1.10159	2.78821	0.00851136	0.0536156
SPRYD3	-1.0572	6.2815	0.00851264	0.0536156
ANKRD23	-1.24291	3.71867	0.0085254	0.0536665
TENM1	1.79391	2.38204	0.00854229	0.0537433
SLC25A45	-1.00081	5.64748	0.00859887	0.0540696
STK17B	1.02272	8.14393	0.00860603	0.054085
NUP153	0.880957	6.04147	0.0086616	0.0544043
NSUN5P2	-0.951979	5.30923	0.00869594	0.0545901
AC100810.1	-1.80181	4.15955	0.00872141	0.05472
KIR3DL1	-2.25634	2.52963	0.00874047	0.0548096
CCDC92	-0.96151	5.33546	0.00877448	0.0549612
FGL2	1.00476	9.04044	0.00877596	0.0549612
AC005944.1	-1.22018	8.25645	0.00877903	0.0549612
COX14	1.05845	3.45073	0.00879365	0.0550227
TSTA3	-1.00037	5.87401	0.00882814	0.055141
CAVIN2	0.882259	4.96956	0.00883179	0.055141
ZBTB43	0.957765	3.98552	0.0088175	0.055141
AFAP1	1.14339	3.30003	0.00883001	0.055141
MRPS31	1.07208	4.02028	0.00885342	0.0552459
EIF4G2	0.99978	9.26704	0.00888054	0.055385
PYGB	-0.985982	6.43235	0.00891606	0.0555763
CD79A	-1.48444	7.16423	0.00893613	0.0556578
LHPP	-1.06192	4.6158	0.00893884	0.0556578
OTULINL	0.855186	5.29128	0.00895955	0.0557284
GLT1D1	1.33883	7.43694	0.0089599	0.0557284
CD9	-1.11644	4.45346	0.0089763	0.0557698
ABHD14B	-0.965108	6.16912	0.0089734	0.0557698
FAM13B	0.986847	5.64263	0.0089999	0.0558862
MICOS13	-1.13019	4.42829	0.00903376	0.0560661
KRCC1	1.06716	4.6251	0.00910213	0.0564598
GYS1	-0.998655	5.53468	0.00913655	0.0564966
AGFG2	-1.0134	4.85547	0.00911997	0.0564966
ACOT13	-1.02827	4.97253	0.00914256	0.0564966
TBC1D5	0.877716	5.61086	0.00913364	0.0564966
HDC	2.12223	3.8064	0.00914106	0.0564966
GPS1	-0.972043	6.56828	0.00913406	0.0564966
AL136988.1	-1.07926	4.30755	0.0091208	0.0564966
WNT10B	-1.44286	3.22355	0.00914876	0.0565045
PHF13	0.927088	4.29741	0.00916009	0.056544
ZNF74	-1.24187	3.53135	0.00917495	0.0566052
BHLHE40	0.926944	6.61358	0.00919961	0.0567268
MFSD12	-1.02866	6.36223	0.00920821	0.0567493
FUOM	-1.31203	3.0741	0.00921508	0.0567611
NEURL1	-1.29469	3.67358	0.00922958	0.0567894
ADORA2A-AS1	1.0163	3.82881	0.00922669	0.0567894
MPP7	1.05356	4.21082	0.00928059	0.0570727
FAM49B	0.942051	8.0975	0.00930054	0.0571647
DNHD1	-1.04439	5.14281	0.00931779	0.05724
TTLL12	-1.02694	5.18803	0.00934974	0.0573748
NSA2	1.0127	5.96869	0.00934762	0.0573748
TNNT3	-1.56476	2.5975	0.00935922	0.0574022
IGHA2	-1.50144	6.07311	0.00938048	0.0575019
ELOF1	-0.93394	5.74116	0.00939604	0.0575585
AL022328.2	-1.31238	3.76805	0.00939977	0.0575585
TMEM101	-1.03248	4.86741	0.00940786	0.0575773
EVI2B	1.01682	8.96733	0.00942528	0.0576532
ELL2	1.0763	3.55142	0.00943048	0.0576542
AP001885.3	1.20271	4.45755	0.00944021	0.0576829
YIF1A	-1.06384	4.51939	0.00944774	0.0576981
FAM222B	-1.09206	4.23027	0.00945343	0.0577022
OTULIN	0.871759	5.02435	0.00947204	0.057747
PANK4	-0.98962	5.37742	0.00946619	0.057747
LINC02604	-1.34865	2.95569	0.00947589	0.057747
MYC	-1.06822	5.99044	0.00951316	0.0579053
DENND4C	1.08577	4.61077	0.00950842	0.0579053
GADD45GIP1	-1.05622	5.84789	0.00951702	0.0579053
ADIPOR1	-1.25119	8.85302	0.00954523	0.0580461
APP	0.852269	6.0585	0.00958585	0.0582623
CREB5	1.12174	6.79407	0.00961855	0.0584028
NEMF	0.924351	5.43217	0.00961953	0.0584028
MT-TS1	-1.11979	7.57291	0.00962425	0.0584028
ZNF337	-0.943106	5.32283	0.00964449	0.058404
RNPEPL1	-1.27217	8.47462	0.00963659	0.058404
NXF1	0.92688	7.91266	0.00964192	0.058404
EXT1	1.01996	4.04535	0.00964484	0.058404
SDHAF1	-1.27946	3.57642	0.00968413	0.058611
LGALS8	0.83221	6.77679	0.00969529	0.0586475
ZAP70	-1.12963	8.33861	0.0097135	0.0587267
AC004528.2	-1.11381	5.9545	0.00973276	0.0588122
OASL	1.84241	6.3324	0.00976088	0.058951
SNRK	0.905531	6.82853	0.00978672	0.0590759
SIGLEC5	1.5758	3.22413	0.00982568	0.0592513
CEP85L	1.20175	4.69465	0.00982657	0.0592513
SAP18	0.859726	6.45939	0.00983265	0.0592513
ADGRE1	-0.975497	5.92317	0.00984473	0.0592513
GATA2	1.58216	3.39053	0.00984678	0.0592513
HSD17B11	0.905831	7.37687	0.00983708	0.0592513
ZNF277	1.15649	3.74865	0.00988856	0.0594212
C1orf167	-1.25608	4.05198	0.00988753	0.0594212
KANTR	-1.49564	3.024	0.00989057	0.0594212
AKAP10	0.866293	5.47833	0.00991956	0.0594668
GLIPR1	0.906465	7.8735	0.00991707	0.0594668
CEP120	1.15358	4.78975	0.0099293	0.0594668
ZNF654	1.06291	3.83865	0.00991608	0.0594668
DPP7	-1.02288	7.08921	0.00990882	0.0594668
FBXL6	-1.06258	4.92758	0.00992656	0.0594668
SLAMF8	-1.2441	3.11825	0.00994587	0.059535
CLK1	1.02519	7.24423	0.0099834	0.0597073
DOLK	-1.25743	3.12983	0.00998508	0.0597073
C14orf119	-1.00255	5.83279	0.0100209	0.05989
MRPL22	1.10385	3.11674	0.010051	0.0600386
CSE1L	-0.970774	5.25014	0.0100597	0.0600579
SORT1	0.818734	5.78174	0.0100647	0.0600579
TSPAN4	-1.23099	4.28605	0.010136	0.0604519
MCRIP2	-1.22236	4.09938	0.010142	0.0604566
TXNDC15	-1.01112	4.73156	0.0101488	0.0604655
MCL1	1.01533	10.3858	0.0101601	0.0605015
AP001189.1	-1.26695	4.62018	0.0102413	0.0609532
STAG2	0.924487	6.87979	0.0102605	0.0610311
GTF2IRD1P1	-1.30541	3.64766	0.010265	0.0610311
KLHL26	-1.28334	3.26389	0.0102716	0.0610383
AC241952.1	1.45297	3.05709	0.0102792	0.0610519
RUVBL2	-1.01227	5.16843	0.0102899	0.0610837
PEPD	-0.93734	5.77281	0.0103226	0.0612465
SLAIN2	0.896999	5.36457	0.0103461	0.0613539
GDE1	0.835111	6.22062	0.0104115	0.0617099
CLEC7A	1.07025	7.84598	0.0104312	0.0617947
SUSD3	-1.11112	5.24644	0.0104399	0.0618142
WBP1	-1.23372	3.54891	0.0104497	0.0618406
SERINC1	0.855962	7.4027	0.0104657	0.0619031
ING3	0.901816	4.34717	0.0104831	0.0619103
MAP1S	-1.17564	5.26326	0.0104778	0.0619103
ALDH16A1	-1.20591	5.21196	0.0104759	0.0619103
TOR1B	0.963749	5.69006	0.0105341	0.0621797
DICER1	0.886642	6.55808	0.0105452	0.0622128
LINC01238	-1.4404	2.1667	0.0105544	0.0622351
MIEF2	-1.19742	3.51751	0.0105656	0.0622688
L3MBTL2	-0.91171	5.54911	0.0106587	0.062653
MINPP1	-1.65794	2.59119	0.0106635	0.062653
SNX25	1.159	2.79316	0.0106532	0.062653
RPL7	2.03902	8.72489	0.0106501	0.062653
LDLRAP1	-0.992518	7.50208	0.010663	0.062653
AC007292.2	-1.48625	3.47265	0.0106504	0.062653
KANSL1	0.809281	6.75018	0.0107066	0.0628737
ADGRL1	-0.997443	5.00923	0.0107288	0.0629397
RIPK2	0.88791	4.73205	0.010727	0.0629397
AC120114.2	-1.41599	3.40992	0.0107774	0.0631927
RANBP10	-0.994148	5.71439	0.0108153	0.0633824
SAMD10	-1.17705	3.60595	0.0108453	0.0635257
SUPT3H	1.09086	2.80661	0.0108548	0.0635488
THOC2	0.955897	5.54293	0.0108867	0.0636414
RARS2	0.930403	4.05519	0.0108873	0.0636414
AC010618.3	-1.66196	3.06366	0.0108789	0.0636414
MAN1A1	0.846611	5.42794	0.0108974	0.063668
WIPF1	0.96775	9.12096	0.0109029	0.063668
TUBB4B	0.92563	7.01424	0.0109449	0.0638654
AC107871.1	1.11616	3.34491	0.0109479	0.0638654
LINC02210	-1.36283	3.72172	0.0109556	0.0638779
SIGLEC17P	-1.29532	3.51436	0.0110216	0.0642303
FLYWCH1	-1.52013	6.11439	0.0110337	0.0642538
AC064836.4	1.06302	3.56984	0.0110369	0.0642538
INTS12	0.925121	4.04168	0.0110769	0.0644215
AC099343.3	1.07684	2.66641	0.0110754	0.0644215
ZBTB7A	-0.911783	6.10163	0.0110921	0.064477
BTN2A2	0.865914	4.79383	0.0111044	0.0645161
EMSY	0.901215	4.53509	0.0111188	0.0645669
POLK	1.10951	3.65892	0.0111949	0.0649755
HAGHL	-1.32178	3.85146	0.0112093	0.0650266
SMOX	-1.25031	4.38119	0.0112297	0.0651121
FOSL2	1.00748	7.54388	0.0112392	0.0651216
ECE1	0.972753	7.70829	0.0112428	0.0651216
APEX2	-1.02124	4.83149	0.0112496	0.0651285
AC118549.1	1.12085	4.40546	0.0112661	0.0651912
SCARB2	0.849649	5.45005	0.0112854	0.0652583
SELL	1.02493	10.9382	0.0112891	0.0652583
C3orf62	1.05107	5.40339	0.0113219	0.065389
ZFP62	1.16477	3.56946	0.0113279	0.065389
RPS29	1.32599	8.30271	0.0113289	0.065389
STRN	0.935494	4.82713	0.0113724	0.0655742
ESRRA	-0.994378	6.04817	0.0113677	0.0655742
CD99L2	-0.923139	5.2414	0.0113888	0.0656035
SLC14A1	-1.48144	3.37473	0.0113889	0.0656035
CDK5R1	-1.07593	4.06144	0.0114297	0.0658053
DPYD	0.823857	6.58919	0.0114429	0.0658419
ZNF33A	0.878226	5.96373	0.0114533	0.0658419
GANC	0.976727	4.38403	0.0114486	0.0658419
SLC37A4	-1.13243	4.19327	0.0114727	0.0659203
LPAR6	1.08524	4.7751	0.0115203	0.0661577
PRSS23	-1.61652	4.3889	0.0115255	0.0661577
MIR600HG	-1.58637	3.54538	0.0115869	0.0664769
[truncated: 9,463 more rows]

## Sheet: Table S4 Mother vs females
Table S4 Differential expression changes between mother and control females
Genes showing a significant differential expression (|log fold change| >1 and FDR <0.01) are highlighted with red for up-regulation (393 genes) or blue for down-regulation (124 genes) in the patient. These DEGs are selected for GO analysis. Log2_CPM: log2 mean counts per milion; log2_FC: log2 fold change in expression.
Gene	log2_FC	log2_CPM	PValue	FDR
CXCL8	8.9028	10.0793	1.87328e-35	1.07367e-31
JUN	6.1773	6.89838	7.84631e-41	8.99422e-37
PTGS2	5.01881	7.55425	4.48453e-19	2.91542e-16
BCL2A1	4.93998	7.62851	4.36606e-19	2.91542e-16
NFKBIA	4.85314	10.0552	2.18716e-19	1.79082e-16
OSM	4.19777	5.74338	6.26572e-24	1.43648e-20
CSRNP1	4.14284	8.13672	1.82129e-16	7.45623e-14
MIR22HG	4.13854	5.81653	5.62812e-31	2.15051e-27
NR4A1	4.07409	4.98461	3.5513e-15	1.19731e-12
PMAIP1	4.01231	4.74764	1.67109e-21	1.91558e-18
TRIB1	4.00336	7.03593	1.06627e-11	2.22231e-09
FOS	3.93385	9.29093	1.73016e-06	0.000119475
PPP1R15A	3.91068	8.91665	2.80615e-09	3.92279e-07
FOLR3	3.907	7.02699	1.90074e-11	3.75659e-09
RPL39	3.75284	6.78591	1.68295e-15	6.02864e-13
MTND2P28	3.64721	7.25633	2.01365e-17	1.00359e-14
CD69	3.63935	5.42337	1.42914e-08	1.74279e-06
IER3-AS1	3.56008	4.95102	1.04422e-09	1.59598e-07
JUNB	3.54109	9.19099	4.16372e-11	7.95479e-09
AC134772.1	3.53461	4.09924	2.42239e-22	3.08532e-19
DUSP1	3.53143	10.26	6.66019e-06	0.000356756
ZFP36	3.51808	9.77842	3.29464e-12	8.21011e-10
S100A8	3.49828	11.1438	6.0853e-08	5.81298e-06
HCG20	3.47944	4.76891	4.77357e-10	7.81707e-08
CD83	3.47758	4.72945	2.66289e-23	4.36067e-20
IER3	3.47653	6.38551	2.83499e-10	4.79234e-08
KLF10	3.46241	6.76693	4.28076e-21	4.46094e-18
DDIT3	3.45684	5.78713	4.578e-19	2.91542e-16
RPL34	3.4206	7.92357	2.09325e-09	2.99936e-07
RPS3A	3.40185	8.66385	2.3143e-08	2.57561e-06
NFKBIZ	3.36956	7.82546	6.54552e-15	2.14375e-12
MT-ATP8	3.35623	6.21995	3.53363e-17	1.62024e-14
CXCL1	3.34839	4.89362	1.00445e-06	7.41024e-05
MAFF	3.33786	4.74581	9.21905e-23	1.32097e-19
AP003465.1	3.33219	3.94092	2.57341e-20	2.45825e-17
LTF	3.31627	5.19263	7.64707e-06	0.000395937
U62317.4	3.3103	4.76021	5.4541e-14	1.60309e-11
MXRA7	3.27497	4.20636	2.66029e-17	1.27062e-14
UQCRB	3.25423	6.15769	6.94587e-20	6.12465e-17
EIF4A1	3.24041	3.97866	2.2993e-16	9.08858e-14
SH3D19	3.21586	7.58486	3.5081e-08	3.72346e-06
ZFAND2A	3.20696	4.69928	3.89418e-19	2.91542e-16
TNFAIP3	3.19326	7.93326	5.42611e-12	1.22876e-09
RPS15A	3.14565	5.90229	9.62717e-14	2.69162e-11
LINC01506	3.13494	3.86288	5.51605e-08	5.49831e-06
IER2	3.10358	9.00883	1.59429e-11	3.20619e-09
TMA7	3.0887	5.74978	1.05709e-18	6.3776e-16
RPL31	3.06773	8.14108	3.04149e-08	3.32044e-06
BTG2	3.06044	9.36898	7.43194e-10	1.15125e-07
RPL21	3.04994	8.46452	2.04853e-08	2.32498e-06
RPL9	3.03876	8.54671	5.08292e-08	5.15624e-06
AC007342.3	3.01572	5.29484	1.03753e-06	7.57526e-05
COX7B	3.01296	4.8375	3.36076e-18	1.92622e-15
U62317.1	2.96205	4.48413	2.15644e-10	3.74534e-08
AC011446.2	2.95708	7.61096	5.4099e-13	1.47652e-10
IER5	2.94949	6.91092	3.83899e-14	1.18936e-11
RPL22L1	2.92929	3.60718	2.25798e-09	3.19545e-07
SBDS	2.9081	5.6372	5.78439e-14	1.65766e-11
NBPF26	2.86382	3.98262	5.60061e-08	5.53446e-06
RPS24	2.78536	8.4344	2.02755e-08	2.32418e-06
SAT1	2.78003	10.229	5.6757e-08	5.56073e-06
IFIT1	2.77053	8.22053	0.000303859	0.00746998
RPL13P12	2.76629	3.76951	3.94978e-08	4.1538e-06
SNHG8	2.75583	4.43018	3.2468e-07	2.71664e-05
H3F3AP4	2.75077	5.76848	1.46704e-05	0.000661656
LGALS2	2.73605	5.26321	0.000165662	0.00468885
LY96	2.73257	4.48658	3.33358e-08	3.57129e-06
RPL23	2.72143	8.31055	3.95574e-07	3.26221e-05
CLEC10A	2.69876	5.33903	7.36604e-18	4.02081e-15
CARD16	2.69448	5.55588	2.44878e-15	8.50618e-13
RPL7	2.67872	8.51955	8.6242e-07	6.59061e-05
CCDC59	2.64822	4.87095	1.34287e-15	4.96559e-13
DUSP2	2.64616	6.02181	1.09167e-11	2.23461e-09
NDUFB3	2.62523	4.55756	2.84288e-10	4.79234e-08
IDI2-AS1	2.62064	3.54541	1.12033e-10	2.03847e-08
CDKN1A	2.61961	5.51495	1.95264e-17	1.00359e-14
HOOK2	2.61647	6.27763	1.63758e-09	2.43787e-07
CCNL1	2.61618	8.49785	4.11178e-09	5.48062e-07
GABARAP	2.60871	3.794	1.67925e-09	2.46786e-07
RSAD2	2.59699	7.63437	0.000233141	0.00607386
RPS7	2.55674	7.85982	3.74138e-06	0.000233084
S100A12	2.532	8.26108	0.000416123	0.00931645
RPL41	2.49973	7.80682	5.80453e-08	5.59137e-06
NFIL3	2.49806	7.19156	3.97233e-05	0.00150777
B3GNT5	2.49107	4.52435	4.0075e-07	3.28128e-05
AC027290.2	2.47582	3.76178	6.52915e-10	1.0395e-07
EEF1B2	2.44644	7.56318	8.04476e-06	0.000408326
EIF1	2.44273	10.0286	7.01375e-08	6.59005e-06
KLF4	2.43275	5.35229	5.46688e-12	1.22876e-09
JMJD6	2.43225	6.19739	2.30585e-12	5.87376e-10
COX6A1	2.42763	3.74912	4.8731e-11	9.00973e-09
CLEC2B	2.42235	5.73041	1.66548e-10	2.93714e-08
KLHL15	2.41489	4.08111	3.4828e-09	4.75278e-07
RPS27	2.41085	9.4797	1.45467e-05	0.000659088
UBE2S	2.40709	3.67801	7.40458e-08	6.9007e-06
SOCS3	2.40239	6.73729	6.14593e-09	8.09779e-07
CSTA	2.39427	5.98658	7.75536e-12	1.69809e-09
LSM3	2.39383	3.60726	1.17838e-08	1.45802e-06
SBDSP1	2.3908	3.90207	2.94639e-06	0.000189744
KLF11	2.38283	4.85252	6.83958e-09	8.90933e-07
AC006449.6	2.37842	2.8423	5.01921e-06	0.000290582
ZBTB10	2.37056	3.6061	1.59461e-08	1.9241e-06
AL160408.2	2.36847	6.24275	4.9835e-12	1.16583e-09
YRDC	2.35797	4.49391	9.92825e-12	2.10755e-09
FUT4	2.35394	4.10105	4.56693e-10	7.58705e-08
PPIF	2.34846	7.18752	7.04717e-07	5.49536e-05
VEGFA	2.34289	4.66163	1.8698e-08	2.23266e-06
AC093525.8	2.33966	4.17577	3.03815e-09	4.19594e-07
TNF	2.31476	4.40367	1.13689e-07	1.02616e-05
CMPK2	2.30307	5.81917	5.20137e-05	0.00190192
FCER1A	2.28613	5.58902	0.000122179	0.00382039
PFDN5	2.28381	7.62086	1.44491e-07	1.28395e-05
RPL11	2.27087	9.05272	5.93421e-06	0.000324971
COX6C	2.2656	4.48155	8.51703e-06	0.000419016
SF3B6	2.26176	5.11184	3.78222e-12	9.2246e-10
ARL4A	2.256	3.07414	5.53953e-06	0.000305287
AC105328.1	2.25577	3.02787	0.000266573	0.00676045
ZNF394	2.25384	6.63971	7.1219e-10	1.11833e-07
BAZ2B	2.24993	6.44115	1.01851e-07	9.26605e-06
DUSP5	2.24733	4.77036	2.63956e-07	2.24128e-05
IFIT3	2.23828	9.2099	0.000313758	0.0075559
NXT1	2.22907	4.18586	9.34727e-07	7.00312e-05
FTH1	2.16974	11.6781	0.000286461	0.00713714
AP000943.2	2.16516	3.12204	5.55404e-07	4.39076e-05
IFI44	2.16269	6.71725	6.27705e-05	0.00222767
TOB1	2.16222	5.71485	2.17131e-12	5.65676e-10
SNRPG	2.14437	3.71488	2.00243e-06	0.000136104
CCZ1	2.12971	3.34421	3.78899e-06	0.000234145
MT-RNR2	2.12168	12.316	6.70279e-05	0.00232127
PPP1R15B	2.11736	7.25281	6.80229e-08	6.44419e-06
CCL3L1	2.11273	3.91236	3.1346e-07	2.64205e-05
HSPA5	2.10196	8.65261	7.66798e-06	0.000395937
IFIT2	2.09619	9.08197	0.000152427	0.00448018
EEF1A1P5	2.09255	5.60873	2.03817e-07	1.76997e-05
CD163	2.08626	6.36325	1.21139e-05	0.000566784
RASGEF1B	2.08127	3.32904	8.20863e-06	0.000410094
COMMD6	2.07946	4.81086	2.82767e-05	0.00113732
TOMM7	2.07206	6.4113	4.67966e-06	0.000273688
PRAL	2.0706	7.80442	8.95936e-06	0.000433338
RSL24D1	2.0596	5.3665	1.15161e-05	0.000541022
B3GNT2	2.05045	5.00641	2.93597e-06	0.000189744
AL031772.1	2.04257	4.50669	1.89279e-08	2.23681e-06
ATP5MPL	2.0411	5.22358	8.78913e-09	1.11944e-06
ABCA1	2.0383	5.0838	5.24303e-05	0.00190192
EPSTI1	2.03291	6.81898	4.2431e-06	0.000257909
UBE2J1	2.03049	7.01083	1.26535e-06	9.06542e-05
YPEL5	2.02443	7.6395	7.8084e-06	0.00040138
AC006369.1	2.01509	4.79726	2.62132e-08	2.88924e-06
AIF1	2.00833	8.06786	7.61443e-05	0.0026055
XAF1	2.00299	8.15899	2.97744e-05	0.00118921
CPEB2	2.00066	4.71813	4.49068e-06	0.000265344
AFDN	1.99581	3.41917	5.96987e-06	0.000324971
AC243919.1	1.99044	4.7234	2.36729e-05	0.000972626
ZC3H12A	1.98079	6.14189	1.72324e-09	2.50045e-07
PLSCR1	1.9719	6.72517	7.19525e-07	5.57292e-05
NDUFS4	1.97186	3.22117	2.62411e-06	0.000172874
TRPS1	1.97157	4.17263	3.29868e-08	3.56724e-06
MRPL13	1.96964	3.0157	1.00486e-05	0.000475978
MT-RNR1	1.95384	10.2703	0.000142707	0.00429891
DNTTIP2	1.95307	5.76447	6.42273e-10	1.03695e-07
DBI	1.95237	5.28708	5.17732e-08	5.20593e-06
PDZD8	1.94484	5.60788	4.17601e-05	0.00157466
AL390957.1	1.94285	4.24293	3.68852e-06	0.000231047
CCL3	1.93831	3.21098	3.60881e-05	0.00138359
TAF13	1.93696	3.14425	9.15286e-07	6.90258e-05
RPS27A	1.93568	9.01001	0.000162881	0.00464455
AC245407.2	1.92541	2.64986	8.71559e-06	0.000425135
COX7C	1.91241	6.02751	1.98087e-05	0.000847265
OTUD1	1.91099	5.08379	1.96091e-08	2.29367e-06
MT-ND4L	1.90988	7.63694	6.64724e-05	0.00230901
SAMD9	1.90957	7.05336	4.75005e-07	3.78123e-05
SLC22A15	1.88247	4.83994	0.00026307	0.00668641
ZCCHC2	1.87954	6.93479	0.000110094	0.00352517
POLR2K	1.86345	3.42437	0.000157163	0.0045725
LINC01578	1.86226	5.07028	1.56889e-07	1.3834e-05
CEBPB	1.85687	7.47245	0.000216619	0.00576127
LINC00528	1.85324	5.05148	4.60913e-08	4.75986e-06
TBCA	1.84795	4.40232	5.80095e-08	5.59137e-06
MBNL1-AS1	1.84756	3.05599	0.000220094	0.00584014
SELENOK	1.84131	5.22494	7.40092e-09	9.53222e-07
AC040970.1	1.83192	2.94237	8.94922e-06	0.000433338
ZFHX3	1.8289	3.11622	6.96161e-06	0.000369449
CDC42EP3	1.82802	7.52448	2.07217e-05	0.000870083
TAB2	1.81963	7.26066	2.06782e-05	0.000870083
LINC01504	1.81924	4.87289	2.0295e-07	1.76997e-05
AC006978.1	1.80869	3.38234	1.66129e-06	0.000115414
NAIP	1.79927	4.06726	1.42077e-05	0.000646279
MAP1LC3B	1.7941	7.42166	0.000141622	0.0042834
RTL5	1.79295	2.44637	0.000195508	0.00529812
CBWD2	1.79156	3.60022	2.60642e-06	0.000172702
AC010186.2	1.77436	2.93199	3.12514e-05	0.00123506
FRG1CP	1.77391	2.88708	0.000445625	0.00989961
MIR302CHG	1.7697	3.29933	8.22835e-06	0.000410094
IRF2BP2	1.76629	7.24445	8.42311e-06	0.000416182
SUB1	1.76075	6.3823	2.70466e-05	0.00109167
GRASP	1.76002	2.85682	0.000155212	0.00452722
MALAT1	1.75	8.79201	0.000137633	0.00419599
TUT7	1.74648	7.31597	6.90384e-05	0.0023837
ARRDC4	1.74454	4.4245	3.80829e-06	0.000234145
CCDC146	1.739	4.53326	2.59373e-06	0.000172702
TRA2B	1.73855	7.36408	0.000109514	0.00351641
FAM166A	1.73651	3.73608	2.86764e-06	0.000186771
PLK3	1.7286	6.08749	0.000130081	0.00401918
NFKBIE	1.72698	5.8509	4.03883e-08	4.20883e-06
BHLHE40-AS1	1.72323	3.35898	3.60895e-05	0.00138359
SPAG1	1.72247	3.62686	8.13332e-06	0.000410094
MT-ND2	1.72195	10.4729	0.000366951	0.0084977
PHF3	1.7213	6.68629	4.89826e-06	0.000285019
UHRF1BP1L	1.71684	5.31707	4.97385e-05	0.00183329
ATP5ME	1.71576	4.70861	1.28575e-06	9.15437e-05
RPS2P5	1.71211	6.43168	0.000111213	0.00355106
TIPARP	1.71142	5.43985	4.21631e-07	3.37983e-05
NFYA	1.7043	5.93831	8.8318e-08	8.16443e-06
JUND	1.69695	6.69083	1.62665e-05	0.000725536
SNHG5	1.69566	6.09026	8.03546e-05	0.00270913
ZNF281	1.69167	5.4013	8.61975e-07	6.59061e-05
CCL4L2	1.69052	3.1316	9.45664e-06	0.000453563
GAS5	1.68849	6.04045	2.0968e-05	0.000874024
JMJD1C	1.68271	7.11793	3.4028e-05	0.00133361
MAFB	1.67393	5.50562	3.38341e-06	0.000214276
MT-ND3	1.66953	8.98654	0.000183219	0.00503915
NBPF14	1.66618	3.98548	0.000174971	0.00486818
MAGOH	1.66379	4.38003	9.6633e-07	7.19288e-05
DUSP10	1.66363	3.4749	1.9342e-05	0.000836668
BCL10	1.66358	5.388	2.0439e-06	0.000137819
JTB	1.66204	3.23451	1.99699e-05	0.000849875
RNASEK	1.65614	3.22606	0.00039036	0.00884328
NSMCE2	1.65489	3.12012	6.06277e-05	0.00216503
TWF1	1.65362	4.15749	2.10872e-05	0.000874848
NID1	1.6495	3.73207	5.2154e-05	0.00190192
RANBP6	1.64918	4.46302	0.000157821	0.00457585
TIMM8B	1.6486	3.41037	1.69401e-05	0.000749748
KIAA1109	1.64744	6.62255	4.32186e-06	0.000259476
NSRP1	1.64465	4.31079	1.53499e-06	0.000107948
CD1C	1.64206	4.44409	2.09533e-05	0.000874024
AC026401.3	1.64107	3.13114	0.000358944	0.00835548
RPL3P4	1.63654	2.66624	0.000302053	0.00746215
CYSLTR1	1.63641	5.0296	0.000115552	0.00365905
ZNF721	1.63249	3.70525	1.56947e-05	0.000702765
NDUFA1	1.62983	5.34923	2.50201e-07	2.14034e-05
MTATP6P1	1.62958	7.50745	0.000142885	0.00429891
AF230666.1	1.62859	3.27666	8.89115e-05	0.00292032
REL	1.62723	4.1301	8.26841e-06	0.000410307
AC015971.1	1.62703	4.5615	1.40014e-06	9.90728e-05
SHTN1	1.6251	4.36105	9.86025e-06	0.000468996
AC112907.3	1.62481	3.53419	0.000310904	0.00754681
PIN4	1.62417	2.69387	5.23165e-05	0.00190192
RNF139	1.62174	5.18699	8.95117e-07	6.79518e-05
ENY2	1.62076	4.90341	3.25694e-06	0.000207413
DNAJB9	1.62	4.63003	8.88453e-05	0.00292032
ZNF318	1.61869	5.66499	3.81969e-06	0.000234145
MOAP1	1.61251	5.53879	2.14124e-07	1.84549e-05
AC093673.1	1.60347	3.3987	3.40876e-05	0.00133361
MYLIP	1.60273	6.96129	0.00028009	0.00705641
TSC22D2	1.60251	4.5033	5.46564e-06	0.000305287
SP100	1.60174	7.98803	0.000447179	0.00991493
CHMP5	1.59853	5.48664	3.52893e-06	0.000222265
LIPE-AS1	1.58299	3.30934	0.00018512	0.00507662
LIAS	1.57645	5.70919	0.000244833	0.00633527
KTN1	1.57572	6.16325	8.65276e-05	0.00288333
HMGB2	1.57527	6.82239	0.000225599	0.0059313
NDUFA4	1.57344	5.32789	0.000123876	0.00384821
PPIG	1.56593	5.63372	4.54037e-06	0.000266904
EVI2A	1.56509	5.71158	1.73406e-05	0.000761591
ETS2	1.55995	6.36459	5.79375e-05	0.00208193
NCBP2AS2	1.55699	3.39674	0.000138346	0.00420652
ICAM1	1.54623	6.38741	4.46459e-05	0.00166721
AC084024.3	1.54315	3.21013	0.00021191	0.0056623
ELOC	1.53603	3.999	1.66399e-05	0.000739313
EIF4G3	1.53446	5.95196	4.36836e-06	0.000260805
GZF1	1.53264	4.34976	1.22377e-05	0.000570247
EGLN1	1.53179	3.33115	0.000122314	0.00382039
AC004540.2	1.5303	4.61704	7.25005e-06	0.000379485
C4orf33	1.52973	3.85646	0.000111944	0.0035546
TAF3	1.52815	3.96981	0.000171645	0.00479895
BAZ1A	1.5271	7.27186	0.000345763	0.00810527
OSBPL11	1.52421	6.11425	0.000197253	0.00532043
SEM1	1.52394	4.01394	0.000150547	0.0044363
KMT2E	1.5231	7.10951	0.000148693	0.00439781
NT5C3A	1.52273	5.46195	1.95036e-06	0.000133874
IFIH1	1.52116	6.1259	5.36792e-06	0.00030163
HAUS3	1.51525	4.15008	0.000423244	0.0094574
UIMC1	1.51448	6.25258	0.000401998	0.00903549
EIF5	1.51278	7.6465	0.00032807	0.00785109
CWC27	1.50445	3.89416	0.000346575	0.00810772
ZNF296	1.50266	2.99756	0.000111539	0.00355159
RAP2C-AS1	1.50201	3.54809	8.13559e-05	0.00273484
TET2	1.49831	7.01748	0.000232263	0.00606477
ZBTB8OS	1.49809	3.90278	7.68963e-05	0.0026234
BCAS2	1.49758	4.60457	8.21847e-06	0.000410094
ATP5PF	1.49612	4.75415	7.47395e-05	0.00257279
AC136475.5	1.49532	3.75402	0.000374406	0.0085665
IDI1	1.49433	5.71123	5.14265e-06	0.000291057
USP6NL	1.49378	3.40736	0.000193123	0.00527088
PTPN12	1.4916	6.87255	0.000176865	0.00490398
PDE4B	1.48993	6.53586	0.000342584	0.008097
THAP9-AS1	1.48525	4.79822	4.46508e-05	0.00166721
NDUFB1	1.48475	4.81612	1.85946e-05	0.000807387
EPC2	1.48379	5.07824	1.26899e-05	0.000588713
ATF4	1.48378	7.8967	0.000450947	0.00997916
RBBP6	1.48304	6.27739	1.3057e-05	0.000601094
ROCK1	1.48007	6.49905	3.80733e-05	0.00145334
TENT5A	1.47449	5.24008	4.86311e-05	0.00180407
PRPF38B	1.47448	6.73523	0.000341456	0.008097
RLF	1.46777	5.02063	2.53828e-05	0.00102814
ERBIN	1.46151	7.01463	0.000143473	0.0042992
ATG3	1.46015	6.5545	9.38577e-05	0.00306522
AC025043.1	1.45538	3.90693	0.000105876	0.00340916
ARID4B	1.45059	6.21395	4.29257e-05	0.0016133
SLFN12	1.45038	3.31539	0.000170471	0.00478947
IFIT5	1.44963	5.94449	3.58795e-05	0.00138359
IMPDH1P10	1.44712	5.18388	0.00013959	0.00423313
ZEB1	1.44336	4.67647	6.43217e-05	0.00226231
SNHG30	1.43987	2.82887	0.000322637	0.00773918
STK3	1.4381	3.0255	0.000250205	0.00641634
PRDM4	1.4347	5.18798	1.14168e-05	0.000538563
MLLT10	1.43419	4.85654	0.000252015	0.00644831
LARP7	1.42787	4.96325	2.53745e-05	0.00102814
NDUFS5	1.4276	4.92587	0.000206214	0.0055359
ARID4A	1.42185	5.65818	7.10761e-06	0.000373736
ATXN1L	1.4218	5.90471	9.30815e-06	0.000448316
AL513550.1	1.42118	3.00038	0.000436466	0.00973388
CBWD5	1.41242	2.74174	0.000398844	0.00898222
AC068888.1	1.4083	6.0899	7.52978e-05	0.00258425
MRPL33	1.40753	4.4673	6.62301e-05	0.00230758
KIDINS220	1.4033	6.3929	6.01231e-05	0.00215372
ZBTB21	1.3974	3.87702	0.000371655	0.00852057
ZFAND5	1.3974	7.27435	0.000438437	0.00975885
SNHG15	1.39508	5.05952	0.000179898	0.0049691
BHLHE40	1.38934	6.3799	0.000289411	0.00718079
DYNC1LI1	1.38867	6.04607	0.000162405	0.00464251
COX7A2	1.38836	5.45183	0.000132323	0.00406653
GRPEL1	1.38194	5.28847	2.51658e-05	0.0010266
SLU7	1.38033	6.23507	0.000160666	0.00462741
HEBP2	1.38013	6.22947	0.000331491	0.00790561
MYOF	1.37985	4.83119	8.82928e-05	0.00292032
IRGQ	1.37866	4.44199	5.42591e-05	0.00196206
NCOA6	1.37805	5.8556	0.00013439	0.00411902
PID1	1.37091	4.64068	0.00030345	0.00746998
TTC21A	1.37071	3.36068	0.000311405	0.00754681
ZMYM5	1.37042	3.88597	0.000369623	0.00851693
WASHC3	1.36782	4.14428	0.000148857	0.00439781
OARD1	1.3656	4.59579	5.5483e-05	0.00200001
ARHGAP21	1.36556	4.05864	0.000122887	0.00382786
SCLT1	1.36313	5.54351	6.43387e-05	0.00226231
PAIP1	1.36016	3.76959	0.000408895	0.00917253
BPTF	1.35964	6.10271	4.93518e-05	0.0018249
ARHGAP31	1.35917	4.33399	0.000146411	0.00435924
FBXW7	1.35888	5.49331	9.31449e-05	0.00305063
RBM15	1.35813	4.32295	0.00016902	0.00477212
EXOC8	1.35442	5.0291	4.10155e-05	0.00155169
PNPT1	1.35011	4.4461	0.000101027	0.00326218
SERTAD2	1.34968	5.85179	5.14436e-05	0.00189006
GADD45B	1.34536	6.65398	0.000367848	0.0085013
NF1	1.34424	6.14285	0.000194992	0.00529812
HIVEP1	1.33804	4.35547	0.000331728	0.00790561
IQGAP2	1.33092	6.29286	0.000300699	0.00744474
EPC1	1.32799	6.25849	8.85624e-05	0.00292032
HNRNPLL	1.32754	4.76726	7.94e-05	0.00269279
RAB5A	1.3144	5.64623	0.000143644	0.0042992
DNAJC13	1.30874	5.8814	2.91044e-05	0.00116652
PSPC1	1.30152	5.52694	3.46653e-05	0.00134701
STX11	1.3015	6.4028	0.000371487	0.00852057
JOSD1	1.30044	6.1152	8.74127e-05	0.00290438
PHF13	1.29422	4.11556	0.000344705	0.00809705
KIF5B	1.29235	6.36234	0.000221905	0.0058746
UPF2	1.28715	6.07113	0.000121671	0.00382039
DIAPH2	1.28294	4.13796	0.00028703	0.00713714
TDRD7	1.28223	5.49422	0.000189971	0.00519722
LRRC37B	1.28216	4.27866	0.000286096	0.00713714
DPH3	1.27806	4.86009	0.000169933	0.00478611
AC125611.3	1.27655	4.55667	0.000304382	0.00746998
CAVIN2	1.27364	4.77147	0.000234117	0.00608546
DMXL2	1.26294	6.45365	0.00030956	0.00754681
DENND10	1.26132	5.1036	0.000283409	0.00709972
SNX2	1.26067	6.45213	0.000361247	0.00838255
FBXO33	1.2572	5.23667	0.000224938	0.0059313
CIAO2A	1.25681	4.82033	0.000205264	0.00552334
ZNF292	1.25433	5.3367	0.000172221	0.00480334
TTF1	1.25185	4.26379	0.000353637	0.00825609
UQCRFS1	1.25045	5.38758	0.00016348	0.00465004
SPTY2D1	1.2483	5.32989	8.32122e-05	0.00278907
RUFY2	1.23856	5.27281	0.000197259	0.00532043
BICRAL	1.23787	5.97335	0.000249598	0.00641512
CSGALNACT2	1.23771	6.14992	0.000231953	0.00606477
ZC3H7A	1.22148	5.68209	0.000147102	0.00436847
HIVEP2	1.21357	5.89183	0.000230383	0.00604322
MED13	1.19043	6.01372	0.000322719	0.00773918
USP25	1.18896	6.03388	0.000241543	0.00626426
ITPR2	1.18816	5.04997	0.000384773	0.00873955
VDAC2	1.18395	5.30642	0.00024942	0.00641512
SDE2	1.18095	4.97302	0.000359352	0.00835548
CBX4	1.16488	5.54624	0.000342073	0.008097
C19orf25	-1.37181	5.53675	0.000283667	0.00709972
NDUFS7	-1.38823	5.5409	0.000246727	0.0063699
TOR4A	-1.45458	5.16849	0.000304977	0.00746998
RBM14	-1.49043	6.16765	0.000171195	0.00479805
CIAO3	-1.49673	4.88391	0.000274719	0.00693636
SNCA	-1.50212	4.60667	0.000398409	0.00898222
INTS5	-1.50975	4.64159	0.000385019	0.00873955
NPRL3	-1.55801	6.23997	0.000380637	0.00868119
MBD3	-1.55942	5.56716	6.18196e-05	0.00220074
ZC3H10	-1.59162	3.93236	0.000343685	0.00809705
PIDD1	-1.62566	4.903	0.000165333	0.00468885
CTBP1-AS	-1.65119	6.10491	6.59317e-05	0.00230419
SRSF1	-1.65245	5.24431	0.000121975	0.00382039
ZNF212	-1.66209	4.08819	0.000162084	0.00464251
XRCC3	-1.66486	5.64699	3.46055e-05	0.00134701
ERMN	-1.68633	3.38268	0.000380933	0.00868119
FAM122A	-1.6917	3.67253	0.0002076	0.00556009
AC005306.1	-1.69248	5.28551	0.000370011	0.00851693
SIT1	-1.69716	5.49362	0.000310905	0.00754681
RPRD1B	-1.74152	4.76408	3.58759e-05	0.00138359
BCL2L1	-1.74381	6.79128	0.00013679	0.0041814
AC135050.7	-1.74982	2.82456	0.000394368	0.00891645
ABALON	-1.77414	5.34447	5.98176e-06	0.000324971
ZNF780A	-1.79878	3.87193	8.57567e-05	0.00286598
TMEM41B	-1.79941	4.17818	9.9616e-05	0.0032257
KRTCAP2	-1.80345	2.5912	0.000312753	0.0075544
AL158212.3	-1.81408	3.34104	0.000280962	0.00706286
SLC5A10	-1.82082	5.93329	3.0461e-05	0.00121241
GSDMB	-1.82683	5.71565	5.106e-06	0.000291057
PDGFD	-1.82817	2.54246	0.00034455	0.00809705
FBXL18	-1.83459	4.02685	0.000153529	0.00450104
LINC01089	-1.84295	5.3137	6.8565e-06	0.000365563
AL157392.3	-1.86595	4.5288	0.000131463	0.00405098
HDHD2	-1.86914	2.29999	0.000313037	0.0075544
JRK	-1.87786	5.23964	1.816e-05	0.000791514
CISH	-1.88773	6.20567	3.13533e-05	0.00123506
GRAP	-1.88932	5.95041	2.04945e-05	0.000866893
FAM184B	-1.91266	4.6267	4.25236e-06	0.000257909
AC007406.5	-1.91811	3.55454	8.01113e-05	0.0027089
AC016074.2	-1.93256	4.33342	1.95708e-05	0.000843383
GSTM2	-1.97097	3.67719	2.26639e-05	0.000934519
ST6GALNAC4	-1.97281	4.70871	0.000127718	0.00395683
PRAG1	-1.97522	4.31547	0.000177113	0.00490398
TMED7	-1.97688	4.87172	5.07423e-06	0.000291057
AC005329.3	-1.991	4.20819	8.00521e-06	0.000408326
FAM43A	-1.9963	3.78822	2.11404e-05	0.000874848
AC092953.2	-2.0111	2.84631	0.000337215	0.0080197
PAM16	-2.03952	3.41639	0.000145616	0.00434686
ZBTB6	-2.04077	3.64762	0.000161453	0.00463843
AC069234.2	-2.04729	4.01112	1.27367e-05	0.000588713
GIMAP5	-2.06893	4.70578	0.000306708	0.00749636
GZMM	-2.07011	6.04026	0.000254292	0.00649209
NUP43	-2.07319	4.80995	1.79568e-05	0.000785643
CHRM3-AS2	-2.08939	5.29491	0.000212497	0.00566477
TNS1	-2.10278	4.00068	6.40071e-05	0.00226231
OLFM2	-2.11332	3.18284	0.000158077	0.00457585
AC011477.2	-2.13207	2.34948	9.8893e-05	0.00321136
NPIPB11	-2.13217	3.1719	2.0018e-05	0.000849875
CST7	-2.16533	7.78878	6.55099e-05	0.00229645
ID3	-2.1711	3.60414	0.000116402	0.00367579
NLRP2	-2.18491	3.57272	5.50615e-06	0.000305287
FAM92A	-2.1869	2.97391	2.4463e-05	0.0010015
TMIGD2	-2.20688	3.82005	4.69462e-05	0.00174722
PRR5	-2.20998	4.86454	0.000155058	0.00452722
AL353763.2	-2.21366	2.26413	3.81623e-05	0.00145334
LPAR5	-2.22263	3.98004	0.0002253	0.0059313
AL451123.1	-2.28977	3.4786	0.00027186	0.00687931
AP000688.1	-2.29212	2.77097	7.71766e-05	0.00262515
KLHL25	-2.3083	2.51078	3.12584e-05	0.00123506
AL049840.5	-2.32429	4.00351	5.14714e-06	0.000291057
AC005943.2	-2.33194	3.66377	2.82215e-06	0.000184859
AP002761.4	-2.33763	2.9708	0.000183314	0.00503915
ZBTB3	-2.34204	2.89808	4.40583e-06	0.000261679
MOCS3	-2.34247	2.81731	1.36564e-05	0.00062368
LFNG	-2.35366	7.5224	6.60041e-06	0.000355213
AC012254.3	-2.35661	2.33782	1.96967e-05	0.000845628
ZSWIM3	-2.35733	2.91224	5.15436e-06	0.000291057
AC084018.1	-2.38502	3.12303	2.00659e-06	0.000136104
GATA1	-2.39689	3.47299	0.000158555	0.00457813
KRT73-AS1	-2.4341	2.2871	9.82765e-05	0.00320041
CAPN10-DT	-2.44077	2.41556	9.54246e-06	0.000455772
AC092171.2	-2.45226	3.07745	5.53331e-06	0.000305287
AP003469.4	-2.48198	2.8159	1.64047e-06	0.000114663
MRC2	-2.50432	1.98979	1.34215e-05	0.000615401
DMTN	-2.52593	6.58181	6.99752e-07	5.49401e-05
AC133919.2	-2.54643	3.30802	2.47238e-06	0.000165736
FLT4	-2.5474	2.57213	8.05039e-06	0.000408326
GYPC	-2.6087	7.8806	6.15961e-06	0.000333055
CRYGS	-2.67564	2.69193	8.57466e-06	0.000420048
PTPRS	-2.70978	2.26013	1.72662e-05	0.000761241
AL121839.2	-2.77555	2.9964	4.32348e-06	0.000259476
AL355488.1	-2.79052	3.10515	1.25272e-06	9.03137e-05
AC011466.1	-2.82429	4.25956	1.44233e-07	1.28395e-05
KLRK1	-2.86205	2.32419	0.00025528	0.00650283
CCR7	-2.87674	7.8159	1.00846e-06	7.41024e-05
NMUR1	-2.91312	4.23469	9.32522e-08	8.5516e-06
KBTBD6	-3.048	2.57883	7.02673e-06	0.000371186
SPON2	-3.14398	6.60115	2.0204e-08	2.32418e-06
SLC25A39	-3.21088	8.54902	4.0845e-07	3.29723e-05
PDZK1IP1	-3.22252	4.66154	3.21753e-06	0.000206048
CA1	-3.313	1.86035	1.47189e-05	0.000661656
Z83843.1	-3.65135	2.46079	1.13195e-09	1.7073e-07
CCR12P	-3.69224	3.11441	1.12997e-06	8.19801e-05
TMC5	-3.86634	3.00773	3.95337e-07	3.26221e-05
OR2W3	-3.94006	1.89456	4.94727e-08	5.06344e-06
CD248	-4.04096	2.70275	2.30584e-08	2.57561e-06
AC245060.6	-4.29885	2.63968	1.1829e-08	1.45802e-06
TMEM176A	-4.31842	5.20723	2.27619e-11	4.42238e-09
COL5A3	-4.47939	3.60641	0.000195458	0.00529812
TMEM176B	-4.97983	6.31667	1.28649e-10	2.30422e-08
AC092535.5	-5.24087	3.87658	7.7771e-17	3.30181e-14
LINC01355	-5.4231	2.77599	7.85124e-12	1.69809e-09
EPB42	-5.68497	2.63991	4.88946e-14	1.47495e-11
AC130456.3	-5.69133	3.34844	4.83133e-11	9.00973e-09
RUNDC3A	-5.91112	3.81984	4.32805e-17	1.90817e-14
MYL4	-6.18066	3.52298	1.33821e-12	3.56742e-10
VWCE	-6.34133	1.85558	3.64967e-09	4.9219e-07
HBQ1	-6.51032	2.01838	9.37665e-09	1.18115e-06
AHSP	-6.9215	2.42312	3.97229e-12	9.48632e-10
SLC4A1	-7.1368	5.44226	4.65813e-25	1.3349e-21
SELENBP1	-7.32784	4.66125	2.10637e-23	4.02422e-20
AC092490.1	-7.4374	5.07994	4.0509e-07	3.2933e-05
HBM	-8.31223	3.7989	3.1701e-16	1.2113e-13
ALAS2	-9.83809	7.47724	7.61282e-15	2.42405e-12
PIM3	1.40528	6.82678	0.000453169	0.010009
SCAF8	1.12631	5.33825	0.000461701	0.0101778
ETNK1	-1.71665	5.41754	0.000468506	0.0102883
SETD2	1.35501	6.71184	0.000468433	0.0102883
ATRX	1.13902	5.9016	0.00047746	0.0104649
PLEKHG1	1.44901	2.57776	0.000479851	0.0104972
KLF7	1.40971	5.92405	0.000482453	0.010534
KLC1	-1.39414	5.76071	0.000491143	0.0107034
AC073857.1	-1.88102	2.07156	0.000493188	0.0107275
HNMT	1.37071	3.98328	0.000500685	0.01087
SYNE2	1.38054	7.08866	0.000502612	0.0108912
LSM1	1.40671	3.91385	0.000508519	0.0109879
IGIP	-2.46328	2.97127	0.000508994	0.0109879
APBA2	-1.40749	5.36624	0.000518893	0.0110971
PSMA4	1.23642	6.11708	0.000515963	0.0110971
LCN2	1.63114	3.37518	0.000518242	0.0110971
TOPORS	1.49118	5.76912	0.000518866	0.0110971
CES1	1.29655	4.44044	0.000517926	0.0110971
GVINP1	1.6799	5.88653	0.000524775	0.011202
AL390728.6	-1.91849	3.11234	0.000527572	0.0112408
NBPF10	1.72813	2.6519	0.000530219	0.0112763
CEP135	1.47398	3.81093	0.000531393	0.0112803
KAT6A	1.407	6.98553	0.000538926	0.0114191
BATF2	-1.50081	4.75989	0.000541787	0.0114585
PRKAG2	1.14585	5.39787	0.000544885	0.0114871
BLOC1S2	1.3396	5.16318	0.000545145	0.0114871
MIDN	1.72381	7.94314	0.00054911	0.0115494
ADM	1.56106	6.1924	0.000552172	0.0115714
PATL1	1.50221	6.64944	0.000551209	0.0115714
SLC16A13	-1.93808	2.48854	0.000554191	0.0115925
EIF2AK4	1.2062	4.80579	0.000558161	0.0116543
NUBP2	-1.36275	5.47634	0.000567019	0.0118177
LILRA4	-1.78226	2.26571	0.00056965	0.011851
LINC01943	1.43619	3.08151	0.000573877	0.0119173
MLYCD	-1.57679	3.85813	0.000580235	0.0120229
SUMO1	1.08295	5.6926	0.000581058	0.0120229
RPL35A	1.7809	8.11993	0.000584233	0.0120668
NSA2	1.1843	5.89926	0.000586149	0.0120846
PEX11B	-1.39073	4.64931	0.000589481	0.0121315
CDKN2D	1.53111	7.07421	0.000594766	0.0122183
AC093866.1	-1.58775	3.76468	0.000597578	0.0122541
HERPUD2	1.14244	6.10591	0.000613664	0.0125615
BEST1	2.07155	11.6417	0.00061672	0.0126015
RANBP9	1.13003	5.34031	0.000622073	0.0126781
AGTPBP1	1.3826	6.69141	0.00062268	0.0126781
CEP152	1.40161	3.14364	0.000627607	0.0127558
UQCRH	1.378	5.29456	0.00062945	0.0127706
BLOC1S1	1.35418	2.89438	0.0006346	0.0128523
FASLG	-2.83661	3.19584	0.000642228	0.0129839
ZNF444	-1.59912	4.41309	0.000647171	0.0130608
MT-TQ	2.44876	3.05013	0.000648687	0.0130684
FAU	1.47161	7.80956	0.000650597	0.0130838
KIAA2026	1.11744	5.05162	0.000658493	0.0132194
MASTL	1.32199	3.45368	0.0006638	0.0133027
ZBTB45	-1.60807	3.31267	0.000668522	0.0133739
FAAP100	-1.30104	5.8782	0.000670795	0.013396
ZNF611	1.27374	3.68939	0.000672451	0.0134057
EFCAB10	-1.77167	2.69462	0.000679725	0.0135272
COQ10B	1.15987	4.93868	0.000683642	0.0135816
VCAN	1.93224	8.78102	0.000686135	0.0135884
AC073957.2	-2.01747	3.03839	0.000686354	0.0135884
RCBTB1	1.17623	4.70637	0.000690483	0.0136466
LY75	-1.40463	4.30719	0.000693142	0.0136755
TANK	1.20592	5.99914	0.000698749	0.0137389
ASB16	-1.64866	3.2332	0.00069832	0.0137389
GSTM4	-1.81529	3.65687	0.000701107	0.0137616
CD7	-1.75212	6.84166	0.000705525	0.0138247
MIB2	-1.42992	6.1744	0.000708516	0.0138596
ZNF532	1.42961	2.87579	0.000719938	0.0140351
ALYREF	1.14569	5.55701	0.000719382	0.0140351
APC	1.2167	5.2318	0.000731333	0.0142331
GRWD1	-1.68584	4.5583	0.000734619	0.0142728
H1F0	1.20052	4.46492	0.000735919	0.0142738
EIF2S2	1.14114	5.60176	0.000741043	0.0143489
CCDC88A	1.12366	4.97589	0.000748335	0.0144657
SP110	1.61892	8.01228	0.00075176	0.0145075
PCF11	1.30181	6.98075	0.00076484	0.0147351
CENPJ	1.46145	2.62117	0.000771612	0.0148343
AC005261.1	-1.74737	3.78234	0.000772582	0.0148343
MATK	-1.87831	5.88978	0.000792238	0.015161
HPS6	-1.37529	4.87728	0.000791874	0.015161
SPTY2D1OS	1.39477	2.87786	0.000804743	0.0153746
HERC6	1.19094	4.99663	0.000808624	0.0154131
PRF1	-2.12281	8.139	0.000809447	0.0154131
SOD2	1.33159	3.28276	0.000811671	0.0154298
CXCR4	1.73257	9.29457	0.000814269	0.0154536
AC087190.1	1.34762	3.66278	0.000815643	0.0154541
NSD3	1.27783	6.90219	0.000827558	0.015654
PSMC1	1.18587	5.34026	0.000839174	0.0158475
GLUL	2.17708	9.8611	0.000848605	0.0159923
PWWP2B	-1.53828	3.99943	0.000849631	0.0159923
TXNDC17	1.17442	4.35733	0.000855209	0.0160709
DHRS3	-1.49674	4.46854	0.000861005	0.0161534
TPT1	1.76557	10.9632	0.000866673	0.0162331
CD86	1.14907	5.87926	0.000882602	0.0164776
PER1	1.4896	6.10926	0.000882403	0.0164776
SNRPD1	1.5342	3.82549	0.000884162	0.0164799
ZSWIM1	-1.51074	3.61366	0.000888202	0.0165016
GLRX	1.32467	6.96318	0.000887813	0.0165016
CAPS	-1.24258	5.49661	0.000894237	0.0165377
ALDH5A1	-1.92367	3.33329	0.000899324	0.0165377
CASP8AP2	1.39596	4.44868	0.000898973	0.0165377
MFAP1	-1.41716	4.93052	0.000894175	0.0165377
MED30	1.2579	3.52775	0.00090016	0.0165377
PIGA	1.42729	3.41644	0.000900248	0.0165377
ZNF487	1.82738	3.19544	0.000898856	0.0165377
SPRTN	1.23905	3.70208	0.000903684	0.0165743
DTX1	-1.70576	3.22268	0.000907341	0.0166148
KMT5A	1.22838	4.43245	0.000909202	0.0166223
AC104532.2	-1.5752	3.42451	0.000913636	0.0166768
SERTAD1	1.14455	4.44868	0.000915752	0.0166888
MVD	-1.28808	5.00267	0.000921035	0.0167585
RIPK2	1.11713	4.62549	0.000929787	0.0168909
ELF1	1.35545	7.56685	0.000937469	0.0169927
IGHV3-7	1.36901	2.84307	0.000938356	0.0169927
HERC5	1.89431	6.78708	0.000955782	0.017281
ZSCAN18	-1.77856	4.89727	0.000971117	0.0175306
F8A1	1.51422	4.10162	0.000975117	0.0175751
TCEAL4	1.33733	2.88102	0.000978956	0.0176166
NCALD	-1.67561	4.19773	0.000984354	0.0176307
MLEC	-1.39431	6.48468	0.000983739	0.0176307
TRDC	-2.21851	5.49549	0.000983532	0.0176307
FBXO46	-1.36408	4.63867	0.000991971	0.0177394
AC016727.1	-1.46403	4.38425	0.000994048	0.0177489
SYF2	1.22252	6.20307	0.00100094	0.0178164
OSBP2	-1.72706	3.343	0.00100041	0.0178164
YIPF4	-1.43787	6.01979	0.00100882	0.0179289
AC074050.3	-1.65562	2.49329	0.00101348	0.0179839
MTG1	-1.60098	3.21047	0.00102566	0.0181718
ABHD14A	-1.49808	3.75022	0.00103066	0.0182322
OAS2	1.6122	7.94232	0.00103498	0.0182805
H1FX-AS1	1.16379	5.16994	0.00103659	0.0182807
RAPGEF6	-1.44847	4.58018	0.00103993	0.0183113
SPRN	-1.72152	2.5853	0.00104919	0.0184462
ITM2C	-1.41778	5.2648	0.00105286	0.0184824
TAX1BP1	1.32332	7.02955	0.0010649	0.0186366
ATP6V0E2	-1.26002	5.40364	0.00106335	0.0186366
STARD3NL	1.1665	4.83593	0.00106775	0.018658
PLEKHF1	-2.26096	4.35292	0.00107228	0.0187087
CRTC1	-1.2819	4.96865	0.00108524	0.0189059
MBD2	1.24064	6.767	0.00108844	0.0189147
UBL5	1.14185	6.37235	0.00108904	0.0189147
TLK2	1.15077	4.99299	0.00110076	0.0190892
USP11	-1.30239	5.4857	0.00110866	0.0191972
RPL6	1.60565	8.95105	0.00111688	0.0193103
FXR1	1.12956	6.08941	0.00112785	0.0194707
KLF9	1.56031	5.01137	0.00113277	0.0195262
EPB41L2	1.25583	3.68368	0.00114364	0.019684
IFRD1	1.83189	6.74491	0.00114689	0.0197001
SEC11A	1.12752	6.3487	0.00114973	0.0197001
PRKCE	1.30425	3.09543	0.00114835	0.0197001
ASPSCR1	-1.29769	5.03445	0.0011522	0.0197129
CCDC112	1.41455	2.60136	0.00115966	0.019811
MED18	-1.31288	4.46755	0.00118564	0.0201946
AC015813.1	-1.76941	4.3031	0.0011842	0.0201946
AHNAK	1.47233	9.54674	0.00121625	0.0206853
FASTKD5	1.10668	4.61748	0.00123411	0.0209579
MT-ND5	1.6251	10.5305	0.00124936	0.0211855
PELI1	1.53447	7.32935	0.00125583	0.0212543
AC136475.9	1.32537	3.49506	0.00125712	0.0212543
POLR3GL	1.14286	4.17397	0.00126944	0.0214309
ZNF160	1.12421	4.91546	0.00127357	0.021469
CLDND2	-2.16313	3.08211	0.00128219	0.0215826
ZC3H15	1.20394	5.24867	0.00129331	0.0216939
TMF1	1.04875	5.56735	0.00129359	0.0216939
CFDP1	1.17292	3.94818	0.00129448	0.0216939
RHOT1	1.02625	5.58813	0.00130606	0.021856
TCP11L2	1.25696	5.29115	0.00132795	0.0221577
TMLHE	1.40503	3.37325	0.00132657	0.0221577
MRPL22	1.39477	2.985	0.00133563	0.0222533
NUDT2	1.22322	3.42043	0.00134344	0.0223191
CXCR6	-2.63078	3.42255	0.00134766	0.0223191
SPATS2L	1.61108	3.58672	0.00134655	0.0223191
TYW1	1.31635	4.34323	0.00134373	0.0223191
AC005696.2	-1.49633	4.12864	0.00134931	0.0223191
PIBF1	1.36767	3.26317	0.00135265	0.0223327
MIR600HG	-1.60011	3.59051	0.00135403	0.0223327
ZEB2	1.21961	6.97906	0.00136762	0.0225245
AC105020.6	-1.81542	3.46144	0.00138399	0.0227614
BZW1	1.15758	6.30469	0.00139944	0.0229496
ARRDC5	-1.78935	2.35491	0.00139778	0.0229496
AC018638.1	-2.05184	3.15335	0.00142114	0.0232722
DNAJC15	1.1638	4.14281	0.00142426	0.02329
TMSB4XP8	1.24179	2.96456	0.00143345	0.0234068
CEP63	1.55861	6.50087	0.00143896	0.0234634
AC004974.1	1.57554	4.25789	0.00144686	0.0235588
RPS27L	1.61633	4.11662	0.00145277	0.0236215
CCDC71L	1.35461	4.86141	0.00146057	0.0237146
UQCRQ	1.28917	4.68481	0.00146445	0.023744
CASP5	1.1829	3.65855	0.00147409	0.0238204
METAP1D	-1.64356	2.54851	0.0014753	0.0238204
UBAP1L	-1.39252	3.7558	0.0014754	0.0238204
ADAP2	1.10797	4.49075	0.00147968	0.0238559
AP000873.2	1.37051	3.73546	0.00148523	0.0238966
AL138963.4	1.65663	10.139	0.00148637	0.0238966
EP300	1.2965	6.97569	0.0014938	0.0239266
PPP4R3A	1.20299	6.84306	0.0014945	0.0239266
NDUFA11	-1.59251	3.75559	0.00149048	0.0239266
PSMC6	1.22508	5.08143	0.00149959	0.0239747
CAPN7	1.12106	4.61069	0.00150603	0.0240106
D2HGDH	-1.32828	5.21943	0.00150527	0.0240106
PTPN9	1.13778	4.95649	0.00150984	0.024011
SF3B5	1.03593	5.8683	0.00151025	0.024011
FAM120AOS	1.02267	5.86634	0.00152784	0.0242571
LAP3	1.29599	6.78027	0.00153607	0.0243541
INTS12	1.17508	3.92471	0.00153961	0.0243765
AL035071.1	-1.74703	3.23849	0.00154236	0.0243863
OAS3	2.15904	8.32664	0.00154724	0.0244298
AC021739.4	1.35804	3.45951	0.00155304	0.0244876
LIMS2	-1.60024	2.90196	0.00155865	0.0245423
PAPLN	1.81617	3.05817	0.00156555	0.0245835
FAM117B	-1.31074	4.7019	0.00156375	0.0245835
CEACAM1	1.40274	5.50205	0.0015707	0.0246305
FAM20C	1.2597	3.08602	0.00157429	0.0246531
THOC7	1.07387	4.49312	0.00157997	0.0247083
ATP6V0E2-AS1	-1.42207	3.8516	0.0016448	0.0256871
ZNF703	1.52684	3.39073	0.00164996	0.0257282
SMIM5	-1.70701	2.63679	0.00165417	0.0257282
AC135983.2	1.49399	2.87951	0.00165336	0.0257282
COX20	-1.39338	6.21758	0.00166665	0.0258872
VAV3	1.12117	5.31021	0.00170065	0.0263796
UBC	1.78762	9.90476	0.00170531	0.0264162
BCDIN3D-AS1	-1.64094	2.223	0.0017084	0.0264284
AL121753.2	-1.66987	2.60379	0.00171597	0.0265097
CWC15	1.10214	4.87703	0.00172556	0.0266219
HSBP1	1.15474	5.7216	0.00173662	0.0267565
LY6E	1.59089	8.40523	0.00174112	0.0267898
PLCL2	1.14119	6.48558	0.00174597	0.0267926
COQ2	1.2604	3.20552	0.00174402	0.0267926
FAM153A	-1.55475	3.66685	0.00175822	0.0269446
PPIA	1.40547	7.66341	0.0017977	0.0275128
FKBP8	-1.92592	10.2125	0.00180589	0.0276012
TRIO	1.12939	4.55365	0.00181438	0.0276933
HTATSF1	1.04691	5.25528	0.00181674	0.0276933
NECAP1	1.00595	5.54793	0.00182253	0.0277446
GON4L	0.994048	5.89717	0.00182947	0.0278132
SLC22A23	-1.92894	3.44563	0.00185026	0.0280921
RB1	1.01897	5.29031	0.00186637	0.0282991
F13A1	1.43484	6.7812	0.00187548	0.0283998
BRD2	1.38202	8.88487	0.00187926	0.0284195
SVBP	1.20404	3.73438	0.00188369	0.0284489
ATP5F1E	1.32447	7.76973	0.00188785	0.0284575
LRRC6	1.74809	3.8921	0.00189171	0.0284575
CEP295	1.08727	4.72794	0.00188963	0.0284575
SRSF5	1.38865	8.90865	0.00190813	0.0286669
FRG1	1.07687	4.3754	0.00193446	0.0290246
ERV3-1	1.59003	4.60958	0.00193721	0.0290278
SOS2	1.36447	6.41178	0.0019404	0.0290376
PRNP	1.06313	5.86444	0.00198114	0.0296086
MT-ATP6	1.50391	10.1501	0.00198841	0.0296786
BMP8A	-1.43179	3.29744	0.00199109	0.0296799
METRN	-1.71549	2.28914	0.00200865	0.0299028
PDCD10	1.19245	4.52723	0.00203718	0.0302098
ZNF135	-1.869	3.92116	0.00203245	0.0302098
AC114730.2	-1.61001	2.61228	0.00203625	0.0302098
AL031600.3	-1.21296	5.17154	0.00204112	0.0302291
WAKMAR2	1.38129	2.79213	0.00206928	0.0306067
ATG5	1.10429	4.42165	0.00207766	0.030691
PRXL2C	1.19018	3.0847	0.00208998	0.0308332
CSNK1A1	1.003	5.75992	0.00211191	0.0310897
TRAP1	-1.20305	5.8458	0.00211279	0.0310897
PLEKHG2	1.14178	5.2817	0.00212171	0.031181
ALG6	-1.38337	3.89499	0.00213466	0.0313311
CBR1	-1.56754	4.49251	0.00213881	0.0313519
SAV1	1.19572	3.08162	0.00215118	0.0314127
TUBA1C	1.21347	6.28543	0.00215077	0.0314127
AC023157.3	1.82435	3.59386	0.00214734	0.0314127
KRT73	-2.23717	2.44718	0.00218992	0.0319377
KMT2C	1.08502	6.40424	0.00219514	0.0319732
MLC1	-2.03309	4.2473	0.00220384	0.0320592
ALDOA	1.61267	3.17266	0.00224673	0.0326416
USP32	1.41601	6.7256	0.00225606	0.0327357
DMXL1	1.13564	4.57012	0.0022624	0.0327861
RPH3A	1.97011	3.67028	0.00228366	0.0329923
MCRIP1	-1.11675	5.879	0.00228526	0.0329923
AP003486.1	-1.37754	3.86819	0.00228509	0.0329923
F2RL1	1.17956	5.18696	0.00229271	0.0330582
NME4	-1.44798	3.95209	0.00230548	0.0331228
MGME1	1.03986	4.62415	0.00230586	0.0331228
RPS29	1.69772	8.14316	0.00230165	0.0331228
TMEM229B	-1.5584	5.25644	0.00231139	0.0331608
IFITM1	1.288	7.45655	0.00233163	0.0334093
DDX58	1.50196	7.08606	0.00234541	0.0334906
IL1RN	1.76898	7.68577	0.00234607	0.0334906
AC010978.1	1.1882	3.74328	0.00234161	0.0334906
AC091564.6	1.35036	3.71312	0.00235046	0.0335117
BTBD2	-1.39137	6.85467	0.00235495	0.0335339
TMEM104	-1.20294	5.01966	0.00236453	0.0336285
NTAN1	1.05835	4.45655	0.0023761	0.0337332
Z97986.1	-1.44752	3.1328	0.00237777	0.0337332
SERTAD3	1.20164	5.20547	0.00238624	0.0338114
KDM5A	1.22368	6.88048	0.00239032	0.0338275
EPB41L3	1.05708	4.88096	0.00240363	0.0339345
ANKRD50	1.42922	2.73969	0.00240968	0.0339345
S1PR5	-1.71229	5.08344	0.00240972	0.0339345
ZNF595	1.50725	2.69986	0.00240884	0.0339345
LRRFIP1	1.3441	8.04176	0.00241395	0.0339523
NCOA5	-1.11396	5.63246	0.0024248	0.0340631
AC012615.1	1.35145	2.89553	0.0024307	0.0341042
PPDPF	-1.2184	5.84912	0.00246108	0.0344461
NPIPB5	-1.34368	4.01318	0.00245977	0.0344461
GPR146	-1.74007	3.25379	0.00246599	0.0344728
ETF1	1.10859	6.23499	0.00247084	0.0344984
SLC30A7	-1.35036	4.90327	0.00248257	0.0346201
OXSR1	1.13575	6.00138	0.00249015	0.0346415
TSPYL2	1.02949	5.70004	0.00248886	0.0346415
ATP6V1G1	1.08778	6.43838	0.0024971	0.034696
ROCK2	1.03361	4.5438	0.00251734	0.0348927
TRIM66	-1.25907	5.25509	0.00251477	0.0348927
KLF6	1.6635	8.90069	0.00253127	0.0349866
TRIP11	1.06278	4.65865	0.00253938	0.0349866
MED9	-1.37754	3.63098	0.00253719	0.0349866
TRAPPC10	1.17724	5.73335	0.00253068	0.0349866
C11orf68	-1.2958	5.91701	0.0025337	0.0349866
PACSIN1	-1.65376	2.5895	0.0025535	0.0351091
ITGB3	1.7694	2.42577	0.00255439	0.0351091
AC020900.1	1.26539	4.11025	0.00256046	0.0351504
SETBP1	1.22285	2.81839	0.00257874	0.035359
TSPAN2	1.47565	4.89992	0.00259686	0.0355649
CASK	1.27887	4.08853	0.00260126	0.0355826
CLEC4D	1.42662	3.88061	0.00262089	0.0358085
ABHD8	-1.49092	3.50855	0.0026283	0.0358668
FAM50B	-1.47446	2.55175	0.0026379	0.035955
CLIC3	-2.59527	3.6878	0.00265594	0.0361581
AC066613.1	1.11105	3.87782	0.00266966	0.0363016
ZNF609	0.959804	5.73828	0.00268174	0.0363842
MT-CO2	1.43967	11.1454	0.00268208	0.0363842
LINC00861	-1.63836	7.56632	0.0026965	0.0365338
ZNF271P	1.12045	4.2697	0.00269948	0.0365338
GIMAP7	-1.80757	6.73249	0.00271637	0.0367191
IFI44L	2.08611	7.01111	0.00274796	0.0371023
SLC38A5	-1.78467	4.90313	0.00275859	0.037202
ARL5B	1.13032	4.27061	0.00277384	0.0373426
CDC26	1.12898	3.46543	0.00277785	0.0373426
SAMD9L	1.23234	7.60082	0.00277879	0.0373426
ANXA1	1.35502	8.27033	0.0027897	0.0374453
DNAJB1	1.17996	7.22916	0.00279796	0.0375124
ZNF808	1.21188	2.83075	0.00283196	0.0379237
CDC42BPB	1.15397	4.20991	0.00284918	0.0381099
STAG3L4	1.29165	2.41509	0.002858	0.0381833
SH2D2A	-1.46198	5.22082	0.00287087	0.0383106
CYTOR	1.16221	3.42304	0.00288063	0.0383961
COMTD1	-1.68666	2.22277	0.00288639	0.0384282
NCOA1	1.50008	7.22319	0.00289101	0.0384451
AC109587.1	0.995532	4.8337	0.00289865	0.038502
SLC16A1	-1.48984	3.0718	0.00290647	0.0385611
EXT1	1.07527	4.04171	0.00293101	0.0388419
AC012368.1	1.51312	6.09717	0.00294206	0.0389433
CCND2	-1.24834	6.36503	0.00297232	0.0392984
GPATCH8	1.02533	6.11451	0.00297687	0.0393132
FAM210B	-1.11802	5.93467	0.00299661	0.0395284
RABEP2	-1.1576	5.095	0.0030098	0.0396183
PRMT6	-1.64281	3.08009	0.00301122	0.0396183
STAG3L5P	-1.49371	2.96973	0.0030138	0.0396183
AKIRIN2	1.28182	6.2707	0.0030187	0.0396374
TRAK2	1.04306	5.59572	0.00304289	0.0399092
CD44-AS1	0.97482	5.26994	0.00306187	0.0401122
NBPF9	1.31245	3.28461	0.00306853	0.0401536
NOS3	-1.46847	2.92543	0.00307243	0.0401588
SZT2-AS1	-1.35838	3.54845	0.0030773	0.0401766
TGM2	-1.64819	1.96532	0.00308927	0.0402871
LAT	-1.50032	2.65871	0.00309838	0.04036
ARFRP1	-1.09497	5.65392	0.00311603	0.0404519
ANO6	1.00843	5.43569	0.0031156	0.0404519
OGFOD3	-1.29376	4.35014	0.00311197	0.0404519
ZNF785	-1.40167	3.70291	0.00313643	0.0406707
ZSWIM6	1.0026	5.06852	0.00314935	0.0407921
SDCCAG8	1.08103	4.18557	0.00316567	0.0409572
MED1	0.985616	5.67175	0.00317366	0.0410142
NIPBL	1.23448	6.79111	0.00319469	0.0411981
CWC25	1.02836	5.80803	0.00319507	0.0411981
RPL27	1.50026	8.37633	0.00320696	0.0413049
PSKH1	-1.11127	5.3395	0.00321511	0.0413635
RNF214	1.03744	4.54715	0.0032275	0.0414763
SPECC1	1.38671	5.12454	0.00327039	0.0419804
CBY1	-1.39256	2.94526	0.00327774	0.0420276
RPS18	1.56227	9.7707	0.00328606	0.0420872
TNNT3	-1.83176	2.86882	0.00331506	0.0424113
EAPP	0.977247	5.16767	0.00333019	0.042489
MRPL47	1.49255	3.4567	0.0033254	0.042489
AC024075.2	-1.44768	3.34471	0.00333225	0.042489
CEP170	1.16294	4.82149	0.0033392	0.0425303
BUD31	1.07874	5.78316	0.0033443	0.0425479
AC005726.1	-1.75299	2.05755	0.00335044	0.0425788
TXN	1.38775	6.03168	0.00335977	0.0426501
SLC9A3-AS1	-1.74731	3.56194	0.00338201	0.042885
PPP4R1	1.57718	7.20767	0.00338976	0.0428884
AC090984.1	-1.35838	3.67726	0.00338783	0.0428884
STX8	1.08333	4.43973	0.00341048	0.0431029
RGS18	1.32784	6.35814	0.00343038	0.0432147
TAB3	0.969253	5.04171	0.00343064	0.0432147
FAM198B-AS1	1.31703	3.03533	0.0034297	0.0432147
C5orf24	-1.63362	4.06266	0.00344906	0.0433991
KDM7A	1.12165	6.33886	0.00346296	0.0434785
RPS28P7	-1.24766	5.33567	0.00346141	0.0434785
PHF5A	1.15967	4.0224	0.00347543	0.0435397
PAQR8	-1.30227	4.72345	0.0034738	0.0435397
ATXN7L1	1.15067	4.13322	0.00348851	0.0436405
SNHG3	1.07049	4.65588	0.00349109	0.0436405
AC005329.2	-1.73964	2.14002	0.00353211	0.0441052
CRY2	-1.10575	5.20865	0.00354098	0.0441678
TMTC2	1.2966	2.79714	0.00355069	0.0442409
HAGH	-1.09614	5.59219	0.00355644	0.0442644
PLCL2-AS1	1.18751	2.50875	0.00360182	0.0447805
ITPRIP	1.73999	7.82976	0.00363044	0.0450874
RTKN2	1.13515	3.02865	0.00364714	0.0452458
EZR-AS1	1.49384	2.69507	0.00367605	0.0455552
C18orf32	-1.36724	3.30657	0.00370211	0.0458286
PLPP6	-1.59764	3.64806	0.003711	0.0458891
TPR	1.17472	7.26414	0.00377244	0.0464867
TSPAN32	-1.27108	6.70478	0.00377467	0.0464867
COX14	1.22347	3.38488	0.00377555	0.0464867
AC090948.3	-1.6262	2.36265	0.00377281	0.0464867
CCDC28B	-1.35309	3.27789	0.00378516	0.0465551
GNLY	-1.66832	9.31566	0.00380071	0.0466462
APBB1	-1.16659	5.76067	0.00379924	0.0466462
AC107871.1	1.10892	3.37604	0.00381151	0.0467287
ABCB8	-1.19895	5.19091	0.00382383	0.0468296
AC011477.1	-1.3878	3.20773	0.00385887	0.0472083
TIMP1	1.30279	6.95548	0.00387691	0.0473785
KRT72	-1.59367	3.31837	0.00389091	0.0474989
ANKRD28	1.05411	4.37371	0.00389781	0.0475326
EXD3	-1.3167	3.39976	0.00390998	0.0476302
MT-CO3	1.41635	11.0909	0.00392423	0.0477532
TAF7	1.28772	7.32742	0.00394066	0.0479022
CDV3	1.20815	7.67897	0.00396641	0.0481642
FADD	-1.71654	5.26155	0.00398104	0.0482906
SRBD1	0.984118	4.74655	0.00400619	0.0484931
ARSB	1.18714	4.28682	0.00400471	0.0484931
NDUFA6	1.17824	4.49814	0.00401924	0.0485997
ECHDC2	-1.23101	5.85513	0.00407109	0.0491748
MT-ND1	1.44101	10.6434	0.00408332	0.0492706
MYNN	1.01213	4.21378	0.00409013	0.0492753
WDR38	1.32564	3.2896	0.0040923	0.0492753
AMZ2P1	1.17322	2.81675	0.00411057	0.0494433
TBK1	1.0009	4.94393	0.00411617	0.0494588
REV1	0.946586	5.14063	0.00414995	0.0498125
WWP1	1.05509	5.47048	0.00416775	0.0499738
AP001610.2	2.21617	6.4858	0.00419296	0.0502235
C19orf71	-1.39133	3.66879	0.00419888	0.0502349
AL670729.3	-1.56039	2.8169	0.00420268	0.0502349
GPR171	-1.99394	4.1059	0.00422221	0.0504158
AC092368.3	-1.41165	2.60824	0.00423389	0.0505027
SLC8A1	1.29687	4.95366	0.00424995	0.0506415
RPL24	1.39266	7.979	0.00429418	0.0511155
EPHX2	-1.3143	4.5562	0.00429956	0.0511264
ST7L	1.08746	3.42517	0.00431431	0.0512487
HNRNPH3	1.1912	7.21292	0.00433508	0.0514421
DNAJA1	1.22362	7.22099	0.00435496	0.0515711
AL162742.1	1.68457	4.8298	0.00435234	0.0515711
C1orf167	-1.23451	4.06501	0.00436123	0.0515922
MCTP1	1.01316	5.04328	0.00436592	0.0515944
PPP1CB	-1.24103	6.6927	0.00437138	0.0516057
APP	1.01038	5.99272	0.00440426	0.0519404
BOD1L1	1.50368	7.24763	0.00444542	0.0523719
SOS1	0.921191	5.67714	0.0044504	0.0523767
MED13L	1.20534	6.91937	0.00445819	0.0524146
SRD5A3	1.3472	3.41783	0.0044721	0.0525243
KDM1B	1.06687	5.54442	0.00448222	0.0525892
AL353807.5	1.05978	3.80016	0.00449229	0.0526536
LINC01238	-1.45878	2.21591	0.00450119	0.0526723
AL691432.2	1.1731	2.65786	0.00450308	0.0526723
INTS6	0.972829	5.64967	0.00453127	0.052948
SLC33A1	-1.52733	3.2223	0.00453828	0.0529759
VPS13B	0.918692	5.79584	0.00455735	0.0531444
TMCC1	1.47752	6.07405	0.00456896	0.0532256
DDX3X	1.28833	9.11524	0.00457948	0.0532939
SAP18	0.994281	6.40788	0.00458754	0.0533142
AHCTF1	1.43297	6.23082	0.00459052	0.0533142
RNF103	0.970644	4.60987	0.0046118	0.0535072
DNAJB11	0.963416	4.53288	0.00461983	0.0535461
LZTS2	-1.29218	4.45624	0.00464863	0.0538255
CHML	1.42738	2.90823	0.00466256	0.0539323
SLPI	1.84207	4.29536	0.00467945	0.0540731
ARL2	-1.3448	3.31845	0.00468483	0.0540808
BBS9	1.10136	2.93276	0.00471374	0.0542574
ZBTB42	-1.59633	2.82334	0.00471433	0.0542574
FCAR	1.87082	6.32315	0.00470543	0.0542574
CNTRL	0.988112	6.25494	0.00472997	0.0543828
EOMES	-1.66159	4.85235	0.00475177	0.0545787
ACPP	1.52008	4.42518	0.00478262	0.0548232
PPARD	-1.09559	5.60562	0.00478099	0.0548232
RASSF7	-1.11714	5.05181	0.00483035	0.0552638
TEDC1	-1.27412	3.44758	0.0048307	0.0552638
TFAP4	-1.24041	3.72628	0.00483818	0.0552941
TKTL1	-1.91399	3.5129	0.00485518	0.0554332
H3F3A	1.48533	7.704	0.00486245	0.055461
TMEM250	-1.04354	5.92077	0.00486789	0.0554678
UBE2D1	-1.51549	6.11423	0.00492112	0.0560187
CTSS	1.41724	11.1071	0.00495691	0.0563602
BBS10	-1.59563	3.06031	0.00496096	0.0563602
LINC00954	-1.22307	3.92724	0.00497131	0.0564219
HP	2.06503	3.44544	0.00498862	0.0565624
UBXN6	-1.37089	7.32415	0.00500547	0.0566974
TUBA1A	1.61488	9.02659	0.00501646	0.0567097
RWDD4	1.15466	2.64735	0.00501232	0.0567097
NMI	1.34361	6.79456	0.00507364	0.0572996
SLC2A3	1.68568	8.80989	0.00509201	0.0574505
XYLT1	1.03452	5.16992	0.00513145	0.0578385
DDX5	1.29552	10.4011	0.00513927	0.0578698
ASTE1	-1.17054	4.08601	0.00515496	0.0579326
ATP5MD	1.12688	4.01173	0.00515056	0.0579326
EPB41L4A-AS1	1.15103	3.70929	0.00516464	0.0579846
AC073548.1	1.15777	3.32748	0.0051707	0.0579958
CPEB4	1.19323	5.42571	0.00522883	0.0585905
RPL37	1.43158	8.96176	0.0052644	0.0589315
LINC01138	-1.24783	4.10264	0.00527224	0.0589616
LAMTOR5	0.999066	5.6665	0.00528872	0.0589855
CHD1	0.971586	6.16158	0.00529287	0.0589855
USF3	0.943473	4.83094	0.00529496	0.0589855
NBPF15	1.08326	4.50496	0.0052896	0.0589855
SLAIN2	0.899545	5.39313	0.00530192	0.0590057
CEP350	0.880068	5.79907	0.00531516	0.0590958
TMED3	-1.34566	4.90962	0.00536254	0.0595648
NGDN	1.0199	4.40661	0.00538248	0.0596705
TP53BP2	0.931377	4.95295	0.00537959	0.0596705
RB1CC1	0.918111	5.56274	0.00540005	0.0598076
DPY30	1.08004	3.74648	0.00540583	0.0598137
MAPKAPK5	1.04527	4.80731	0.00544564	0.0601962
DHFR	1.12081	2.98314	0.00546567	0.0603593
RAPGEF2	1.25923	5.69708	0.00547121	0.0603624
NIN	1.28136	7.6767	0.00547678	0.0603657
HINT1	1.27702	6.344	0.00548974	0.0603797
NFU1	1.20847	3.16119	0.00548525	0.0603797
MT-TY	1.40702	3.95685	0.00549385	0.0603797
BDP1	1.18416	4.65228	0.0055137	0.0605398
PNRC1	1.28101	8.24137	0.00557529	0.0611575
NEDD8	0.94229	4.51536	0.0055902	0.0612455
NOL12	-1.34794	3.94759	0.005594	0.0612455
ADGRG5	-1.16836	5.17599	0.00561148	0.0613783
EAF1	0.903664	5.3401	0.00562455	0.0614625
RHBDD3	-1.26344	3.60655	0.00569724	0.0621975
SNRPD2	1.08426	5.92608	0.00571765	0.0623018
NSUN5	-1.13143	5.44801	0.00571336	0.0623018
ARHGEF12	1.0295	3.82415	0.00574017	0.0624877
ZNF526	-1.42381	3.78339	0.00575429	0.062582
AP000879.1	-1.69867	5.1607	0.00577561	0.0627543
MAP2K4	1.13981	5.65809	0.00578806	0.062819
MEF2C	0.980167	5.47876	0.00579253	0.062819
ARHGAP10	1.18449	2.95836	0.0058149	0.062959
S100A9	1.81605	12.592	0.00581642	0.062959
SCARB2	0.94112	5.42404	0.00583891	0.0631428
ADGRE2	1.55789	7.35042	0.00585441	0.0632508
ERH	1.10076	5.04143	0.00590371	0.0637234
TUBB4B	1.14876	6.91275	0.00591485	0.0637836
TNFRSF4	-1.33778	2.93852	0.00597346	0.064355
MYL6	1.26921	8.58998	0.00599806	0.0645594
RPP25L	-1.16473	4.31737	0.00603977	0.0649474
AC241952.1	1.54977	3.03401	0.00610764	0.0656156
GLRX2	-1.16562	4.00524	0.00615398	0.0659898
RSF1	0.892926	5.21624	0.006149	0.0659898
GCC2	1.01133	5.33563	0.00616105	0.0660038
HSP90AA1	1.31237	8.72659	0.00619815	0.0663393
NMRAL1	-1.05347	4.97216	0.0062356	0.0666254
HSPA14	1.02722	3.74759	0.00623651	0.0666254
SLC35B2	0.96792	5.1474	0.00626072	0.0667596
MYO1D	1.30534	2.48933	0.00625843	0.0667596
KLHL22	-1.11883	4.95563	0.0062696	0.0667922
TRAPPC6A	-1.21111	4.51095	0.00629537	0.0670045
MYCBP2	1.02746	6.73287	0.00642523	0.0682599
LINC00989	1.2215	2.4228	0.00642111	0.0682599
MED10	0.976716	4.58145	0.0064386	0.0683386
HMGCS1	1.08179	4.31626	0.00646812	0.068482
SLC3A2	0.964852	6.4453	0.00646073	0.068482
MILR1	0.957614	4.41368	0.00647003	0.068482
PTMA	1.3719	8.53978	0.00648395	0.0685102
AL353622.1	-1.40154	2.67739	0.00648465	0.0685102
GPAA1	-1.0086	5.91011	0.0065047	0.0686587
VAMP8	0.949365	6.19535	0.00652808	0.0688422
PLEKHF2	0.94757	5.09868	0.00654305	0.0689365
FAM13B	0.877036	5.73961	0.00657552	0.069161
HSP90B1	1.18127	8.02839	0.00657642	0.069161
ASPH	1.35909	4.53453	0.00659711	0.069315
LINC00342	-1.47996	4.04368	0.00661188	0.0694066
ITGB1	1.23114	6.92709	0.00665386	0.0697833
RNF111	0.883368	5.62906	0.00667298	0.0699199
EMD	0.863815	5.45517	0.00668881	0.0700217
AC092070.2	1.09315	3.54708	0.006721	0.0702946
CCDC186	0.916909	4.71385	0.00679457	0.0709993
MRPS25	-1.1046	5.83806	0.00682691	0.0712722
BIRC2	0.887863	5.97915	0.00685022	0.0714505
WASHC2A	0.86028	5.69811	0.00686087	0.0714965
AIFM2	-1.47042	2.51918	0.00687696	0.0715991
TMEM242	1.08628	3.15273	0.00691899	0.0719713
ZRSR2	0.9973	5.04431	0.00698453	0.0725872
PYCR3	-1.39704	2.33225	0.00704412	0.0731402
KIF2A	1.04575	5.31634	0.00706381	0.073234
TBC1D5	0.904177	5.62476	0.00706594	0.073234
LTK	-1.41737	3.58667	0.0070857	0.0732402
KCTD18	0.973851	4.26281	0.00708483	0.0732402
NOP10	1.09251	6.44671	0.00708083	0.0732402
TENT4B	0.970508	4.16594	0.00715928	0.0738676
RP9	1.08766	2.75193	0.007159	0.0738676
GOLGA5	0.924744	4.98825	0.0071806	0.0740209
FLT3	1.35355	2.81821	0.00725217	0.0746915
VAC14	-1.0528	5.45669	0.00727509	0.0747262
FIG4	1.11122	5.15845	0.00727176	0.0747262
POLR1B	-1.32766	3.95991	0.00727449	0.0747262
TMBIM4	1.02436	4.05821	0.00729309	0.0748439
IGBP1	0.909548	6.23353	0.0073534	0.0753954
ZNF691	-1.26701	3.4136	0.00741185	0.0759267
ANKRA2	1.06521	3.9958	0.00742064	0.0759489
LRCH1	1.00928	3.8423	0.00743563	0.0760345
ZBTB24	0.982804	4.39634	0.00748636	0.0764169
CD81-AS1	-1.41003	2.31105	0.00748025	0.0764169
FRG1BP	1.18541	2.53938	0.00755617	0.0770609
XYLT2	-1.1514	4.85972	0.00756412	0.0770733
DDX56	-1.07173	6.26431	0.00757598	0.0771116
IRS2	1.78073	5.70442	0.00758133	0.0771116
MVB12A	-1.0968	4.3673	0.00762239	0.0774605
SIGLEC1	1.76455	5.67509	0.00762982	0.0774674
VTI1A	0.964322	5.09819	0.00765264	0.0776302
AP003068.2	1.25919	3.0021	0.00767622	0.0778006
COLQ	-1.88503	3.42676	0.00770519	0.0779564
KANTR	-1.55566	3.10986	0.00770227	0.0779564
ZNF354A	1.1384	4.14313	0.00771224	0.0779589
MAP3K8	0.87247	5.20814	0.00772844	0.0779851
CLEC5A	1.65549	3.36633	0.00772695	0.0779851
AL139317.3	-1.51383	2.67072	0.0077399	0.078032
AC005332.5	-1.33496	3.56775	0.00776856	0.0782522
AL358781.1	-1.04838	6.13311	0.00780142	0.0785116
AL157935.1	-1.2691	3.23684	0.00780801	0.0785116
CSGALNACT1	1.08584	5.15611	0.00785412	0.0789061
SMG9	-1.01396	5.13339	0.00786409	0.078937
PIGM	-1.3994	3.8431	0.00788179	0.0789763
ARID5B	1.10714	4.82589	0.00788099	0.0789763
TCF20	1.06439	6.20073	0.00791385	0.0792283
AL031282.1	-1.31625	4.07379	0.00795044	0.0795252
SLC25A42	-1.22195	4.7043	0.0079603	0.0795544
CEP162	1.07754	3.36451	0.00798231	0.0796355
TBL1XR1	-1.14848	6.227	0.00798027	0.0796355
AC026333.3	1.21481	6.18808	0.00800996	0.0798419
AL662844.3	-2.17832	4.19019	0.00801695	0.0798422
EPHB1	2.00769	4.80582	0.0080722	0.0803226
SSB	1.0982	5.48674	0.00810635	0.0805925
LY86	0.864788	5.46115	0.00812878	0.0806755
FANCF	-1.41472	3.85659	0.00812819	0.0806755
PSMG3-AS1	-1.55373	2.93273	0.00815704	0.080886
TTLL5	1.12504	3.33289	0.00818233	0.0809089
ZNF540	-1.44913	2.44036	0.00818306	0.0809089
AP005329.1	1.1052	7.71145	0.00818759	0.0809089
AC008264.2	-1.21811	4.84913	0.00817682	0.0809089
ZMIZ1	1.22048	6.45432	0.00822106	0.0810635
KCNC4	-1.30802	2.62101	0.00823819	0.0810635
ETV3	0.861337	5.25604	0.00823362	0.0810635
THBS1	2.60782	4.45157	0.00823416	0.0810635
ATP5MF	0.990452	3.70787	0.00823859	0.0810635
TRIAP1	1.25983	3.57535	0.00829241	0.0815231
MRPS36	0.99861	3.56384	0.00840566	0.0825657
TBL3	-1.01334	4.88236	0.0084153	0.0825895
AP000919.2	1.20423	3.37954	0.00844825	0.082842
AC135457.1	0.898396	6.10246	0.00846024	0.0828886
OTULIN	0.879885	5.04919	0.00849546	0.0830917
MYL5	0.869979	5.18501	0.00849013	0.0830917
AC009506.1	1.28624	4.1972	0.0085429	0.0834845
ING1	0.955778	4.66153	0.0085644	0.0835594
AP001062.1	-1.19353	4.89639	0.00856515	0.0835594
EMILIN2	1.18916	6.50892	0.0085969	0.0837979
SP3	1.05533	7.05346	0.0087879	0.0855868
POLA2	-1.29203	2.65621	0.0087975	0.0856076
WAC	1.11978	7.78346	0.00883177	0.0858682
RPL27A	1.31956	8.9639	0.00886105	0.0860608
CYB561D1	-1.06642	6.33212	0.00886659	0.0860608
RPGR	1.13729	3.96567	0.00890686	0.0863785
KDM4C	0.868743	5.40189	0.00891662	0.0864
HDAC9	1.0766	4.10102	0.00894067	0.0864139
NR1D1	0.962546	4.07031	0.00893235	0.0864139
GTF2F2	1.05018	3.51462	0.00893369	0.0864139
ACOT13	-1.02766	5.00342	0.00896654	0.0865909
HIST2H2BE	1.29828	5.62008	0.00898534	0.0866994
AC010618.3	-1.25772	2.74206	0.00901052	0.0868693
TP53RK	-1.20628	4.1003	0.00903705	0.0869826
F5	2.05518	5.94394	0.00903745	0.0869826
PRRC2C	1.08142	7.5347	0.00907382	0.0871019
CLIP1	1.04089	6.08521	0.00906619	0.0871019
COPS9	1.00701	3.94995	0.00908024	0.0871019
AL031846.2	-1.07352	5.54176	0.00906833	0.0871019
STRADB	-1.03261	5.23104	0.00909956	0.0872142
KIAA1324	1.95606	5.74963	0.00912655	0.087398
PRKAR1B	-1.21478	3.52718	0.00913398	0.087398
DNHD1	-1.09247	5.21534	0.00916608	0.087632
RDH13	-1.37432	3.2803	0.00918165	0.0877077
KY	2.05876	3.79696	0.00919223	0.0877357
ALMS1	1.04382	3.56762	0.00922977	0.0880206
MANBAL	-1.17096	4.2057	0.0092423	0.0880669
JAK2	0.868318	5.97292	0.00926797	0.0882381
ZBTB37	-0.95218	5.4293	0.00929027	0.0883771
BCL2L13	0.861861	5.46842	0.00934286	0.0888037
DYRK1A	0.96382	6.71602	0.00940507	0.0893209
MRPL1	1.28515	2.64314	0.00942478	0.089434
KLF16	0.951826	5.22203	0.00947443	0.0898308
OAS1	1.38867	7.65681	0.00949931	0.0899179
HCG27	-2.13459	6.59626	0.00949284	0.0899179
PLCL1	1.18834	2.75955	0.00951547	0.0899426
OTULINL	0.863002	5.31662	0.00952545	0.0899426
CD247	-1.55368	7.73623	0.0095241	0.0899426
ANKRD23	-1.16753	3.6853	0.00954725	0.0900742
ADAM9	1.07495	4.09195	0.00956554	0.0900984
GLI4	-1.08108	4.10513	0.0095585	0.0900984
OBSCN	-1.09133	5.32225	0.00958413	0.0901994
SLC39A4	-1.31228	2.08924	0.00969399	0.0911585
B4GALT7	-1.1305	4.36315	0.00972185	0.0912757
AC078795.1	1.06016	2.91588	0.00972238	0.0912757
PKD1	-1.1193	5.67761	0.00974982	0.0914127
IGSF8	-1.20369	5.43966	0.00975292	0.0914127
ZNF500	-1.1167	3.79656	0.00982066	0.0919724
DDX46	0.884688	6.26377	0.00985083	0.0921797
LHX4	-1.34789	2.79772	0.00992901	0.0928355
CD52	1.43257	8.46946	0.00995005	0.0929563
TAFA2	1.40298	2.78683	0.00996978	0.0929891
SMIM27	1.23536	3.88571	0.00996854	0.0929891
TOPBP1	0.821087	5.5649	0.0100019	0.0932127
AC008555.2	-1.37588	3.3458	0.0100302	0.0934006
ZCRB1	1.06998	3.92765	0.010056	0.0934893
MT-TP	0.938271	4.31976	0.0100547	0.0934893
CFAP410	-1.11092	5.19842	0.0100791	0.093628
POLD1	-1.07289	4.32022	0.0100928	0.0936568
AC005329.1	-1.12105	4.56008	0.0100986	0.0936568
RBP7	1.70673	4.97013	0.01013	0.0937357
FAAP20	-0.986244	5.10614	0.0101369	0.0937357
AC009060.1	-1.11904	4.60959	0.0101398	0.0937357
AC120114.2	-1.38133	3.41181	0.0101187	0.0937357
SPHK2	-1.05445	4.24348	0.0102031	0.0942452
RIT1	1.11295	6.06326	0.0102155	0.0942836
FRMD4B	1.07897	3.7957	0.0102432	0.0944628
THUMPD1	0.97813	5.69573	0.0102752	0.0946821
MSMO1	-1.40841	3.39004	0.0102926	0.0946906
PRMT7	-1.00373	5.267	0.0102872	0.0946906
RAB11FIP3	-1.09206	4.83228	0.0103133	0.0947283
AC092747.4	-1.33694	2.51628	0.0103117	0.0947283
PRORP	1.05971	2.90966	0.0103666	0.0950159
LRRC59	0.900912	5.99803	0.0103623	0.0950159
AC067945.3	-1.36285	3.65641	0.0103694	0.0950159
CEP120	1.07017	4.86712	0.010387	0.095101
TSEN54	-1.05538	5.64627	0.0103998	0.0951424
SNRPE	1.05213	3.81407	0.0104207	0.0952569
IFI6	1.54705	7.62646	0.0104732	0.0954738
RNF6	0.933052	5.00067	0.010486	0.0954738
GDPGP1	-1.03591	4.64053	0.0104668	0.0954738
GMFB	-1.0781	4.90717	0.0104663	0.0954738
TRIM52-AS1	1.06011	3.38676	0.0104816	0.0954738
EXOSC5	-1.14259	3.96769	0.0104998	0.0955232
KCNN4	-1.0199	4.82125	0.0105282	0.0957057
WDFY3	1.44412	6.43979	0.0105497	0.0958246
RPS21	1.26802	7.58647	0.0105763	0.095991
AL590560.2	-1.63284	2.60276	0.0106242	0.0963495
N4BP2	1.39708	3.53291	0.0107189	0.0970543
AC099518.5	-1.24542	2.49085	0.0107183	0.0970543
TLE2	-1.25602	3.0033	0.0107986	0.0974746
RNF7	0.877935	4.55039	0.0107794	0.0974746
ITPRID2	0.89432	6.36077	0.0108068	0.0974746
ESRRA	-0.995181	6.08003	0.0108078	0.0974746
CDC42EP4	1.33904	3.59327	0.0108057	0.0974746
GPBAR1	-1.30938	5.03082	0.0108253	0.0975552
TXNDC15	-1.02605	4.77576	0.0108405	0.0976153
DUSP7	-1.09596	5.40772	0.0108543	0.097663
MINPP1	-1.86476	2.81037	0.0108838	0.0978514
RBIS	1.00882	4.1043	0.0108963	0.0978871
MS4A4E	-1.19749	2.55082	0.0109788	0.098551
CD36	1.09367	7.2349	0.0110542	0.0990743
PARP9	1.1468	8.08148	0.0110544	0.0990743
BRF1	-0.95862	5.18501	0.0110841	0.0991975
GTF2I	0.924024	4.36954	0.0110854	0.0991975
DGKQ	-1.44956	6.27389	0.0111217	0.0992627
RBMS1	0.989386	6.79108	0.0111036	0.0992627
RTL10	-1.00833	4.5089	0.0111273	0.0992627
ARHGEF38	0.997767	2.92786	0.0111115	0.0992627
B3GALT4	-1.04391	4.47048	0.0111471	0.099311
RCC1L	-1.07521	4.83647	0.0111501	0.099311
ZRANB2	-1.19122	6.28624	0.0112171	0.0998305
KBTBD7	-1.44931	3.81749	0.0112651	0.100178
TOGARAM2	-1.46065	3.38885	0.0112736	0.100178
ZCCHC7	1.05432	4.68455	0.011303	0.100361
AC083799.1	1.42635	3.93672	0.0113182	0.100419
RREB1	0.841478	4.99298	0.0113331	0.100473
TMEM183A	0.818707	5.40221	0.0113645	0.100522
RNF169	0.941728	5.99737	0.011365	0.100522
SOWAHD	-1.16941	3.31532	0.0113545	0.100522
WASHC2C	1.13945	6.31678	0.0113944	0.100705
SMS	1.06413	5.28214	0.0115158	0.101699
RGMB	1.1549	2.80839	0.0115349	0.101711
QTRT1	-1.08157	4.39272	0.01153	0.101711
FUCA2	0.876922	4.73647	0.0116116	0.101934
WNK1	1.08478	7.44063	0.0116521	0.101934
RBM22	0.984198	6.50633	0.011658	0.101934
CPVL	1.06762	7.55762	0.0116211	0.101934
GABARAPL1	1.68029	6.63933	0.0115959	0.101934
PTGES2	-1.04637	4.91489	0.0115911	0.101934
ATG9B	-1.17325	3.24605	0.0115849	0.101934
PP2D1	1.04571	2.93017	0.0116464	0.101934
SHISA4	-2.43462	2.21878	0.0116422	0.101934
MYCBP2-AS1	0.981826	3.42833	0.0116364	0.101934
AP003068.1	-0.996232	5.35964	0.0116351	0.101934
TRAF2	-0.996575	4.59124	0.011691	0.102145
CD38	-1.58272	4.63607	0.0117577	0.102649
TTL	0.921221	4.77234	0.0117837	0.10272
POLL	-0.911878	5.53429	0.0117759	0.10272
ARPC3	1.25317	8.37822	0.0117945	0.102736
ZNF506	-0.973392	4.81756	0.0118131	0.1028
AL355816.2	-1.28856	3.97465	0.0118198	0.1028
SELENOO	-1.01945	5.76016	0.0118521	0.103003
AL365330.1	-1.2052	2.86398	0.0118735	0.103111
ALDOC	-1.02615	4.84932	0.0119027	0.103208
CCDC102A	-1.62496	2.56425	0.0119008	0.103208
CXCR3	-1.69099	4.26356	0.0120299	0.104232
SP140	0.801762	5.78032	0.0120792	0.104527
GALM	0.967286	4.9265	0.0120822	0.104527
CGRRF1	1.01234	2.94913	0.0121258	0.104825
C20orf27	-1.07471	5.50222	0.012138	0.104836
FGD4	1.21667	4.71241	0.0121995	0.104836
SRP14	0.981528	6.84951	0.0122315	0.104836
TIMM29	-1.18923	3.54225	0.0122242	0.104836
FAM171A1	-1.25569	2.47294	0.0121987	0.104836
STRBP	1.02979	3.86472	0.0122326	0.104836
TAF1D	0.867751	5.71282	0.0121485	0.104836
MARCKSL1	0.951248	6.22244	0.0122368	0.104836
H1FX	0.898531	6.19892	0.0122326	0.104836
AFAP1	1.31726	3.23159	0.0121814	0.104836
PRR29	-1.06743	6.03506	0.0122219	0.104836
AC018665.1	-1.14707	3.25292	0.0122268	0.104836
EPHA4	1.31651	3.16215	0.012278	0.10511
MPO	1.06295	2.60829	0.0123099	0.105148
NAA20	1.09738	4.11185	0.0123072	0.105148
SGMS1	0.885067	4.32628	0.0123091	0.105148
NDUFA12	0.891134	4.78904	0.0123227	0.105179
HAUS1	1.33727	3.18214	0.0123714	0.105516
AC008537.4	-1.09732	4.86956	0.0123995	0.105677
GIMAP1	-1.25595	6.20896	0.0124321	0.105876
ZNF512	-0.964981	5.04342	0.0124586	0.106023
TTC38	-1.26843	5.91789	0.0124915	0.106224
MMP19	-1.20358	3.5669	0.0125162	0.106277
METTL2B	-1.10744	3.7387	0.0125116	0.106277
AIMP1	0.977051	4.843	0.0125798	0.106738
URB1	-1.01133	4.33252	0.0126134	0.106944
MLST8	-0.978389	4.64762	0.0126416	0.107043
TOM1L2	-0.907465	5.78524	0.0126438	0.107043
ELF2	0.889841	5.73988	0.0126791	0.107205
ANGPTL6	0.836028	5.13719	0.0127118	0.107205
WDR45B	0.796525	5.72299	0.012719	0.107205
PAXX	-1.0427	5.66656	0.0127015	0.107205
BMI1	-1.37518	3.64196	0.0127102	0.107205
AL035661.2	-1.29048	3.75869	0.0126853	0.107205
CHD7	0.931747	4.84483	0.0127987	0.107797
PILRB	-2.14641	4.35203	0.012878	0.108305
AP3B1	0.863912	5.68288	0.0128748	0.108305
DNAH17	-1.3056	5.58399	0.0128895	0.108323
PYCARD-AS1	-1.43762	4.64515	0.0129038	0.108363
CSTF1	-0.978736	4.74474	0.0129706	0.108845
GRK3	0.848051	5.48665	0.0130411	0.109252
RANGAP1	-1.01518	6.43015	0.0130342	0.109252
BORCS6	-0.979206	4.5283	0.0130478	0.109252
CFAP36	1.02449	3.54094	0.0130686	0.109347
TMEM161A	-1.07045	3.93199	0.0130822	0.109381
ZNF350	1.05659	4.19996	0.0130958	0.109415
KIF13A	1.33489	5.96773	0.0131263	0.109551
WDR26	1.09883	7.58911	0.0131312	0.109551
COPS2	1.05649	4.66927	0.0131737	0.109745
WDR53	1.00458	3.16566	0.0131665	0.109745
C9orf72	0.888816	6.20372	0.0132112	0.109818
UTRN	1.06128	6.77034	0.0132109	0.109818
FBRS	1.29629	7.90305	0.0131965	0.109818
MIA2	0.865376	5.74965	0.013227	0.10987
RP2	0.854777	5.66211	0.013243	0.109923
CAPN15	-0.925958	5.97724	0.0132818	0.110144
AL645941.3	0.845186	5.5692	0.0132888	0.110144
RPL35	1.24898	7.84296	0.0133459	0.110538
PANK4	-0.915385	5.34552	0.0133996	0.110902
DDX60	0.848555	5.82021	0.0134819	0.111503
SLIRP	0.885163	4.41835	0.0135275	0.111799
PPIEL	-1.02781	4.09784	0.0136048	0.112357
TELO2	-1.28946	5.27791	0.0136357	0.112456
AC008969.1	-1.26131	2.53035	0.0136363	0.112456
STMN1	-1.37915	4.89703	0.0137031	0.112925
TGFBI	1.1793	7.79065	0.0137412	0.113157
KEAP1	-0.999814	5.11395	0.0137586	0.11322
FNDC3B	1.04371	5.84849	0.013788	0.113299
PBX2	1.41271	8.03654	0.0137822	0.113299
SMIM3	1.16085	4.47233	0.0138141	0.113432
AC011511.3	-1.14873	2.62616	0.0139	0.114055
TAF1	0.889436	5.44588	0.0139241	0.114171
CSE1L	-0.939669	5.25479	0.0139734	0.114337
POMGNT2	-1.19966	3.1284	0.0139786	0.114337
FAM174C	-1.02323	4.6296	0.0139562	0.114337
AC006504.5	-1.23201	2.8471	0.0139842	0.114337
KDM6A	0.820821	6.06029	0.014004	0.114418
CSTB	0.934579	6.45203	0.0140274	0.114446
NBPF8	1.18603	4.17535	0.0140189	0.114446
SNAP29	0.831777	5.43292	0.014054	0.1145
PTGDS	-1.57885	2.58546	0.0140508	0.1145
LMNA	1.20479	4.23324	0.0140965	0.114719
CMTR2	-1.22614	4.56775	0.0141109	0.114719
AC009133.3	-1.13231	3.03748	0.0141103	0.114719
KIF3B	0.896487	4.64884	0.0141423	0.114893
FAM102A	-1.332	7.63496	0.0142097	0.115358
ZNF672	-0.90071	5.43073	0.0142236	0.115389
NAT10	-0.911656	5.38328	0.0142647	0.115607
RBM4B	-0.968748	4.44119	0.0142705	0.115607
RGS2	2.01299	10.1053	0.0142972	0.115659
PPIL3	0.992079	3.3616	0.0142876	0.115659
AC011511.5	0.833556	4.78124	0.0143268	0.115817
GANC	0.87369	4.47537	0.0143473	0.115901
HIC1	-0.963996	4.54771	0.0143675	0.115982
KHDC4	-0.937719	5.58712	0.0143921	0.116099
SLC5A2	-0.958031	5.23795	0.0144451	0.116444
RHEB	0.886837	4.36028	0.0144815	0.116574
GTF2IRD1P1	-1.15024	3.54499	0.0144804	0.116574
GCLM	-1.16687	3.36839	0.0145296	0.116661
DOCK4	1.02984	3.94275	0.0145185	0.116661
NOSIP	-1.25113	7.34584	0.014533	0.116661
VCAN-AS1	1.32548	6.07753	0.0145204	0.116661
LMF1	-1.26836	3.78354	0.0145543	0.116702
NEK4	0.864858	4.23516	0.0145687	0.116702
SLAMF8	-1.6558	3.51399	0.0145603	0.116702
SSBP1	0.881682	5.07794	0.0146001	0.11679
RHPN1	-1.01582	4.28483	0.0145983	0.11679
DAPP1	0.936946	6.68239	0.0146319	0.116882
WASH9P	-1.38704	2.94015	0.0146221	0.116882
G3BP1	-1.11688	6.57891	0.0147294	0.117579
PNMA3	-1.97399	3.19053	0.0147523	0.117598
HGH1	-1.10037	4.31701	0.0147518	0.117598
SS18L2	1.0143	3.87364	0.0147925	0.117836
SCCPDH	1.17738	3.53967	0.0148525	0.118232
ANXA2	1.11437	8.16938	0.0148628	0.118232
UQCC1	-1.00035	4.76769	0.014882	0.118302
ERC1	0.887879	3.95888	0.0149116	0.118456
BCOR	0.835183	4.88428	0.0149312	0.118529
C16orf74	-1.17563	2.32238	0.0149714	0.118766
SLC6A8	-1.19804	3.44877	0.014994	0.118781
VPS51	-1.17398	7.03778	0.0149907	0.118781
FAM3A	-0.974233	4.89598	0.0150769	0.119026
NCAPG2	0.987258	3.18532	0.0150427	0.119026
SPIDR	0.817784	5.80845	0.0150696	0.119026
RN7SL1	-0.980975	5.22778	0.0150628	0.119026
AL035252.4	-1.09821	3.43946	0.0150462	0.119026
MOB3C	-0.886053	5.4594	0.0151014	0.119138
N6AMT1	-1.29691	2.68429	0.0151452	0.119401
AC129492.7	-1.13111	3.46758	0.0151666	0.119488
CYTIP	1.05018	7.9165	0.0152484	0.119885
RIN2	1.04167	3.61351	0.0152466	0.119885
LMO7	-1.22338	3.18132	0.0152295	0.119885
TRIM56	-1.12476	7.13991	0.0152745	0.120008
CMC2	1.23254	2.94815	0.015361	0.12044
LRRC61	-1.77291	2.62977	0.0153438	0.12044
AC002310.2	-1.21523	2.68299	0.0153532	0.12044
SF3B1	1.1201	9.28324	0.015382	0.120485
ALS2CL	-0.928132	4.8901	0.0153877	0.120485
C1orf159	-1.16232	3.71311	0.0154688	0.12079
TMEM129	-0.884508	5.6524	0.0154517	0.12079
WDR6	-1.19541	7.52053	0.0154652	0.12079
HLA-DQA2	1.26957	5.54278	0.0154594	0.12079
ZNF780B	-1.35112	3.75489	0.0154889	0.120794
PYGO2	-0.950737	6.23466	0.0154904	0.120794
CTLA4	1.03212	3.09755	0.0155285	0.121008
AC010247.2	0.969474	2.76661	0.0155498	0.121092
ATF7IP	0.896783	6.74725	0.0155646	0.121125
RABGGTB	1.11812	4.7474	0.0156371	0.121607
MAP3K20	0.963692	3.6077	0.0156915	0.121787
MEN1	-0.964904	5.3544	0.0156899	0.121787
FRMD4A	-1.33799	3.81126	0.0156921	0.121787
E2F3	0.849334	5.36681	0.0157705	0.12193
RAB3IP	0.998909	3.10644	0.0157744	0.12193
FCHO2	1.08384	4.60569	0.0157662	0.12193
RAB31	1.2302	7.40936	0.0157596	0.12193
ADAT2	-1.65624	3.78569	0.0157623	0.12193
SH3GL1P3	-1.36431	2.76618	0.015765	0.12193
AFF4	0.771132	5.56388	0.0158183	0.122023
GYS1	-0.909397	5.49001	0.0158138	0.122023
ABHD17B	-1.10809	3.66634	0.015801	0.122023
TSPAN5	-1.14171	4.06112	0.0159178	0.122708
WDR24	-1.0816	3.7859	0.015965	0.122989
SERPINB8	0.834113	4.65691	0.0159762	0.122992
MYO9A	0.988172	4.02414	0.0160507	0.123482
DDX39A	0.921269	6.68418	0.0160704	0.123551
CSPP1	0.949133	3.32367	0.0161161	0.123737
AC010186.3	-1.12834	3.68375	0.0161147	0.123737
PIGV	-0.989612	4.10254	0.0161995	0.124128
TNFAIP8L2	-1.11211	6.5062	0.0161905	0.124128
R3HDM2	0.773804	5.37252	0.0161924	0.124128
GPCPD1	1.02571	7.2085	0.0162399	0.124354
DLG5	-2.25781	3.2894	0.01626	0.124425
THEM6	-1.1866	3.99691	0.0162791	0.124488
CHST2	-1.07733	4.90647	0.0162916	0.124501
YPEL1	-0.940895	5.11776	0.016316	0.124538
CD164	-1.22494	7.77471	0.0163182	0.124538
KAT2B	0.839832	6.10878	0.0164086	0.125082
CHST12	-1.19735	5.22445	0.0164114	0.125082
TPD52	-1.39919	3.28534	0.0164929	0.125536
RNF43	-1.20546	3.86333	0.0164848	0.125536
FAM98B	-1.20346	3.93852	0.016532	0.125705
ZNF707	-1.01365	4.18758	0.0165369	0.125705
HNRNPA1	1.20306	8.85756	0.0165517	0.125734
HAPLN3	-1.19411	5.70751	0.0165655	0.125755
FDX1	1.08647	3.16746	0.0166499	0.126312
OXR1	0.876972	4.70921	0.0166768	0.126433
COG3	0.805176	5.02472	0.0167402	0.126829
IVD	-1.01012	5.56486	0.0168064	0.127247
DTD1	0.974882	2.53714	0.016914	0.127977
CTBP1	-1.14426	7.32177	0.0169777	0.128375
RPS25	1.15452	8.58734	0.0170199	0.12853
AL049840.4	-1.10886	3.06702	0.0170207	0.12853
SPEN	1.08335	7.06674	0.0170508	0.128588
CALML4	-1.33225	2.78392	0.0170419	0.128588
SQLE	1.12012	2.80321	0.0170786	0.128713
ZC3HAV1	0.968736	7.44223	0.017112	0.128814
AC011342.1	-1.14276	2.83023	0.0171145	0.128814
ITPR1	0.819175	4.95241	0.0171272	0.128825
AC114546.3	-1.08889	3.81143	0.0171429	0.128858
MT-ND4	1.18791	11.5072	0.0171785	0.129041
CLC	1.10699	6.56707	0.0172444	0.129452
ELK3	0.78434	5.28759	0.0172782	0.129621
AC011498.6	-1.23401	3.35678	0.017303	0.129721
LMO2	1.03119	6.19179	0.0173412	0.129923
MAK	1.23945	3.75789	0.0174087	0.130343
TBRG4	-1.0201	6.13279	0.0174461	0.130538
SIRPG	-1.12255	5.25214	0.0175266	0.130771
THOC2	0.855062	5.63478	0.0175342	0.130771
MON1A	-1.07767	3.42191	0.0175053	0.130771
MROH1	-0.873784	5.61233	0.0175024	0.130771
EAF1-AS1	1.04054	3.48839	0.0175312	0.130771
TBC1D13	-0.901321	5.50971	0.0175494	0.130799
SEC63	0.85631	5.38556	0.0177168	0.131941
ADCK5	-1.13486	3.76232	0.0177256	0.131941
LARP1B	1.12012	2.68699	0.0177555	0.132077
FCRL5	-1.39955	4.43609	0.0178104	0.1324
AC007780.1	-1.47118	2.42776	0.0179015	0.132991
CPSF1	-1.08355	7.13785	0.017941	0.133094
DDX50	0.882412	5.0619	0.0179679	0.133094
RIMS3	-1.17198	2.23192	0.0179419	0.133094
LDLR	0.934897	4.06712	0.017963	0.133094
B3GALT6	-1.12995	3.82738	0.0179735	0.133094
CPTP	-0.932584	4.48337	0.0179972	0.133184
ERCC2	-1.00442	4.07781	0.0180263	0.133313
TNFSF10	1.05811	8.14554	0.0180577	0.133459
RINT1	-1.12148	3.98451	0.0180696	0.133461
ANKRD12	0.864815	6.04011	0.0180883	0.133508
HIST1H2BC	1.42496	3.90943	0.0180992	0.133508
ZNF213-AS1	-0.999109	4.07325	0.0181589	0.133862
POLRMT	-0.928767	5.65638	0.0183564	0.135231
DENND4C	0.98515	4.69909	0.0184239	0.13562
NCEH1	0.926585	2.73701	0.0184803	0.13562
CHD2	0.954477	7.3379	0.0184743	0.13562
WDR25	-1.42193	2.83922	0.0184445	0.13562
RBMXL1	0.903007	4.42518	0.0184683	0.13562
AC004551.1	1.11362	4.92134	0.0184536	0.13562
CTRL	-1.12822	2.8562	0.0185264	0.135872
NLRP3	1.16394	5.59936	0.0186046	0.136359
PLIN2	0.768286	5.76503	0.0187326	0.137208
HNRNPA0	0.943443	6.92434	0.0187739	0.137424
MPP7	0.843387	4.36593	0.0188508	0.137898
RPS6	1.25392	9.93978	0.0188716	0.137961
DENND2D	-1.50311	7.7839	0.01889	0.137961
MHENCR	-1.1417	4.32542	0.0188955	0.137961
SLC30A6	-0.937086	4.3009	0.0189901	0.13824
EDC3	-0.899607	5.10036	0.0189613	0.13824
DCAF12	-1.02364	6.5282	0.0189843	0.13824
AC034102.6	-1.05688	3.90288	0.0189939	0.13824
AC046185.3	-0.97606	4.69473	0.0189499	0.13824
WDR37	-0.860543	5.88869	0.0190766	0.138314
TBX21	-1.42965	6.01513	0.0190664	0.138314
KLHDC4	-1.1404	5.89486	0.0190584	0.138314
CACYBP	0.794696	5.21856	0.0190668	0.138314
FAM204A	0.807445	4.71921	0.0190508	0.138314
PRKCZ-AS1	-1.29563	2.83966	0.0190614	0.138314
LXN	1.01872	2.73856	0.0191176	0.138524
C5orf58	0.84855	5.61453	0.0191402	0.1386
AC005280.1	1.56114	4.20626	0.0191801	0.138802
PXMP4	-1.14314	3.56234	0.0191939	0.138811
NOXA1	-1.19695	2.98884	0.0192057	0.138811
PNISR	1.01874	7.68176	0.0192456	0.139012
AGO4	1.19419	7.4702	0.0193066	0.139365
AC099343.3	0.998072	2.737	0.0193407	0.139524
ILVBL	-0.98435	4.71143	0.0194208	0.139714
PANX1	0.969325	2.95622	0.0194385	0.139714
SCAMP3	-0.87028	5.81772	0.0193948	0.139714
ZNF337	-0.948377	5.35848	0.0193839	0.139714
AIDA	0.860997	4.10946	0.0194402	0.139714
LINC00957	-1.49344	3.07473	0.0194169	0.139714
PCM1	0.908224	6.51939	0.0194659	0.139811
IDS	1.0173	4.31864	0.0195562	0.140283
MRPS31	0.941465	4.12583	0.0195484	0.140283
NUP153	0.801075	6.12175	0.0195988	0.140423
BRCC3	0.949405	3.78003	0.0196002	0.140423
SENP6	0.784457	6.07212	0.019623	0.140481
PIK3AP1	0.982876	7.64621	0.0196328	0.140481
AL133375.1	-1.124	3.35866	0.0196729	0.14068
SHOC2	0.876637	6.20414	0.0197033	0.14081
PAFAH2	-1.15723	4.84072	0.0197304	0.140916
CHMP6	-0.892919	4.83129	0.0197919	0.141267
ANAPC15	0.809047	4.43823	0.0198272	0.141276
GMFG	1.16988	8.34134	0.0198548	0.141276
ODR4	0.925961	3.34689	0.0198297	0.141276
GNB1L	-1.1662	2.3695	0.0198451	0.141276
FAHD2CP	-1.26381	2.1851	0.0198483	0.141276
AC211433.1	1.00004	3.40043	0.0198742	0.141326
ACADS	-1.03334	3.94304	0.0199299	0.141459
LIX1L	-0.842143	5.59764	0.0199086	0.141459
AC064836.4	1.19031	3.52529	0.0199204	0.141459
MRM1	-1.20495	2.69657	0.0199792	0.141721
RAB34	0.864684	4.19632	0.0200291	0.141864
PAIP2	0.911595	6.90977	0.0200364	0.141864
CNBP	1.04267	8.46881	0.0200138	0.141864
LINC02035	-1.34549	4.7084	0.0201087	0.142288
FARSA	-0.918412	5.22385	0.0201453	0.142459
MYC	-1.03517	5.99316	0.020178	0.142602
ATP5MG	0.922231	3.19371	0.0201967	0.142646
FAM214A	0.819151	5.41117	0.0202585	0.142802
DBP	-0.957562	4.52606	0.0202751	0.142802
SGK1	1.78682	7.28335	0.0202694	0.142802
AL355312.2	0.882538	3.75875	0.020281	0.142802
TSPOAP1	-0.956731	5.50298	0.0203043	0.142878
FASTK	-0.993285	6.29695	0.0203238	0.142927
BYSL	-1.35643	2.99536	0.0203589	0.143086
HNRNPCP2	-1.14844	3.67963	0.020375	0.143112
SLC25A25-AS1	-0.920847	4.93629	0.0204421	0.143495
NEO1	1.07825	2.31034	0.0204926	0.143674
ZNF277	1.06207	3.83032	0.0204857	0.143674
LINC00623	0.86993	4.40739	0.0205564	0.144033
SEMA4G	-1.327	2.82432	0.0205832	0.144133
AC017083.2	-1.16898	4.91751	0.020597	0.144142
NOP58	0.983006	5.19184	0.0206102	0.144146
ATP5F1C	0.919533	6.20909	0.0206489	0.144275
CTSW	-1.2978	7.60326	0.0206664	0.144275
AC127496.6	-1.02794	3.60866	0.0206542	0.144275
GPR15	2.16267	3.68729	0.020684	0.144309
RNF19B	1.3029	7.33034	0.0207004	0.144336
AC069287.2	-0.921114	5.21004	0.0207829	0.144775
AL662795.2	-1.20595	3.40218	0.0207885	0.144775
PHLPP2	1.05885	3.12859	0.020835	0.144922
ISOC2	-1.22619	3.35011	0.0208294	0.144922
KMT2E-AS1	1.052	3.11268	0.0208605	0.145011
IQGAP1	1.36118	9.22416	0.020896	0.145083
DCXR	-0.944692	4.97237	0.0208901	0.145083
KLRD1	-1.33812	6.55925	0.0209425	0.145317
ELMO3	-1.13352	3.55418	0.021045	0.145852
CCDC66	0.820998	4.42614	0.0210427	0.145852
ZNF507	1.02524	4.01069	0.0210882	0.146063
AL109628.2	-1.01633	4.17589	0.0211238	0.146221
CASC4	0.797454	5.84299	0.0211452	0.146281
AC010226.1	0.954471	3.05122	0.0211934	0.146526
RPS6KC1	0.843258	4.10086	0.0212119	0.146566
SNX10	0.873031	6.38372	0.0212382	0.146592
SAP30	1.15187	3.11116	0.0212493	0.146592
PDIA3	0.945954	7.52218	0.0212541	0.146592
SBK1	-1.3395	5.00013	0.0212815	0.146693
CFLAR-AS1	1.05962	5.67456	0.0213006	0.146736
NEK6	1.05951	4.94139	0.0213809	0.146983
DOCK11	0.892784	7.07009	0.0213877	0.146983
PXYLP1	-1.05867	3.70721	0.021358	0.146983
AL022328.2	-1.03785	3.56318	0.0213819	0.146983
DNAJC1	0.805267	4.26453	0.0214149	0.147082
MAPKAPK5-AS1	0.860535	4.50711	0.021454	0.147262
ATP5PD	0.737886	5.67035	0.0214744	0.147313
SELENOS	0.850733	4.52992	0.0215806	0.147954
AC010883.1	-1.23893	2.51103	0.0216037	0.148024
DENND6B	-1.05556	3.53343	0.0217115	0.148673
EEF1A1	1.20586	12.3638	0.021735	0.148746
CLUH	-0.962606	5.22204	0.0217664	0.148871
GZMB	-1.57584	6.43369	0.0217847	0.148907
PIAS4	-0.914957	4.42971	0.0218398	0.149195
BCAT2	-1.04351	3.9768	0.0219244	0.149595
FAM200B	0.82627	4.59683	0.0219177	0.149595
CEP41	-1.29701	3.02032	0.021944	0.14964
MICOS13	-1.06285	4.40179	0.0220116	0.150012
ZNF275	-1.31215	4.09757	0.0220429	0.150046
DHRS9	0.730203	5.45938	0.0220383	0.150046
MYSM1	0.831017	5.29967	0.0220877	0.150262
ASB1	-0.8933	5.34442	0.0222092	0.150999
MT-CYB	1.09553	10.7022	0.0224267	0.152387
GMPR	-1.1437	3.79008	0.0224572	0.152467
NEAT1	1.15286	9.33101	0.022465	0.152467
RANBP3	-0.927419	6.33129	0.0225196	0.152476
GPSM1	-1.10553	2.2345	0.0225051	0.152476
ALG3	-0.977452	4.52671	0.0224999	0.152476
AL590627.1	-1.08689	2.5737	0.0225074	0.152476
SRSF3	1.00609	7.77572	0.0225427	0.152542
RNF19A	0.850585	5.63366	0.0225623	0.152585
NDUFA5	1.01212	3.68792	0.0225862	0.152656
AL139022.1	0.776534	4.79729	0.022677	0.15318
MZF1	-0.987578	4.87344	0.0227182	0.153278
TMEM181	-1.09534	5.18863	0.0227116	0.153278
MXD4	-1.03568	6.97394	0.0227585	0.153459
GIMAP4	-1.20085	8.56251	0.0227732	0.153468
P2RY11	-0.883763	5.09048	0.022795	0.153525
ALKBH7	-1.10653	4.30882	0.0228576	0.153745
KRCC1	0.831346	4.79672	0.0228814	0.153745
NBR2	-1.16729	2.90832	0.0228459	0.153745
DEFA3	1.56732	3.47908	0.0228703	0.153745
WAPL	0.796878	6.19907	0.0229074	0.15383
NDUFB7	-0.900741	4.97369	0.0229305	0.153895
TNFSF8	0.755709	5.21509	0.0229829	0.154156
PCED1B	-1.23701	6.42163	0.0230251	0.154349
AC114947.2	0.985748	2.57738	0.0230883	0.154682
MFSD12	-0.948649	6.32495	0.0231456	0.154976
GIMAP6	-1.37142	7.6706	0.0231907	0.155029
TYSND1	-1.0507	5.04306	0.0231701	0.155029
RPRD2	0.798264	5.54883	0.0231941	0.155029
TNFSF13B	0.938346	6.92212	0.0232157	0.155073
NF2	-0.898723	4.84026	0.0232278	0.155073
AC025171.2	1.12924	2.70852	0.0232833	0.155353
RWDD1	1.00303	4.20922	0.023366	0.155724
AC078883.1	0.974743	2.57621	0.0233561	0.155724
PDPR	-0.891903	5.6727	0.0234563	0.156144
MALT1	0.8122	5.98016	0.0234487	0.156144
AC004687.1	-1.11817	6.21547	0.023477	0.156191
NT5C2	1.16969	7.45594	0.0235514	0.156504
VAMP1	-1.00595	6.31744	0.0235502	0.156504
SBF2	0.890362	5.2025	0.0236111	0.15681
LLGL2	-1.06002	5.63448	0.0236409	0.156917
CDK7	0.849789	3.71754	0.0237232	0.157224
ASGR2	0.979994	4.62096	0.0237421	0.157224
NMD3	1.09666	4.15461	0.023741	0.157224
WBP1	-1.06239	3.43354	0.0237175	0.157224
ZNF267	0.818511	5.17017	0.0238097	0.15749
AL662844.4	0.890852	5.06837	0.0238096	0.15749
PTCRA	-1.09173	2.19382	0.0238495	0.157662
BLVRA	0.82038	5.25466	0.023878	0.15776
CDPF1	-1.02623	3.05995	0.0239077	0.157865
REV3L	0.855548	4.43618	0.0240103	0.15822
PHF14	0.852559	4.30503	0.0240581	0.15822
BAG3	0.896653	3.69974	0.0239856	0.15822
CAMLG	0.783013	4.93029	0.0240455	0.15822
NRIP1	0.905383	4.17665	0.0240547	0.15822
ATP5PO	1.03548	3.57644	0.0239985	0.15822
AATF	0.845414	6.14488	0.024018	0.15822
ARL3	0.932764	3.49165	0.0241079	0.158438
AC113208.4	1.19597	4.95775	0.0241188	0.158438
CLSTN1	0.832472	6.53723	0.0241722	0.158697
CCNH	0.758609	5.00492	0.0242042	0.158817
TMEM123	1.00546	8.3039	0.0242397	0.158958
ZFAS1	1.1083	4.49076	0.0242896	0.159131
MICAL3	0.934776	2.88486	0.0242937	0.159131
NUDT9	0.91432	3.46861	0.0243339	0.159303
RICTOR	0.860756	6.56967	0.0243978	0.159539
SMIM30	1.1251	2.79409	0.0243858	0.159539
SETD3	0.738339	5.56027	0.024415	0.159561
MYL12B	1.00879	8.27794	0.0244744	0.159766
RESF1	1.17178	9.05994	0.0244715	0.159766
RAD9A	-0.939957	6.18732	0.0245751	0.160333
BAG5	0.741801	5.35856	0.024616	0.160508
SON	0.977057	8.28603	0.0246707	0.160773
AL356804.1	1.08827	2.3743	0.02469	0.160808
PPP1R3E	-0.875085	4.81627	0.0247398	0.16104
GGT7	-0.92158	4.37227	0.0247703	0.161148
MAPK6	1.00965	3.8978	0.0248075	0.161206
HIGD1A	0.942334	2.81594	0.0247969	0.161206
MAP3K13	0.868896	3.37219	0.0248713	0.161529
FCRL1	1.07463	4.96388	0.0249018	0.161636
PIGQ	-0.970007	4.76975	0.0249247	0.161693
LONRF1	1.02715	3.68285	0.0249411	0.161708
AL139095.4	0.833908	3.84024	0.025057	0.162368
PPFIA4	-1.77745	2.72873	0.0250988	0.162464
SUPT3H	1.06348	2.84742	0.0251002	0.162464
AFF1	0.83321	6.45974	0.025218	0.163134
URGCP	-0.927208	4.52172	0.025313	0.163588
RDX	0.878165	3.34311	0.0253309	0.163588
ZNF2	-1.17604	2.77858	0.0253262	0.163588
PHF11	0.813634	6.45421	0.0253612	0.163599
AL049840.3	-1.02934	3.03142	0.0253551	0.163599
C19orf12	-1.14641	4.84108	0.0254614	0.163968
ELK4	-1.07616	5.69534	0.0254511	0.163968
C5orf51	-0.873099	4.68759	0.0254386	0.163968
NDUFS8	-0.920221	5.10378	0.0255418	0.164062
CCDC65	0.906732	2.98164	0.025543	0.164062
ANP32A	1.09227	8.08952	0.0255475	0.164062
SNAP47	-0.952174	4.99418	0.025526	0.164062
CAPZA2	0.952806	6.87953	0.0254987	0.164062
DOHH	-1.21078	2.23475	0.0255827	0.164196
ETV7	0.941341	3.94442	0.0256199	0.164343
L3MBTL2	-0.855418	5.53262	0.025655	0.164363
ZNF639	1.02015	4.06838	0.0256596	0.164363
LIME1	-1.1871	2.74624	0.0256804	0.164363
AC005786.3	-1.02638	4.0191	0.0256769	0.164363
ABHD6	-1.23286	2.60546	0.0257079	0.164448
AL121985.1	0.977292	7.55406	0.0257603	0.164691
AL358472.5	-0.91884	4.37589	0.0257762	0.164701
MIS18BP1	0.801868	5.22589	0.0258388	0.164995
ALDH16A1	-0.951611	5.0245	0.0258511	0.164995
TMEM187	-1.05965	2.72016	0.0259655	0.165633
ADGRL1	-0.957714	5.00661	0.026007	0.165683
SRSF7	0.990963	7.12345	0.0260166	0.165683
GADD45A	1.03712	2.65878	0.0260017	0.165683
PTP4A2	0.96968	8.20973	0.0261331	0.165992
HBA2	-1.5941	7.28329	0.0260813	0.165992
HIST2H2BD	-1.30057	4.37071	0.0261029	0.165992
GTF2IP4	1.5715	4.14026	0.026112	0.165992
AC012615.3	0.92393	3.16716	0.0261376	0.165992
S1PR1	-1.25615	6.67585	0.026156	0.166017
HMGCL	-0.849563	4.94952	0.0262529	0.166132
SOGA1	0.893864	3.53552	0.0262333	0.166132
PTGER4	0.865262	5.50268	0.0262752	0.166132
DOLK	-1.03632	2.97239	0.0262757	0.166132
ZNF337-AS1	-0.9167	5.27961	0.0262621	0.166132
AC116348.3	0.831475	5.38475	0.0262657	0.166132
AC127521.1	-1.09168	2.43608	0.0262351	0.166132
ARHGAP18	0.902481	3.77412	0.0263149	0.166145
RPL36AL	0.907626	7.38044	0.0263018	0.166145
DDIT4-AS1	1.17288	5.99006	0.0263212	0.166145
TMEM50A	0.945714	7.14229	0.0263535	0.166258
NEMF	0.73431	5.581	0.0264575	0.166822
ZMAT2	0.840311	6.48926	0.0264932	0.166955
AF228727.1	1.07899	4.51158	0.026576	0.167385
YIPF2	-0.890362	4.61734	0.0266212	0.167578
CHCHD2	0.891586	6.89994	0.0266396	0.167601
GPBP1	0.835628	6.69556	0.0267275	0.167904
CBX3	0.896258	6.48446	0.0267316	0.167904
AC138150.1	-1.04267	3.20693	0.0267164	0.167904
FOXM1	-1.06584	3.3088	0.0267643	0.168017
STAM	0.790513	4.11374	0.0268009	0.168155
ZNF638	0.78248	6.36871	0.0268161	0.168158
C18orf25	0.720431	5.47144	0.0268429	0.168234
CXorf21	0.896205	4.88746	0.0269531	0.168792
HERC2P2	1.39507	4.89673	0.0269614	0.168792
TRIM32	-1.26634	3.20275	0.0270407	0.169012
YIF1B	-0.824188	5.34105	0.0270122	0.169012
NBPF1	0.96157	2.97256	0.0270289	0.169012
TTLL12	-0.837342	5.05844	0.0271727	0.169744
CD27	-1.22042	6.72494	0.027205	0.169853
DAB2	0.990638	3.47733	0.0272416	0.169989
RSRC2	0.783263	6.14853	0.0272736	0.170097
SIGIRR	-1.05258	7.08241	0.0273469	0.170384
PCNX3	-1.04777	6.85817	0.0273495	0.170384
CHTF18	-1.09785	3.83806	0.0273837	0.170505
DENND5A	1.2187	8.21977	0.0274468	0.170805
LMF2	-1.0682	6.97273	0.0276147	0.170816
NKG7	-1.61761	8.59304	0.0276238	0.170816
ZNF211	0.780411	4.79858	0.0275966	0.170816
STK35	-0.876705	5.70819	0.0275245	0.170816
ASPHD2	-1.03039	3.85376	0.0275798	0.170816
TOR1A	0.724439	5.8703	0.0274711	0.170816
URM1	-0.863212	5.87501	0.0275621	0.170816
CDK2AP2	-0.837273	5.94975	0.0276479	0.170816
ENDOV	-1.02224	3.16103	0.0276721	0.170816
TTC32	0.965298	3.16778	0.0276714	0.170816
TXNRD2	-0.854051	4.90353	0.0276324	0.170816
NELFB	-0.841018	6.09685	0.0276435	0.170816
HOMEZ	-0.998042	3.56177	0.0275957	0.170816
SGMS1-AS1	0.910773	2.50234	0.0275736	0.170816
AC109460.4	-0.952465	4.89414	0.0276309	0.170816
C15orf62	-1.05493	2.7357	0.0277373	0.171126
WAC-AS1	0.844505	4.74407	0.0278166	0.171523
MFSD11	0.927543	6.27782	0.0278387	0.171567
KLHL26	-1.01485	3.06567	0.0280178	0.172563
JMJD7-PLA2G4B	-0.935652	3.86015	0.0280304	0.172563
DUSP16	0.805799	5.02721	0.0281327	0.17294
RABGEF1	0.889724	2.48944	0.0281117	0.17294
L3MBTL1	-1.05699	2.90482	0.0281369	0.17294
ARFGAP1	-0.967361	6.90404	0.0281887	0.173147
NOD2	0.915325	6.29196	0.0282131	0.173147
PFAS	-0.975648	4.09789	0.0282309	0.173147
AC007292.2	-1.02722	3.10649	0.0282191	0.173147
UNKL	-0.947464	5.65045	0.0283096	0.173537
FBRSL1	-0.876631	6.10645	0.0283876	0.173922
MTIF3	0.772347	5.06802	0.0284146	0.173994
TNFRSF18	-1.49658	2.17625	0.0284825	0.174316
APAF1	1.15523	6.93674	0.0286357	0.17516
PITPNM2	-1.02879	4.62397	0.0286817	0.175239
ZFAND1	1.03251	3.96123	0.0286683	0.175239
C1QTNF6	-0.962994	3.84051	0.0286944	0.175239
CCDC130	-0.812343	5.70508	0.0287839	0.175599
GTF3C6	0.871536	4.10566	0.0287801	0.175599
AGRN	1.05184	3.45396	0.0288522	0.175922
SIRT1	0.797374	4.73478	0.0289538	0.176376
SRM	-1.0472	5.07926	0.0289575	0.176376
TMEM33	-0.971929	5.72425	0.0289844	0.176446
ZNF141	-1.00793	4.01126	0.0290247	0.176598
NECAB3	-1.11513	3.12001	0.0290852	0.176778
RAB33A	-1.45642	2.59387	0.0290838	0.176778
FADS1	1.35511	3.8155	0.029186	0.177203
DXO	0.777824	4.76209	0.0291837	0.177203
HSF2	-1.05046	3.63832	0.0292397	0.177332
COX5B	0.712817	5.78481	0.0292536	0.177332
ANKRD46	-1.51552	3.01152	0.0292235	0.177332
ZNF606	-1.04005	3.32647	0.02929	0.177459
RAB18	0.757136	5.81229	0.0294807	0.178519
AC005082.2	-1.03202	3.54704	0.0295362	0.178761
MPG	-0.838408	4.95148	0.0296655	0.179259
TMUB1	-0.854619	4.81567	0.0296583	0.179259
MFSD3	-1.1124	2.45371	0.0296534	0.179259
YPEL2	0.725968	5.37731	0.0296866	0.179293
UTP23	0.739172	4.94151	0.0297065	0.179318
ZDHHC12	-0.962527	5.30299	0.0298248	0.179749
NFXL1	1.42029	4.68244	0.0298161	0.179749
TRAF3IP1	0.924068	2.57454	0.0298216	0.179749
WRAP53	-0.876389	4.44127	0.0298671	0.179778
LIMD1-AS1	-0.967103	5.22917	0.0298767	0.179778
AC092279.1	-1.26827	3.15512	0.0298547	0.179778
COQ4	-0.912399	4.96434	0.0298925	0.179779
CYSTM1	1.13691	5.63132	0.0299325	0.179924
ARMC6	-0.899059	4.78516	0.0300248	0.180385
EMSY	0.737537	4.6666	0.0300433	0.180402
MAP3K7CL	1.09759	4.74473	0.0300751	0.180498
ANXA3	1.24434	5.88583	0.0301046	0.18058
ACO1	0.829526	4.19434	0.0301676	0.180864
AC023510.1	1.11317	4.30271	0.0302404	0.181206
PUSL1	-0.949003	3.62408	0.0302756	0.181321
CYP20A1	0.872633	3.41083	0.0303451	0.181549
ABCB7	0.786301	4.18358	0.0303453	0.181549
AGAP2-AS1	-1.0057	4.93127	0.0304098	0.18184
GPR132	-0.841028	5.52823	0.030438	0.181872
TMEM167B	0.823975	6.43027	0.0304469	0.181872
TRAF4	0.848487	4.16654	0.0304964	0.182073
TNFRSF9	1.4229	3.60047	0.0306191	0.18271
RBM7	0.73934	4.66952	0.0308773	0.184059
TATDN3	0.799617	4.02563	0.0308693	0.184059
COMMD8	0.962224	3.4273	0.030946	0.184373
BAZ1B	0.748735	6.16834	0.0310384	0.184827
IQCG	0.990214	2.42149	0.0311027	0.185034
ICE1	0.755855	5.40885	0.0311215	0.185034
AL157394.3	0.958135	2.93337	0.0311195	0.185034
TMED1	-0.884778	4.79052	0.0311944	0.185163
PEX16	-0.788382	5.3391	0.0312239	0.185163
CASD1	-1.3137	3.66296	0.0312168	0.185163
MX1	1.78554	8.75898	0.0311789	0.185163
DALRD3	-0.838248	5.96924	0.0311966	0.185163
CROCC	-0.963212	5.13324	0.0312896	0.185169
CDC37L1	-1.0652	3.43585	0.0312618	0.185169
ENOSF1	-1.0875	4.82369	0.0312674	0.185169
REPIN1	-0.884981	6.41425	0.0312866	0.185169
PPP4R2	0.830961	5.49848	0.0313432	0.18539
POMT1	-0.826374	4.9413	0.03138	0.185513
RPS20	1.14728	9.19997	0.0314135	0.185615
CHSY1	0.904536	5.83297	0.0315187	0.186141
CHADL	-1.11073	2.29523	0.0315822	0.186402
TMEM168	-1.08952	4.36095	0.0315955	0.186402
CNTNAP3	1.88138	3.48475	0.0317273	0.18684
TMEM134	-0.905238	4.48183	0.0317349	0.18684
MAGEF1	0.897927	2.75446	0.0317053	0.18684
TRGV9	-2.84676	3.11693	0.0317267	0.18684
COP1	1.03276	6.61385	0.0317791	0.187004
GLS	-1.12704	6.65185	0.031813	0.187107
LAMA5	-0.850843	4.93179	0.0318604	0.187194
AC090559.1	0.890056	6.90647	0.0318491	0.187194
SNX13	0.77387	5.0567	0.0319363	0.18736
ARL8B	-0.788677	5.78629	0.0319377	0.18736
PTPN2	0.862676	5.54299	0.0319074	0.18736
SNX25	0.991711	2.91335	0.0320462	0.187708
MRPL55	0.747877	4.40468	0.0320447	0.187708
HCAR3	1.00399	6.86588	0.032039	0.187708
ZNF174	-0.975792	3.27199	0.0320986	0.187919
RPL30	1.06069	9.44927	0.0321632	0.188106
GK5	-1.12515	4.29735	0.032162	0.188106
SMPD4	-0.937792	5.92012	0.0321904	0.188169
ATP10D	0.837645	4.24411	0.0322923	0.188572
AP001885.3	0.750479	4.75697	0.0322856	0.188572
LRRC41	-0.829932	5.51371	0.0323345	0.188722
FBXO31	-0.95864	4.80497	0.032442	0.188746
USP31	0.907297	2.34532	0.032387	0.188746
LMNB1	0.849954	6.38017	0.0324538	0.188746
STK11	-0.888236	6.55115	0.0324287	0.188746
ARHGAP24	0.930031	3.57394	0.0323706	0.188746
PEX14	-0.933471	4.06213	0.0324317	0.188746
CITED2	-0.833456	5.25839	0.0324506	0.188746
RAB11A	0.791319	6.45706	0.0325142	0.188947
MS4A6A	0.91216	7.54838	0.0325214	0.188947
MEX3C	1.11114	5.15356	0.0325881	0.189214
OXLD1	-0.940226	4.55382	0.0326169	0.189214
AC007686.3	-1.33123	3.36751	0.0326155	0.189214
SMC3	0.725551	5.4307	0.0326541	0.189238
SYNC	-0.960761	3.85588	0.0326475	0.189238
RPS23	1.03853	9.06739	0.0327915	0.189843
PDCD6	-1.04467	4.06618	0.0327791	0.189843
GTPBP3	-1.07268	3.81647	0.0328292	0.189885
CASP3	-0.916642	4.87618	0.0328319	0.189885
SMC5	0.849458	5.00606	0.0328826	0.190082
OSBPL1A	1.03529	3.21654	0.0329906	0.190611
NR3C1	0.852247	6.69082	0.0330459	0.190621
CARNS1	-1.1427	4.07851	0.0330589	0.190621
FGD5-AS1	0.768687	6.55051	0.0330507	0.190621
FO704657.1	-1.13321	3.33955	0.0330131	0.190621
RPL5	1.13666	9.35857	0.0331265	0.190627
CYSLTR2	0.852355	3.44992	0.0330989	0.190627
C14orf119	-0.78556	5.68044	0.0331032	0.190627
BCDIN3D	-1.04801	2.76875	0.0331228	0.190627
CHD8	0.813197	6.52131	0.0332331	0.191145
C12orf73	0.685407	5.535	0.0332657	0.191236
CD101	1.31467	4.66649	0.0334623	0.192182
NRROS	-0.888991	5.49125	0.0334638	0.192182
CDK19	1.06797	5.49468	0.0334929	0.192253
RAD51C	1.06303	2.49445	0.0335376	0.192413
CCDC71	-0.880192	4.56447	0.0335992	0.192619
[truncated: 9,463 more rows]

## Sheet: Table S5 Patient vs mother
Table S4 Differential expression changes between mother and control females
Genes showing a significant differential expression (|log fold change| >1 and FDR <0.01) are highlighted with red for up-regulation (10 genes) or blue for down-regulation (53 genes) in the patient. Log2_CPM: log2 mean counts per milion; log2_FC: log2 fold change in expression.
Gene	log2_FC	log2_CPM	PValue	FDR
DDX3Y	14.977	6.39558	1.14267e-51	4.36616e-48
KDM5D	14.3466	5.76592	5.60092e-47	1.28407e-43
RPS4Y1	11.622	7.13161	1.24663e-54	1.42901e-50
TMEM176B	5.45296	5.95555	2.08701e-26	2.65815e-23
TMEM176A	4.1785	4.2718	3.85336e-17	3.39777e-14
KIR3DL1	2.70231	2.2665	8.89232e-08	2.61366e-05
KIR2DS4	2.12287	2.48115	9.3157e-06	0.00201483
HLA-L	2.06133	4.13084	3.18254e-06	0.000744519
DLG5	1.98953	2.40385	3.19304e-05	0.0060003
RPS26	1.71392	7.06187	5.15104e-05	0.00948212
MT2A	-1.74233	4.9881	5.21132e-05	0.00948212
DDX58	-1.77351	7.14655	2.87867e-05	0.00549971
NFXL1	-1.82071	4.68603	2.6578e-05	0.00518358
HLA-DRB5	-1.82389	7.64858	1.70872e-05	0.00343633
PTPRN2	-1.95104	3.60167	1.40518e-05	0.00292865
ZCCHC2	-1.9568	7.13732	4.47671e-06	0.00100621
AP001189.1	-1.97028	2.68595	2.66799e-05	0.00518358
PRSS33	-2.00582	2.86631	1.61181e-05	0.00329932
IFIT5	-2.04652	5.91933	2.03106e-06	0.000506132
DDX60	-2.04927	5.45014	2.20674e-06	0.000526996
CCR3	-2.06047	5.57114	1.91664e-06	0.000488233
AGRN	-2.13944	3.18425	3.4164e-06	0.000783244
ALOX15	-2.16569	3.40527	2.13462e-06	0.00052062
AC004551.1	-2.18428	4.68399	6.697e-07	0.00018278
LINC02432	-2.19329	3.28051	1.85023e-06	0.000482027
LINC02384	-2.21078	2.02652	1.03762e-05	0.00220264
XAF1	-2.22654	8.36511	2.18e-07	6.24875e-05
ZNF683	-2.27753	2.86236	1.377e-06	0.000367089
PRAL	-2.30958	8.02463	8.42736e-08	2.54218e-05
ETV7	-2.33735	3.57692	3.25627e-07	9.10405e-05
IDO1	-2.39969	1.56891	6.702e-06	0.00147739
SERPING1	-2.41348	5.38193	3.98051e-08	1.2332e-05
OAS2	-2.44521	7.93195	1.67654e-08	5.33838e-06
OAS1	-2.51333	7.52102	7.47263e-09	2.44739e-06
EPSTI1	-2.61535	6.97572	2.3776e-09	8.01602e-07
SIGLEC1	-2.83355	5.68213	2.1583e-10	8.24686e-08
IFIT2	-2.90205	9.22928	4.61629e-11	1.82471e-08
HP	-2.91521	3.56457	6.76038e-10	2.5e-07
LCN2	-2.93649	3.2964	8.70527e-10	3.11839e-07
IFI44	-3.03257	6.8755	1.07358e-11	4.39514e-09
OASL	-3.05404	6.38126	9.45212e-12	4e-09
OAS3	-3.2215	8.4651	5.91139e-13	2.60624e-10
AP001610.2	-3.33234	6.63524	1.95616e-13	8.96937e-11
MX1	-3.3768	8.72149	6.39961e-14	3.33449e-11
CMPK2	-3.38247	5.99633	1.29375e-13	6.17928e-11
LY6E	-3.40667	8.27123	4.28119e-14	2.45376e-11
HERC5	-3.41801	6.79457	5.60355e-14	3.05874e-11
LTF	-3.47945	5.66352	4.17959e-14	2.45376e-11
IFI6	-3.51029	7.46154	1.21709e-14	7.75085e-12
IFIT3	-3.61982	9.34582	1.793e-15	1.28457e-12
ISG15	-3.74692	6.80445	5.03894e-16	3.85076e-13
IFI44L	-3.85374	7.06865	9.48125e-17	7.76311e-14
CD177	-3.87626	4.03875	3.2162e-15	2.16866e-12
FOLR3	-4.3565	7.56405	4.04332e-20	4.2135e-17
AL645929.1	-4.36201	5.40289	3.0694e-19	2.93205e-16
IFIT1	-4.52585	8.48882	2.11007e-21	2.41877e-18
APOBEC3B	-4.59499	0.777001	9.42127e-10	3.27261e-07
RSAD2	-5.29459	7.82211	1.54339e-26	2.21148e-23
APOBEC3B-AS1	-5.34248	1.4752	1.26158e-13	6.17928e-11
DEFA3	-8.59939	3.19875	6.52805e-27	1.06901e-23
TSIX	-11.5117	6.09739	4.92373e-48	1.41102e-44
XIST	-12.0146	6.59967	8.84702e-52	4.36616e-48
FUNDC2	-12.3857	3.81097	1.18271e-32	2.25957e-29
EIF2AK2	-1.69846	6.82114	6.04674e-05	0.0108303
BATF2	-1.82594	2.61871	9.49318e-05	0.0167416
LRRC32	-2.19743	1.04822	9.76878e-05	0.0169666
FADS2	-1.68127	4.63586	9.95667e-05	0.0170348
RTP4	-1.8713	2.24555	0.000107439	0.0181114
AL139020.1	-1.82398	2.40199	0.000120749	0.0200601
SIGLEC14	-1.63175	6.00314	0.000122513	0.0200624
HERC6	-1.63535	4.91893	0.00014025	0.0226435
KIR3DL2	1.82973	2.06641	0.00016434	0.0261642
TNFAIP6	-1.60589	4.57386	0.000197	0.0309343
AC018755.4	-1.72582	2.62841	0.000208993	0.0323741
DDX11	-1.6348	3.38188	0.000257275	0.0388178
KLRC1	1.67677	2.79473	0.00026075	0.0388178
PLCH2	1.58464	4.3401	0.000259021	0.0388178
RNASE2	-1.57239	4.19213	0.000287596	0.0422655
BEX3	-1.7723	1.98111	0.000314547	0.0456411
LAP3	-1.50775	6.79567	0.000343971	0.0492867
SAMD9L	-1.49069	7.58578	0.000387475	0.0548349
GBP1	-1.48977	6.46542	0.00040915	0.0571962
TCL1A	-1.55387	3.77429	0.000417199	0.0576186
ZBP1	-1.4644	6.44547	0.000509039	0.0694621
LINC02446	1.54433	3.33427	0.000515073	0.0694621
HLA-DQB1	-1.44602	7.88119	0.000564516	0.0752448
DHRS9	-1.44877	5.15192	0.000674457	0.0888655
MPO	-1.58348	2.45773	0.000708839	0.091299
HBB	-1.41882	7.9687	0.000708855	0.091299
IFIH1	-1.40313	6.28771	0.000858216	0.109308
FCGR2B	-1.4075	5.67272	0.000874508	0.110159
SSTR3	-1.64996	1.78505	0.000933781	0.116347
BPI	-1.49099	2.98866	0.000983248	0.121193
TRIM22	-1.37633	8.52739	0.000999334	0.121866
PARP14	-1.3747	8.22037	0.00101716	0.122734
GOLGA8A	1.39111	4.92622	0.00110318	0.131727
CEACAM1	-1.36737	5.61113	0.00121349	0.140508
HELZ2	-1.35826	6.80524	0.00120604	0.140508
PLSCR1	-1.35675	7.11298	0.00120738	0.140508
AC104809.2	-1.58994	1.87814	0.00125201	0.143518
DAAM2	1.48012	2.64916	0.00128731	0.146104
CLC	-1.34647	6.51916	0.00134272	0.150898
SPATS2L	-1.39116	3.78729	0.00140718	0.156607
NMUR1	1.48883	2.35222	0.00143443	0.158105
SIGLEC8	-1.55767	1.91853	0.00148593	0.162221
GALM	-1.34317	4.79491	0.00163425	0.17673
JAKMIP2	1.46179	2.39859	0.00166891	0.178792
FO704657.1	-1.5893	1.58856	0.00174734	0.18546
TIMM10	-1.40765	2.98478	0.00181385	0.190754
CPAMD8	1.36347	3.5267	0.00188174	0.196094
Z84488.1	-1.39576	3.00368	0.00195722	0.202123
BISPR	-1.33713	4.00746	0.00200747	0.205461
CST7	1.29325	6.45616	0.0020493	0.206063
AC009060.1	1.33047	4.24685	0.00204592	0.206063
PDPR	1.29701	5.48028	0.00215805	0.213829
ACO1	-1.32786	3.98097	0.00216385	0.213829
NSG1	-1.40126	2.63784	0.00228567	0.223053
NUTM2A-AS1	1.34738	3.32549	0.00229611	0.223053
PARP9	-1.26801	8.07986	0.00238136	0.224431
ANKRD22	-1.40042	2.58357	0.00237356	0.224431
CCR1	-1.27206	6.7001	0.00238861	0.224431
SAMD9	-1.27082	7.43886	0.00235837	0.224431
PER3	1.37943	2.76435	0.00243225	0.226674
IFI35	-1.27356	5.74123	0.00250795	0.228357
PDGFD	1.49825	1.6825	0.00251008	0.228357
NCR1	1.37073	2.82077	0.00249981	0.228357
UBE2L6	-1.24145	7.41166	0.00295393	0.264538
HLA-DQB1-AS1	-1.25034	5.98239	0.00294955	0.264538
IKZF2	1.27107	3.98168	0.0033493	0.297621
DHX58	-1.23496	5.44728	0.00341507	0.301131
C3AR1	-1.23878	4.78827	0.00362733	0.317406
ZNF595	-1.29949	2.86569	0.00407095	0.353525
IGLV2-11	-1.37262	2.11901	0.00413177	0.356109
PARP12	-1.1939	6.65318	0.0043031	0.368107
AL031282.1	1.24768	3.48177	0.00437858	0.37179
PAM	-1.21365	4.15671	0.0047074	0.396771
NLRP2	1.31247	2.24865	0.00498997	0.409204
C1GALT1	-1.18849	5.16346	0.00499769	0.409204
EPB41L5	-1.32378	2.31337	0.00492217	0.409204
GNAZ	-1.2951	2.52708	0.00494336	0.409204
GOLGA7B	-1.24101	3.32548	0.00507258	0.41239
AC136475.9	-1.2153	3.5985	0.00557939	0.450398
CD300H	-1.2614	2.65695	0.00576059	0.461774
KLRF1	1.19726	3.85658	0.00582095	0.463372
COL5A3	1.66794	0.393261	0.00603582	0.473895
IGLC3	-1.17793	4.20812	0.00599566	0.473895
AC136475.3	1.15959	4.58313	0.00650104	0.506948
CDKN1C	-1.23569	2.71773	0.00661067	0.512014
MARCO	-1.16812	3.72916	0.00707129	0.536809
CYSLTR1	-1.13615	5.32471	0.00697841	0.536809
IGHG2	-1.14081	5.03696	0.00704906	0.536809
F2RL1	-1.13145	5.24273	0.00729267	0.54283
IRF7	-1.12192	6.6947	0.00719936	0.54283
SLC35E2A	1.13281	5.3398	0.00726877	0.54283
RTKN2	-1.19574	3.02954	0.00755976	0.559081
MYL9	-1.19387	2.95378	0.00786126	0.573972
SLC12A7	1.11702	5.72407	0.00781284	0.573972
DHFR	-1.19081	2.97693	0.00795023	0.576794
PNPT1	-1.12543	4.59596	0.0082097	0.591873
GMPR	-1.25901	2.11195	0.00835888	0.598861
LRFN3	-1.34261	1.45183	0.00863751	0.609086
CCDC146	-1.11333	4.88308	0.00860026	0.609086
TPPP3	1.14164	3.58821	0.008661	0.609086
NTNG2	-1.093	6.16589	0.00896758	0.626801
TNFSF10	-1.08312	8.14901	0.00916477	0.636349
CCN3	-1.11454	4.20641	0.0092152	0.636349
AC099524.1	-1.24231	2.07665	0.00944165	0.648082
TMEM123	-1.06777	8.28106	0.010165	0.687119
NOD2	-1.07479	6.21131	0.0101312	0.687119
AC074050.3	1.26982	1.62537	0.0101902	0.687119
CCZ1B	1.15946	2.73326	0.010479	0.698377
ORM1	1.13505	3.12319	0.0104438	0.698377
S1PR5	1.0902	4.02869	0.0113595	0.752684
TOR1B	-1.05579	5.6747	0.0119049	0.784288
AC022075.1	1.04216	6.60254	0.0124384	0.81475
FAM157A	1.04991	4.90166	0.0130504	0.84998
RN7SL1	1.04968	4.7887	0.0131323	0.850483
TRGV9	1.29124	1.17088	0.0135821	0.87467
TMEM204	-1.06379	3.78476	0.0138201	0.885026
TRGC2	1.04062	4.76236	0.0139715	0.889752
LGR6	1.11241	2.7013	0.0141424	0.895657
TREML3P	1.07511	3.30766	0.014308	0.898088
AL645933.2	-1.15126	2.27637	0.0143374	0.898088
FLT4	1.32133	0.939594	0.0147643	0.9198
IFITM1	-1.00914	7.61505	0.0151343	0.937754
SIGLEC5	-1.05483	3.52954	0.0160207	0.972737
PADI2	-1.00006	7.68273	0.0160383	0.972737
TTC7B	-1.15002	2.08369	0.0159979	0.972737
RNF213	-0.999271	9.31548	0.0159164	0.972737
MAP3K20	1.01475	4.57953	0.0168913	0.982967
CD5	-0.999374	6.14038	0.0166935	0.982967
NT5C3A	-1.00009	5.74541	0.0169748	0.982967
IFITM3	-0.992116	9.75029	0.0166448	0.982967
CAMP	-1.01973	4.48046	0.0165432	0.982967
SHISA5	-0.989607	8.72164	0.0169945	0.982967
CXCR3	-1.13365	2.13945	0.017016	0.982967
TRBV5-6	-1.13365	2.13945	0.017016	0.982967
LINC02273	-1.05739	3.18988	0.0170645	0.982967
AP003068.2	-1.06553	3.11188	0.0165868	0.982967
TRIM21	-0.991037	6.48047	0.0174115	0.983192
RGMB	-1.0705	2.85716	0.0173437	0.983192
S1PR3	1.04154	3.57577	0.0171892	0.983192
JPX	-1.01435	4.31322	0.0173658	0.983192
AFDN	-1.0226	3.90422	0.0175631	0.986892
PML	-0.990971	6.01786	0.0176971	0.989572
DPM1	-0.170592	4.40463	0.693345	1
SCYL3	-0.0638262	4.96509	0.882064	1
C1orf112	0.0619	3.70478	0.89593	1
FGR	-0.012024	9.95705	0.97674	1
FUCA2	-0.02046	5.05832	0.965311	1
GCLC	0.160821	4.07694	0.708841	1
NFYA	-0.370904	6.55367	0.369913	1
NIPAL3	0.0618071	4.49655	0.883317	1
LAS1L	-0.0650464	4.77698	0.878491	1
ENPP4	0.255062	2.84729	0.562574	1
ANKIB1	0.0383652	5.03089	0.929379	1
RAD52	-0.0599801	3.21812	0.891981	1
BAD	0.329347	3.53048	0.453718	1
MAD1L1	-0.738295	1.67529	0.136831	1
LASP1	-0.0419864	9.01077	0.918764	1
SNX11	-0.0994069	6.09676	0.811562	1
M6PR	0.142346	6.81303	0.73075	1
ALS2	0.469584	3.57391	0.281536	1
CASP10	-0.123961	5.34064	0.768137	1
CFLAR	0.202596	9.56523	0.621815	1
NDUFAF7	-0.00418052	4.07	1	1
RBM5	0.0844657	7.46739	0.837951	1
ARF5	-0.0510531	6.60704	0.902641	1
SARM1	-0.0053521	4.63511	0.990735	1
POLDIP2	-0.0803633	5.59093	0.848652	1
PLXND1	0.137591	6.5117	0.739939	1
AK2	-0.0235265	6.39589	0.955914	1
CD38	-0.000478953	3.05739	1	1
FKBP4	-0.0508449	5.07185	0.907374	1
KDM1A	0.0660499	5.29358	0.876631	1
RBM6	-0.0416522	7.00075	0.920336	1
CAMKK1	0.230478	4.90469	0.584669	1
RECQL	-0.100137	5.55555	0.811578	1
VPS50	0.0549304	3.75693	0.907832	1
ARHGAP33	0.71234	2.98616	0.108057	1
NDUFAB1	0.00175923	4.24845	1	1
PDK4	-0.812969	3.70586	0.0592387	1
SLC25A13	0.0746467	3.64346	0.873652	1
ST7	0.21621	2.3769	0.637224	1
CDC27	-0.182954	5.01916	0.664446	1
SLC4A1	-1.9424	-1.77506	0.143685	1
HCCS	-0.204724	3.47268	0.6371	1
DVL2	0.0981743	4.58193	0.818856	1
UPF1	0.067181	7.16839	0.871149	1
SKAP2	-0.195651	7.53846	0.634948	1
SLC25A5	0.206003	7.34465	0.617356	1
MCUB	-0.16713	5.51869	0.689395	1
POLR2J	-0.243053	4.95953	0.563221	1
DHX33	0.29796	3.66944	0.49505	1
LIG3	0.0869675	4.9347	0.838723	1
RPAP3	-0.241872	4.88099	0.564953	1
ACSM3	0.0574424	2.23086	0.908447	1
CIAPIN1	0.0541537	4.54893	0.901903	1
SPPL2B	0.182281	4.66957	0.670337	1
FAM214B	0.234783	6.93598	0.569654	1
PRKAR2B	-0.486795	4.05076	0.254756	1
MSL3	0.166907	6.76482	0.686514	1
CREBBP	-0.12727	7.98111	0.75727	1
TSPOAP1	0.792763	4.91698	0.0591169	1
GCFC2	-0.151547	3.45625	0.727946	1
WDR54	0.0648241	3.2017	0.902885	1
CROT	-0.252628	2.32432	0.606402	1
KMT2E	-0.0332943	7.79386	0.935971	1
RHBDD2	0.0786032	5.36468	0.852647	1
IBTK	0.413184	4.54847	0.327886	1
ZNF195	-0.0428502	3.78789	0.926081	1
MYCBP2	0.0395884	7.17948	0.924175	1
FBXL3	-0.179224	5.20936	0.668884	1
ITGAL	-0.153106	9.10309	0.709425	1
PDK2	-0.206495	3.98726	0.632468	1
ZFX	-0.588627	5.44236	0.159164	1
LAMP2	-0.213087	7.89683	0.604729	1
ITGA2B	-0.457662	4.22508	0.28322	1
GDE1	0.0929841	6.60716	0.82275	1
REX1BD	0.112481	4.32989	0.79142	1
CRLF1	0.228122	3.92267	0.597653	1
OSBPL7	0.276222	4.7477	0.514475	1
MAP3K14	0.0966326	6.05319	0.816865	1
TMEM132A	-0.149715	3.16887	0.731468	1
AP2B1	-0.142333	7.11322	0.730365	1
ZNF263	-0.00266782	5.55926	0.997326	1
SPATA20	-0.500532	4.47848	0.236638	1
RALA	-0.0771662	4.38591	0.863424	1
KDM7A	-0.137445	6.75328	0.739799	1
AGK	0.242741	4.08217	0.570661	1
ALDH3B1	0.198561	5.66184	0.633946	1
TTC22	-0.121074	2.80531	0.812029	1
PHTF2	-0.249817	4.21188	0.560753	1
FARP2	0.088224	3.58445	0.850031	1
DBF4	-0.418737	3.20556	0.335419	1
IFRD1	-0.0785305	7.556	0.849174	1
COX10	-0.248253	3.56974	0.566057	1
PAF1	-0.0003006	5.81749	1	1
VPS41	-0.163521	5.34736	0.696513	1
ELAC2	0.0150313	4.86318	0.976213	1
ARSD	-0.13218	4.5734	0.757509	1
PNPLA4	-0.586367	2.17268	0.217401	1
ADIPOR2	0.0156734	5.75419	0.971956	1
MARK4	0.299022	4.8493	0.478324	1
CCDC124	0.116863	3.66017	0.796112	1
CEACAM21	-0.472086	4.19089	0.26847	1
PAFAH1B1	-0.0673096	6.81197	0.871256	1
KIAA0100	0.0771565	7.35607	0.851944	1
GAS7	0.759247	7.72292	0.0664112	1
TRAPPC6A	0.154272	3.3388	0.738149	1
MATK	0.914305	4.56574	0.0310748	1
CD79B	-0.279198	4.39192	0.514129	1
ST7L	-0.361963	3.70762	0.400371	1
TKTL1	-0.152939	1.57717	0.794479	1
RPUSD1	-0.112078	3.80099	0.798305	1
LUC7L	0.210078	5.29951	0.615536	1
CACNA2D2	-0.202395	3.56715	0.640645	1
BAIAP3	0.364222	5.04876	0.384425	1
TSR3	0.0332591	4.64472	0.944814	1
PIGQ	0.0507222	3.75024	0.915803	1
CRAMP1	0.166708	3.43096	0.713756	1
DNAJC11	0.07802	4.74122	0.858526	1
MYLIP	-0.208774	7.60153	0.612336	1
E2F2	-0.795263	3.10809	0.0726763	1
PSMB1	-0.12218	6.55974	0.768226	1
JARID2	-0.0377248	6.36666	0.928571	1
CDKL5	0.129658	3.46411	0.778072	1
NADK	-0.37516	8.86415	0.361673	1
DLEC1	-0.206851	5.8183	0.6192	1
CYTH3	0.34618	3.66938	0.426719	1
SYPL1	-0.224611	4.4632	0.596762	1
CYB561	-0.783446	4.54226	0.0643575	1
SPAG9	0.190472	6.99762	0.64462	1
CELSR3	0.247581	2.19166	0.595212	1
SS18L2	-0.148047	4.21338	0.733466	1
MPND	0.231203	3.41686	0.605805	1
MGST1	-0.0864274	3.87053	0.845353	1
CRY1	-0.0325168	3.6144	0.944598	1
PGLYRP1	-0.549654	4.89562	0.19029	1
NFIX	0.0515415	2.36545	0.916002	1
ST3GAL1	0.0846369	6.89858	0.838165	1
MMP25	0.22368	9.6966	0.586004	1
IL32	-0.387002	6.78508	0.349014	1
PKD1	0.144187	4.57683	0.734786	1
MED24	-0.0179652	5.15188	0.970714	1
RHOBTB2	-0.0258867	4.32407	0.959946	1
HEATR5B	-0.0433241	5.80683	0.918703	1
SEC62	-0.240249	5.81781	0.563566	1
RPS20	-0.0686596	9.66383	0.867272	1
CSDE1	0.079912	8.96363	0.845902	1
UBE3C	0.242198	5.91118	0.560066	1
REV3L	0.157368	4.83479	0.711317	1
TENM1	0.25732	3.33569	0.566734	1
MASP2	0.183075	2.35945	0.691139	1
FAM76A	-0.10303	3.15874	0.81384	1
TRAF3IP3	-0.109885	7.8757	0.789703	1
POMT2	0.149975	2.71618	0.736758	1
VTA1	0.159906	4.50573	0.707904	1
BAZ1B	-0.0514047	6.397	0.902233	1
RANBP9	-0.0510742	5.79984	0.903872	1
SPRTN	-0.135026	4.17554	0.756846	1
EEF1AKNMT	-0.182691	3.96234	0.673013	1
DYRK4	0.136082	2.84744	0.757751	1
ZNF207	-0.0858607	6.97496	0.835757	1
UQCRC1	0.164995	6.11867	0.691275	1
STARD3NL	-0.228403	5.23043	0.585304	1
CD9	0.385519	3.51996	0.379338	1
NCAPD2	0.215248	5.82253	0.604974	1
IFFO1	0.383344	6.21389	0.355017	1
GIPR	0.338402	1.97137	0.475316	1
NISCH	0.283689	6.57254	0.492781	1
STAB1	0.326015	7.64131	0.42876	1
FUZ	0.49733	4.45817	0.240175	1
IDS	0.547973	5.03298	0.192441	1
ZNF200	-0.494808	4.60266	0.241565	1
CD4	-0.0609836	8.54522	0.882265	1
BTK	-0.215003	6.86787	0.602753	1
HFE	0.791449	3.22355	0.0709197	1
SCMH1	-0.0789376	3.46981	0.85821	1
FYN	0.0397571	7.5212	0.923623	1
HIVEP2	0.0979196	6.47501	0.813655	1
ELOA	-0.0359921	5.73969	0.932903	1
LYPLA2	-0.0127704	5.59583	0.97782	1
CLCN6	0.19862	4.47759	0.641045	1
MRC2	-0.391505	-0.495176	0.666783	1
BTBD7	0.349969	4.60033	0.406676	1
APBA3	0.131851	4.21949	0.75795	1
MKS1	0.265673	2.88035	0.557155	1
ABHD5	0.0692278	6.72283	0.867696	1
AKAP8L	0.135193	6.42679	0.744488	1
MBTD1	0.193601	4.73995	0.649483	1
UTP18	0.0504338	4.69669	0.911335	1
RNF216	0.173733	6.30566	0.675299	1
TTC19	0.169448	4.20483	0.691398	1
PTBP1	-0.0807825	6.95204	0.845422	1
LARS2	0.415907	2.99029	0.349346	1
PIK3C2A	0.256889	4.28255	0.544458	1
PLAUR	-0.323704	7.6512	0.432024	1
WIZ	-0.0474672	4.30747	0.919085	1
RABGAP1	0.0114855	5.10626	0.979855	1
QPCTL	0.246709	2.03893	0.602719	1
PPP5C	0.00230426	4.58205	1	1
CEP68	-0.144682	4.34511	0.73941	1
MAP4K3	0.291495	2.46666	0.519965	1
TYROBP	-0.228153	9.48984	0.578596	1
TMEM159	-0.32261	2.99118	0.472111	1
BRCA1	-0.168958	3.05398	0.698617	1
ERCC1	0.193891	5.45031	0.642845	1
CD22	-0.449298	5.61925	0.280614	1
PRICKLE3	-0.0870349	6.62732	0.833963	1
EXTL3	0.128914	6.31103	0.756252	1
ELOVL5	-0.20159	7.54509	0.624694	1
ALOX5	0.0779778	9.09729	0.849558	1
CALCOCO1	-0.002288	7.45401	0.996228	1
UBR7	-0.121845	4.60713	0.771709	1
MAP4K5	0.132474	4.37117	0.754435	1
EHD3	-0.0494063	3.3509	0.91201	1
PSMC4	-0.113513	5.83409	0.785851	1
MAN2B2	0.206902	6.4267	0.617384	1
SLC25A39	0.117733	5.49781	0.77905	1
MVP	0.0559267	8.34919	0.892058	1
NUB1	-0.516356	6.93501	0.21158	1
PGM3	0.281065	3.53314	0.524075	1
CLK1	0.000898164	7.7011	0.998819	1
POLR3B	-0.192689	1.73928	0.72378	1
ANGEL1	0.0733582	4.21957	0.865451	1
RNF14	0.0635003	4.01139	0.887188	1
DNASE1L1	0.138884	5.68433	0.739612	1
HEBP1	0.121671	4.11222	0.7782	1
CD6	-0.739917	6.65233	0.0744597	1
TACC3	0.379923	7.68679	0.356511	1
UFL1	0.267408	4.02783	0.532878	1
POLA2	0.258819	1.48297	0.61249	1
ZC3H3	-0.0459958	4.98136	0.916025	1
CAPN1	0.108183	7.19508	0.793452	1
ACPP	-0.0359296	5.10019	0.935999	1
MDH1	-0.0259431	5.7312	0.95223	1
SLC30A9	-0.10298	4.34506	0.815385	1
MTMR11	0.299451	4.47881	0.480071	1
COX15	-0.0256406	3.76147	0.958159	1
CCDC88C	0.197448	6.79219	0.632864	1
YAF2	-0.172638	3.68649	0.690908	1
ZMYND11	0.326528	5.25671	0.434889	1
WAS	-0.0528667	8.69378	0.897839	1
BID	-0.234922	6.90228	0.569481	1
XYLT2	0.0625798	3.69086	0.894959	1
NUDCD3	0.0799347	5.36687	0.850127	1
GLT8D1	0.147184	4.79091	0.730283	1
ATP2C1	0.0611029	5.30047	0.886002	1
SLC38A5	-0.168142	3.06121	0.699986	1
RALBP1	-0.511069	7.41994	0.21559	1
RUFY3	0.168591	4.72185	0.693359	1
SLC11A1	0.27267	9.42556	0.506899	1
AGPS	0.317841	4.43354	0.454131	1
CXorf56	-0.100553	3.70729	0.819185	1
TTC27	-0.223157	3.75728	0.605589	1
VSIG2	-0.620142	2.45127	0.181934	1
PRDM11	0.511954	2.72943	0.249187	1
CD74	-0.1813	11.3207	0.658639	1
ZRANB1	-0.0793997	5.83932	0.849849	1
NCDN	-0.116111	3.62186	0.790884	1
ADGRA2	0.236605	3.71834	0.588682	1
ZFP64	-0.257787	2.6122	0.589018	1
RUNX3	0.261744	7.40796	0.525436	1
MRE11	0.348639	4.04788	0.414725	1
PLEKHB1	-0.704177	3.32789	0.108885	1
SERPINB1	0.227548	8.15926	0.580231	1
SPAST	-0.0702081	4.47658	0.876616	1
OSBPL5	0.467165	4.69499	0.266572	1
AQR	-0.0425436	5.25483	0.924283	1
FHL1	-0.881723	3.2191	0.0458347	1
RTF2	-0.231408	6.99654	0.575118	1
SLC45A4	0.100478	6.72478	0.808471	1
RNF10	0.00964521	7.743	0.981827	1
ZNF839	-0.0918235	4.2799	0.83597	1
ZDHHC6	-0.0757067	5.78248	0.856979	1
GRAMD1B	-0.639271	3.43752	0.13967	1
RNH1	0.205726	6.70054	0.618817	1
NDUFS1	0.125741	5.34624	0.764849	1
RB1CC1	0.204157	6.02744	0.623121	1
ERP44	-0.452766	6.38245	0.274313	1
ALAS1	-0.299611	5.1741	0.473525	1
BIRC3	-0.342988	6.23858	0.407837	1
AKAP11	0.0683151	4.87546	0.874686	1
GLRX2	-0.146051	2.72566	0.770027	1
DERA	0.121345	3.99442	0.78094	1
STRAP	-0.0764191	5.92157	0.855314	1
DEF6	-0.147544	7.15332	0.720825	1
PLEKHO1	-0.41356	7.67979	0.315645	1
GCLM	0.711932	2.55588	0.113882	1
UBR2	-0.00385022	7.52142	0.993166	1
CCDC28A	-0.12771	4.86852	0.762488	1
RRAGD	-0.503938	4.74423	0.232485	1
HSF2	0.474238	2.78291	0.291932	1
PHF20	0.0355102	6.14969	0.933135	1
NR1H3	0.29679	2.49362	0.511414	1
TYMP	-0.481918	8.29737	0.241999	1
NCAPH2	-0.398301	5.99652	0.337282	1
TOMM34	-0.256541	3.45912	0.553679	1
SEC63	-0.020575	5.6962	0.96262	1
KPNA6	0.0452446	5.27351	0.916291	1
VIM	0.217313	10.5118	0.596554	1
FAS	-0.101929	5.98666	0.807077	1
RNASET2	-0.180523	7.40074	0.661511	1
CD44	0.212454	9.13641	0.6051	1
AGPAT4	0.868457	3.89383	0.043737	1
SLAMF7	0.324453	5.71363	0.435525	1
BTN3A1	-0.440577	7.77336	0.285061	1
MIPEP	-0.137359	1.92509	0.806826	1
PRKCH	0.171018	6.2335	0.680279	1
IFNGR1	-0.072633	7.41724	0.860525	1
B4GALT7	0.156826	3.26244	0.736061	1
SH2D2A	0.90816	4.26932	0.0335305	1
VRK2	-0.0650957	3.98519	0.885175	1
TNFRSF1B	-0.119293	9.50618	0.771483	1
VEZT	0.289498	4.39262	0.492556	1
POU2F2	-0.158967	6.87371	0.700558	1
BRD9	0.237243	5.27559	0.570725	1
SNX1	0.0406291	6.6906	0.922602	1
TBPL1	-0.258364	3.9312	0.548365	1
BCLAF1	0.0633128	7.22039	0.878511	1
SLC39A9	0.0146314	5.23571	0.972349	1
ANK1	-0.371723	2.08289	0.446797	1
TFB1M	0.175184	2.58687	0.697545	1
RABEP1	-0.145377	5.81073	0.727417	1
NUP160	0.257126	4.84726	0.542593	1
BAK1	-0.00328224	5.32929	0.996576	1
GRN	-0.213401	9.28336	0.603444	1
FAM13B	-0.277269	5.94206	0.504433	1
ARHGAP31	0.0744471	4.98024	0.861599	1
SARS	-0.0436095	6.45063	0.917139	1
RANBP3	-0.226365	5.21186	0.588602	1
ARID4A	-0.123125	6.24426	0.767067	1
EIPR1	-0.207315	3.80543	0.631637	1
PNPLA6	0.0617924	6.18525	0.882663	1
IFT88	0.0559966	3.10007	0.922023	1
ALG1	-0.0687218	3.5771	0.877298	1
ZCCHC8	0.00602071	4.93579	0.992454	1
ABCF2	-0.0321456	2.90502	0.970397	1
CHPF2	-0.0928521	6.25805	0.823569	1
FUT8	-0.36502	2.62703	0.434423	1
UBA6	0.0744842	4.31035	0.862017	1
GAB2	-0.0213388	8.03407	0.95903	1
ATP6V0A1	-0.231269	5.87432	0.578083	1
PIAS1	-0.151738	6.62741	0.713993	1
SLC4A7	-0.0156623	3.94073	0.977743	1
APBA2	-0.0724281	3.90508	0.871333	1
MAP2K3	-0.0699279	7.45496	0.865666	1
TMSB10	-0.451362	9.89244	0.272366	1
ASTE1	0.358259	3.06057	0.41899	1
RNF19A	-0.117321	5.89405	0.778628	1
GABARAPL2	0.0177817	6.66297	0.966742	1
SH3YL1	-0.0032673	3.74583	1	1
FAM136A	0.211133	4.44892	0.620389	1
VCL	-0.162362	7.13375	0.6941	1
DAPK2	-0.238885	6.34487	0.564166	1
NSMAF	0.133374	6.07696	0.74858	1
ADSS	0.0148515	5.11496	0.973302	1
STAP1	-0.537818	2.59768	0.243814	1
TIMP2	-0.133344	7.30759	0.746619	1
RFC1	-0.110002	4.79558	0.794607	1
TBC1D23	-0.153518	4.1247	0.723794	1
CUL3	0.0137748	6.06818	0.975145	1
AC118549.1	-0.0423948	4.88989	0.922247	1
TUBG2	0.0925172	2.28741	0.846099	1
NSUN2	0.268239	5.80911	0.518934	1
FBXO42	-0.173719	4.93504	0.680299	1
MFAP3	0.429765	2.80896	0.339383	1
MRI1	0.317246	4.68586	0.450762	1
AGA	0.0144071	4.03184	0.979072	1
PI4K2B	-0.201295	3.0321	0.657693	1
BOD1L1	-0.0558271	7.91108	0.892436	1
MAT2B	-0.21333	6.36689	0.606609	1
EDC4	0.0581658	5.59884	0.890778	1
TRIO	0.226648	5.15325	0.587332	1
VCAN	0.513584	9.95668	0.211935	1
CLEC16A	0.0117096	4.63145	0.986068	1
MTREX	-0.0286274	4.85598	0.948232	1
ZFYVE16	0.233102	5.68421	0.575778	1
RIPOR1	-0.155388	6.57912	0.70749	1
PNKP	0.305326	6.08341	0.461737	1
PHLPP2	-0.171202	3.47806	0.693807	1
STAU2	-0.0987971	3.73468	0.822428	1
SLC66A1	-0.25394	3.11442	0.55997	1
CTNS	-0.0437239	3.75259	0.92431	1
PHF23	-0.00958705	5.06372	0.986172	1
INPP4A	0.0680771	6.56267	0.870096	1
RAB27B	-0.0637407	2.13146	0.926769	1
PSMA4	-0.221944	6.55699	0.591684	1
LSG1	0.848205	5.11477	0.0438725	1
PARP3	-0.0552799	3.16205	0.900301	1
THAP3	-0.0795847	4.21166	0.85863	1
TDP1	0.268282	4.08036	0.530458	1
AIFM2	0.653816	1.41651	0.19203	1
MED17	-0.253437	2.38898	0.602907	1
RETSAT	0.115409	4.64461	0.790675	1
CAPG	-0.43668	6.76811	0.290793	1
AP2S1	-0.0469369	5.48128	0.912504	1
ADAM28	-0.652324	4.461	0.123346	1
DCUN1D1	0.18481	4.23709	0.664196	1
JADE2	-0.151456	6.48243	0.714771	1
LCP2	-0.373529	8.68451	0.363852	1
TRIT1	0.162041	3.10345	0.732356	1
CUL7	0.0649014	4.25784	0.880696	1
CTNNA1	-0.0519818	7.06152	0.900395	1
PHKA2	0.19151	6.10951	0.644655	1
HSPA5	-0.0780885	9.58243	0.849246	1
GEMIN8	-0.278483	2.49962	0.560979	1
OFD1	0.0912914	5.53207	0.828231	1
WDR37	0.304168	5.09447	0.467084	1
YTHDC2	-0.0723796	4.80956	0.864893	1
CTPS2	0.265404	2.42807	0.559668	1
ATP6V1H	-0.150812	4.51274	0.723817	1
POLR2B	0.0623004	6.29012	0.881523	1
FAM214A	-0.115755	5.65212	0.782211	1
ARAP2	-0.0027866	5.9145	0.996552	1
TPR	0.0988535	7.8272	0.810466	1
CP	0.281554	3.14472	0.536059	1
KIAA0556	0.445536	5.10744	0.288361	1
DTNBP1	-0.211346	4.42023	0.623218	1
C12orf4	0.119195	3.39428	0.798724	1
WWC3	0.0691602	6.79697	0.867739	1
FAM184B	-0.101416	2.70267	0.848743	1
MAP4	0.00652333	6.24448	0.988932	1
GOPC	0.127342	4.29963	0.764814	1
USP28	0.400674	4.89438	0.340765	1
HDAC9	-0.441792	4.34697	0.296753	1
TSPAN17	-0.128729	4.90515	0.760814	1
NOP16	-0.159432	5.25656	0.704091	1
RRM2B	-0.205444	5.07205	0.625901	1
ZNF800	-0.0345665	4.97943	0.9378	1
SNX29	0.284337	5.44951	0.495691	1
MRPS10	-0.0530593	4.22457	0.908335	1
RSF1	0.075667	5.59758	0.857521	1
VPS13D	0.254132	6.13663	0.540107	1
CELF2	-0.129886	8.06602	0.75238	1
FAM120A	0.0659087	7.6574	0.873223	1
R3HDM1	-0.0641006	4.80093	0.880447	1
COL9A2	-0.289317	3.95667	0.500765	1
H6PD	0.166256	5.73885	0.690151	1
VAMP3	0.14545	6.68227	0.725304	1
TNFRSF9	-0.19259	4.14531	0.655645	1
RFC2	0.031098	4.54252	0.945717	1
ARID1B	0.0644234	6.18235	0.877644	1
CLPTM1L	0.139082	5.73889	0.739078	1
FOXP3	-0.751363	3.19941	0.0886866	1
PPP1R3F	-0.0244275	1.88478	1	1
HEXB	0.028397	6.90545	0.946006	1
PTCD2	0.010586	2.73002	0.983397	1
JKAMP	-0.116154	5.06296	0.784666	1
NFE2L3	-0.00777931	3.11064	0.987074	1
MCUR1	-0.108425	3.43965	0.804571	1
LIMA1	-0.0993751	3.72561	0.82136	1
LETMD1	-0.0371631	5.35971	0.931506	1
SLC4A8	0.387243	2.44461	0.392675	1
MAPK9	0.313623	4.86898	0.456653	1
FAM160A2	0.308421	6.29325	0.456563	1
HERPUD1	-0.0379001	6.8332	0.927721	1
HOMER3	-0.275206	2.86869	0.543372	1
PIK3CB	-0.27619	5.0313	0.511024	1
CYBA	-0.0729114	8.06717	0.859596	1
THOC3	-0.0271039	1.67456	1	1
HEBP2	0.250535	6.98524	0.543939	1
MPHOSPH9	0.322649	3.98279	0.451946	1
SIKE1	0.026974	4.25789	0.952133	1
RRP12	0.410246	6.44865	0.321652	1
FNIP2	-0.122712	3.32719	0.77889	1
MSMO1	-0.0882792	1.93294	0.889448	1
TTC17	0.0898213	6.43383	0.828986	1
FOXN3	0.0466443	7.01676	0.910705	1
AKR7A2	0.0556644	4.01885	0.901708	1
MRTO4	-0.228663	3.72121	0.596746	1
USE1	-0.127303	3.41448	0.770748	1
MCF2L2	-0.0540536	3.55932	0.904339	1
NRIP2	0.264595	2.54612	0.556936	1
AP5M1	-0.110382	4.52189	0.797162	1
ANAPC4	-0.0308285	4.84868	0.943978	1
KCNQ1	0.204102	5.44685	0.625352	1
TRAPPC3	-0.0382049	5.63091	0.928878	1
THRAP3	-0.00984382	7.19174	0.981716	1
PHPT1	0.285299	3.72967	0.512379	1
LY75	0.924223	3.41885	0.0338121	1
ARID4B	0.0466998	6.89989	0.910703	1
OPN3	-0.162238	3.93502	0.708614	1
SDCCAG8	0.00191437	4.63873	1	1
KIF1B	0.214576	5.14308	0.607565	1
TBC1D22A	0.0546656	5.80724	0.89699	1
SYNE2	-0.271961	7.58556	0.509184	1
FAM168A	0.235894	5.86443	0.570517	1
RELT	0.346184	7.77904	0.400646	1
GALC	-0.0834594	5.40096	0.84337	1
NOP58	-0.106501	5.53752	0.799759	1
SZRD1	-0.147754	6.99925	0.72064	1
CUL1	-0.36509	5.79809	0.37984	1
FAM114A2	0.00123234	3.74806	1	1
CYFIP2	-0.109008	8.10631	0.791208	1
TAB2	-0.361852	7.93579	0.37955	1
GINM1	-0.208574	4.62687	0.623598	1
USP36	0.273613	5.26619	0.513033	1
KMT2C	0.183232	6.95897	0.657327	1
PUM2	-0.0980917	6.85112	0.812793	1
MRPL43	0.327555	4.40399	0.440889	1
HPF1	-0.140438	2.87675	0.776651	1
ZFR	0.123086	5.72816	0.768434	1
TRAF1	0.158513	5.78544	0.70382	1
RC3H2	0.236084	5.56468	0.571383	1
TRAF3IP2	-0.187719	3.75277	0.664872	1
SOAT1	0.307314	5.32062	0.46162	1
GDI2	-0.158772	8.14294	0.699626	1
PRDM1	-0.377086	5.17586	0.366885	1
ATG5	-0.083276	4.84771	0.844668	1
TMCC3	-0.253638	6.07882	0.541072	1
PITHD1	-0.176754	5.25737	0.673444	1
MTA3	0.00503719	3.24369	1	1
USP13	0.11764	2.54629	0.796338	1
ATP11B	0.143521	6.66132	0.728851	1
CDK14	-0.572414	4.31874	0.176722	1
SEC61A1	-0.168897	7.16724	0.68238	1
PPP1R12A	0.0301482	6.8572	0.942663	1
CROCC	0.127742	4.15845	0.7664	1
POLR3E	0.00976202	4.59081	0.990451	1
ATP2B4	0.447491	7.11004	0.278437	1
RIOK2	0.118575	3.58442	0.794844	1
YIPF1	-0.142986	5.42156	0.733088	1
NDC1	-0.100371	3.09323	0.818467	1
DGKG	0.259508	3.66949	0.553534	1
FLYWCH1	0.293722	4.77212	0.4875	1
UNKL	0.103317	4.67558	0.812442	1
TBXAS1	0.146154	7.77903	0.72274	1
ALDH18A1	-0.131243	4.18053	0.763674	1
TARBP1	0.0507559	4.43806	0.904866	1
GATB	0.0881689	3.24676	0.859003	1
MXD1	-0.107889	9.11431	0.792908	1
CDK17	-0.181288	4.88804	0.666881	1
SLC2A3	0.184899	9.68778	0.652534	1
PSD	0.865645	2.22998	0.0610593	1
CTDP1	-0.166623	4.98056	0.692984	1
YBX3	0.238033	6.60758	0.564947	1
WNK1	-0.088537	7.858	0.829956	1
CCAR1	0.0959857	5.55721	0.819347	1
OGFR	-0.11841	6.35321	0.775582	1
GNA15	0.0135167	4.67334	0.981947	1
PIGV	-0.091492	2.99846	0.848141	1
SNRNP40	-0.0577656	4.08256	0.899129	1
QSER1	0.375365	3.47738	0.39346	1
MPC1	0.166114	4.14995	0.698206	1
ACAA1	-0.095495	7.0283	0.817478	1
HDAC7	0.145729	7.59375	0.723671	1
MRPS35	-0.206062	4.41741	0.632138	1
SFSWAP	0.139529	6.08673	0.737301	1
TNK2	-0.212328	7.11852	0.606885	1
MON2	0.0101846	5.55412	0.982874	1
GPBP1	-0.264426	6.87898	0.522013	1
DGAT2	0.139128	7.344	0.735965	1
CS	0.0381201	6.54219	0.927598	1
LTK	-0.0495444	2.1383	0.951355	1
ELMO2	-0.263822	5.79416	0.525913	1
WAPL	0.00632353	6.48692	0.989068	1
VMP1	-0.113913	9.20816	0.781596	1
APPBP2	-0.177361	4.53502	0.677024	1
POLD1	0.220204	3.30257	0.627366	1
EIF4B	0.261194	9.00615	0.525078	1
SLC6A16	-0.509644	2.11119	0.288421	1
BICRA	-0.14481	3.77708	0.739525	1
SPHK2	0.223417	3.24342	0.624085	1
RPL18	0.0698604	8.99531	0.865105	1
CA11	-0.0455364	2.28138	0.955607	1
ISOC2	-0.258969	1.97202	0.610583	1
U2AF2	-0.09016	7.36892	0.827231	1
EPN1	-0.0882216	5.77427	0.83334	1
MED29	0.0440189	5.54121	0.917943	1
ZNF275	0.490143	3.02389	0.268227	1
MTMR1	0.111818	5.3529	0.790512	1
ADCK1	-0.819382	2.88571	0.0670839	1
HAGH	0.185518	4.53325	0.662567	1
RNF4	0.00648201	6.07892	0.989208	1
CASP8	0.368813	7.59189	0.37083	1
INTS13	-0.189742	3.70047	0.661563	1
TM7SF3	0.120559	5.21546	0.772521	1
TSPAN32	0.454858	5.64176	0.274619	1
ST3GAL6	-0.615752	4.44584	0.145759	1
TAF2	0.192175	4.59681	0.650026	1
HIPK2	0.134485	4.8516	0.752236	1
TNPO3	-0.07484	5.77754	0.858634	1
RFXANK	-0.0970016	5.13666	0.820596	1
TMEM161A	0.483564	3.06402	0.273597	1
LPAR2	0.0368954	7.86534	0.928974	1
CTSA	-0.0217955	7.38926	0.958442	1
SUGP2	0.23677	6.61497	0.567	1
CNN2	-0.197474	9.27598	0.630731	1
ABCA7	-0.14939	8.07835	0.716641	1
DDX20	0.0716924	4.12958	0.869957	1
BTBD1	0.0438051	5.03364	0.918971	1
FAR2	0.285247	5.01947	0.496344	1
CHI3L2	0.363446	2.79176	0.411055	1
SBNO2	0.321747	7.53257	0.43495	1
PMS1	0.0843503	3.64345	0.855783	1
HMG20B	0.18749	5.19004	0.655818	1
TAF11	0.117727	4.98874	0.780787	1
ANKS1A	-0.135502	4.24387	0.75597	1
AP3D1	0.200952	6.66895	0.627058	1
ZNF76	0.0755793	5.08859	0.857996	1
NTHL1	-0.245978	2.04677	0.627238	1
UHRF1BP1	-0.0737457	4.62791	0.861013	1
GNAI3	-0.1368	7.30303	0.740275	1
IPO5	0.115847	5.79745	0.78162	1
OAT	0.0326575	5.43461	0.939956	1
WDR3	0.211004	3.73429	0.630269	1
PKN2	0.13437	6.08497	0.746734	1
WDR18	-0.0292456	3.08607	0.947483	1
TRAM2	0.253593	4.3826	0.547974	1
DGKA	-0.189114	7.5179	0.646329	1
ANKRD44	0.206226	6.9872	0.617469	1
KARS	-0.0976996	6.93051	0.813434	1
ADAT1	0.390379	4.1598	0.358724	1
TBC1D22B	-0.0396544	3.92499	0.932586	1
NDUFB4	-0.118571	4.95743	0.779695	1
SPEN	-0.0285655	7.51242	0.945265	1
MYLK	-0.37003	2.6074	0.428499	1
ZC3H15	-0.0244348	5.76314	0.955073	1
MAP2K4	-0.185166	6.05944	0.655833	1
PACC1	-0.100441	3.29685	0.818745	1
SLK	0.108644	6.24037	0.793981	1
CYB5R4	-0.137442	6.88392	0.739611	1
SEC61A2	0.124941	4.45041	0.766935	1
PRKCQ	-0.0524188	4.89497	0.903227	1
TLE2	-0.165762	1.64614	0.770878	1
ASB1	0.166674	4.44898	0.692334	1
FAM107B	0.0488756	7.51445	0.906039	1
TBC1D1	-0.34869	7.24277	0.39792	1
CDK13	-0.0871815	6.17257	0.83443	1
MTHFD2	-0.244619	4.69009	0.560048	1
SLC9A7	0.095274	3.8179	0.831978	1
FOXJ2	-0.37323	5.78778	0.369347	1
YBX1	0.0635831	8.28646	0.877367	1
PDE4A	0.12613	4.02432	0.771719	1
PPP2R5A	-0.790109	7.15204	0.0565502	1
ELAVL1	0.0422235	4.79539	0.925354	1
DIP2B	-0.11671	6.14692	0.779159	1
SMARCD1	0.0116091	5.80622	0.979701	1
KDM4A	-0.0231243	3.97942	0.963869	1
NFYC	-0.0504847	6.11201	0.904426	1
CD84	0.282812	5.76882	0.496589	1
ELOVL1	0.0137977	6.182	0.974955	1
SPI1	-0.0190927	9.19391	0.9631	1
ZNRD1	0.225307	4.32224	0.594582	1
ZBTB11	0.180969	5.31021	0.665448	1
ATXN3	-0.00163139	4.29673	1	1
GOLGA5	0.0431944	5.37201	0.919939	1
LRRC40	-0.430214	2.17918	0.370573	1
ISOC1	0.0242603	2.92491	0.956187	1
TRMT11	0.153206	2.30572	0.742191	1
THUMPD1	0.03929	6.11145	0.925921	1
ATG2B	0.272163	5.05703	0.515832	1
ARFGEF1	0.100148	6.12567	0.810113	1
ZFAT	0.149084	2.95613	0.746018	1
MTFR1	0.206681	4.05893	0.630319	1
STAG3	-0.391341	3.49712	0.364923	1
FECH	0.208353	3.41689	0.643351	1
MYO9A	-0.0743409	4.38447	0.868711	1
PFKP	-0.25579	4.77283	0.542425	1
IDI1	0.134272	6.46409	0.746108	1
SP100	-0.866391	8.36006	0.0363177	1
KLF6	0.12803	9.73788	0.75521	1
PLPP1	-0.511465	2.33061	0.277683	1
NEO1	0.84275	3.22027	0.054684	1
TRAM1	0.140069	6.04632	0.736417	1
TNFRSF1A	-0.0817546	7.78057	0.842888	1
CACNB1	0.196767	2.89669	0.666774	1
EVI5	0.0983742	3.65064	0.829927	1
STOML1	-0.0670936	2.36559	0.916002	1
PKM	-0.0688982	8.99838	0.866947	1
DHX29	-0.0524726	4.60457	0.90091	1
DNTTIP2	-0.115151	6.61021	0.781194	1
METTL22	-0.0647668	4.08611	0.886036	1
TP53BP1	0.135776	5.47766	0.745988	1
RRP15	-0.0932158	2.51529	0.866922	1
RHOA	0.0432538	9.76785	0.916187	1
DHX8	-0.070746	6.20392	0.865552	1
PRKCZ	0.0476115	3.8286	0.920112	1
IARS2	0.184845	5.88807	0.656909	1
IDH3G	0.0940001	5.6374	0.822838	1
ROGDI	0.52428	3.68796	0.226282	1
PDZD4	0.470178	4.87904	0.263741	1
ROCK1	0.0847484	7.22015	0.837622	1
CBFB	-0.0563089	4.77477	0.894993	1
PDK3	-0.252819	5.44884	0.544845	1
HYAL2	-0.016873	2.7436	1	1
HDAC4	0.0183024	5.11669	0.96667	1
RASSF1	0.115187	6.73948	0.780931	1
HEATR6	0.0409595	3.77245	0.933595	1
COASY	-0.033927	5.84921	0.936665	1
MEF2A	0.367459	5.80844	0.376718	1
OTUD5	-0.0341817	6.91828	0.93482	1
TFE3	0.0218071	7.63991	0.958289	1
TBC1D25	0.0186839	4.51252	0.964759	1
ACSL4	0.0340598	6.0501	0.936076	1
INPP5A	0.293365	4.81551	0.4873	1
GPKOW	-0.0734795	4.46437	0.870454	1
GRIPAP1	0.020344	6.34712	0.962117	1
FTSJ1	0.0337131	4.78888	0.941651	1
PRR11	0.0196811	2.73454	0.966899	1
ATP11A	0.237569	6.60665	0.565708	1
POLR1A	0.145874	3.9048	0.738681	1
LAPTM4A	0.000642607	6.92519	0.999716	1
TTC7A	0.248407	6.67007	0.547956	1
IP6K2	-0.102704	5.55555	0.806782	1
SRBD1	-0.707447	4.83379	0.0936746	1
KIF2A	-0.145385	5.68119	0.72781	1
RASGRP2	-0.0609163	8.24149	0.882505	1
PSME4	-0.108133	5.9236	0.795633	1
IFT80	-0.251026	2.65106	0.59839	1
SIRT2	0.072801	6.16608	0.861709	1
ERLEC1	0.131802	4.25303	0.757489	1
PPP2R5B	-0.346094	4.53264	0.413419	1
PYGM	0.226366	3.8326	0.602556	1
MAST4	-0.0739571	2.6887	0.897913	1
NUP133	0.130725	4.47632	0.756078	1
NUCKS1	0.173882	5.76785	0.676544	1
VPS35	0.072217	6.34631	0.862517	1
DNAJA2	-0.0369069	5.90754	0.930836	1
BCL3	0.229534	6.86728	0.57844	1
KCNAB2	0.254784	7.75429	0.536119	1
CLEC2D	-0.250306	5.89017	0.54704	1
FUNDC1	-0.572907	2.71244	0.210386	1
RORA	-0.0247776	4.82869	0.955365	1
TGFBR3	0.378015	4.4418	0.372621	1
ATP1B3	-0.146285	5.30988	0.727574	1
PIGB	0.0917372	5.05998	0.828028	1
MAPK6	0.0521983	4.33296	0.903508	1
GNB5	-0.28613	4.22808	0.504252	1
RAB27A	0.176932	7.0145	0.668335	1
HDHD5	0.212218	4.58052	0.616263	1
UFD1	0.0711854	5.9144	0.86527	1
PHRF1	0.0448002	5.15264	0.91558	1
ELP1	0.123275	5.0518	0.769695	1
NUCB2	-0.0293117	4.8095	0.946566	1
SPTB	-0.0577507	4.52182	0.895291	1
DAPP1	-0.42356	6.85832	0.305318	1
SLC44A1	0.0913495	5.01228	0.829409	1
TMEM260	0.103867	4.4366	0.80571	1
SMG6	0.229632	4.8347	0.587205	1
EXOC5	0.291285	4.34158	0.490727	1
CLTCL1	0.0543306	2.77903	0.903749	1
FSTL3	0.209525	1.98677	0.662151	1
DGCR2	-0.139478	6.67384	0.736205	1
RNF126	-0.117384	4.63283	0.780034	1
MNT	0.318542	5.61394	0.444385	1
ZXDC	-0.122738	5.82458	0.768796	1
JMJD6	-0.162443	7.21097	0.69386	1
POLB	-0.416548	4.96458	0.320732	1
WIPI1	0.541137	4.94001	0.197743	1
GBA2	0.0893753	6.66851	0.829479	1
NDST1	-0.0304298	5.7346	0.943597	1
AP3M2	-0.300346	3.75515	0.485584	1
ST6GALNAC2	0.514392	3.49333	0.239714	1
PABPC1	0.125418	10.6088	0.759926	1
TESK2	-0.0394126	4.2564	0.934146	1
CFAP20	0.0503716	3.38287	0.924599	1
CSNK2A2	-0.0592107	5.47792	0.889094	1
EIF2B3	-0.187787	3.07915	0.666795	1
TCOF1	0.0108465	5.60139	0.981514	1
CDC42	-0.0930062	8.97707	0.821012	1
OSBPL3	0.301787	4.78635	0.47528	1
RAD18	-0.517349	3.23156	0.233946	1
ATP2B1	0.244081	6.41153	0.55554	1
NCK2	-0.212663	5.93805	0.608941	1
MAP4K4	-0.221018	8.49718	0.590929	1
MGAT4A	-0.150023	5.89207	0.718767	1
RPL31	-0.0341508	9.4153	0.933856	1
WDR1	-0.0745998	8.6283	0.856143	1
SNX13	-0.0647212	5.29298	0.879151	1
ARHGAP10	-0.0641152	3.42845	0.88527	1
RPS6KA2	-0.0188212	2.46702	1	1
ING3	-0.170238	4.64016	0.685152	1
VASH1	-0.437508	4.50252	0.300885	1
BUD23	-0.10137	4.98238	0.811656	1
SEL1L	0.160408	5.95561	0.699914	1
ATP6AP1	0.0435552	7.14947	0.916547	1
TCF3	-0.0539993	5.192	0.902076	1
TRIB2	-0.364683	5.76414	0.38051	1
DAZAP1	0.0307535	6.19969	0.942223	1
MBD3	-0.105397	3.9545	0.810614	1
HLTF	-0.209706	2.5973	0.666014	1
FAM50A	0.234153	5.57608	0.5745	1
FAM3A	0.15551	3.92672	0.721162	1
CPSF1	0.191357	6.09153	0.644971	1
CYBRD1	0.412553	4.71008	0.326253	1
PDCD2	-0.0653762	5.38878	0.877618	1
RDH11	-0.073536	4.96414	0.86371	1
PRKACA	-0.0558487	7.4855	0.892638	1
ADGRL1	0.217301	4.08398	0.612115	1
ACTN1	-0.0384482	8.40828	0.925763	1
ZFYVE26	-0.115328	4.78253	0.784714	1
EPN2	-0.0435954	2.76593	0.951371	1
PTPN18	-0.0481762	7.35789	0.907488	1
LIMS2	-0.310432	1.18563	0.580776	1
LNX1	-0.0508291	3.49403	0.910037	1
ALDH3A2	0.349574	4.74537	0.40845	1
TFRC	0.0631235	5.29051	0.882194	1
SREBF1	0.281414	5.4707	0.500042	1
AFF4	0.0453616	5.85432	0.914707	1
UBE2D1	0.743062	5.00865	0.0777158	1
MPP5	0.510496	2.85533	0.25378	1
SMC1A	-0.32969	6.28949	0.42611	1
HSD17B10	-0.250421	4.76509	0.550941	1
MARK2	-0.152972	7.1584	0.710979	1
CHFR	0.156745	6.12989	0.706016	1
NFATC3	-0.0226962	6.40693	0.957505	1
TRNT1	0.0642361	3.83702	0.88896	1
ACADVL	-0.0900802	7.97617	0.826962	1
STK10	-0.0305721	8.79413	0.940907	1
FBXW11	-0.0303628	5.11849	0.946758	1
ACAP1	0.102255	7.98259	0.803963	1
DERL2	0.0811903	4.96393	0.849139	1
SIDT1	0.140667	4.31934	0.74048	1
NDE1	-0.093128	6.64789	0.822419	1
MRVI1	0.034932	6.16906	0.934219	1
TMEM38A	0.704523	1.50391	0.155069	1
AP1M1	0.00852682	6.13353	0.985192	1
PVR	0.0681328	3.48315	0.889372	1
XRCC1	0.152387	4.68139	0.722877	1
SCARB1	0.367806	3.54597	0.401284	1
MCM2	0.235471	2.65049	0.59839	1
PANX2	-0.222343	4.17565	0.605514	1
SELENOO	0.0595342	4.70131	0.894029	1
ALPK1	0.103223	6.88028	0.80311	1
LLGL2	0.233787	4.63238	0.579695	1
PDE8A	0.31737	3.6041	0.468603	1
CLCN4	-0.773386	3.06552	0.0813812	1
NLE1	0.0100588	3.35082	1	1
GSDMB	0.45078	4.15466	0.289243	1
KDM5A	-0.163193	7.34144	0.692363	1
PTGS2	-0.135073	9.09224	0.742366	1
IGF2BP2	0.178056	3.08936	0.705343	1
MAP3K13	-0.0458583	3.66987	0.919999	1
ST6GAL1	-0.258782	6.64571	0.5314	1
TBX21	0.629716	4.91618	0.134396	1
[truncated: 10,422 more rows]

## Sheet: Table S6
Table S6 Skewed XCI in the mother shown by analysis of expressed SNPs by RNA-seq in blood
[truncated: 17 more rows]

[truncated: 4 more sheets: Table S7, Table S8, Table S9, Table S10]
