# Supplementary material for: Deletion of FUNDC2 and CMC4 on Chromosome Xq28 Is Sufficient to Cause Hypergonadotropic Hypogonadism in Men
Source: Front Genet. 2020 Sep 22;11:557341. doi: 10.3389/fgene.2020.557341 (PMC7537572; doi:10.3389/fgene.2020.557341)
Supplement: DATASET 2 — fragment per kb exon per million (FPKM) and tags per million (TPM) values for 8 RNA-seq samples. [file Table_3.XLSX]

## Sheet: Dataset 2
					Patient		Mother		Brother		Uncle		Ctrl_Male_1		Ctrl_Male_2		Ctrl_Male_3		Ctrl_Female_1		Ctrl_Female_2		Ctrl_Female_3
Gene_ID	gene_name	Chromosome/scaffold name	Gene start (bp)	Gene end (bp)	TPM	FPKM	TPM	FPKM	TPM	FPKM	TPM	FPKM	TPM	FPKM	TPM	FPKM	TPM	FPKM	TPM	FPKM	TPM	FPKM	TPM	FPKM
ENSG00000223972.5	DDX11L1	1	11869	14409	1.03	0.88	1.23	1.07	1.06	1.39	0	0	1.2	0.97	2.04	1.81	1.8	1.43	0.6	0.47	0.43	0.32	0.77	0.61
ENSG00000227232.5	WASH7P	1	14404	29570	19.43	16.61	17.5	15.16	0.36	0.47	1.33	1.72	23.73	19.18	6.73	5.98	7.56	6	17.15	13.48	10.91	8.23	17.48	13.83
ENSG00000278267.1	MIR6859-1	1	17369	17436	0	0	0	0	0	0	0	0	0	0	0	0	0	0	0	0	0	0	0	0
ENSG00000243485.5	MIR1302-2HG	1	29554	31109	0	0	0	0	0	0	0	0	0.15	0.12	0	0	0	0	0	0	0	0	0.01	0
ENSG00000284332.1	MIR1302-2	1	30366	30503	0	0	0	0	0	0	0	0	0	0	0	0	0	0	0	0	0	0	0	0
ENSG00000237613.2	FAM138A	1	34554	36081	0	0	0	0	0	0	0	0	0	0	0	0	0	0	0	0	0	0	0	0
ENSG00000268020.3	OR4G4P	1	52473	53312	0	0	0	0	0	0	0	0	0	0	0	0	0	0	0	0	0	0	0	0
ENSG00000240361.2	OR4G11P	1	57598	64116	0	0	0	0	0	0	0	0	0	0	0	0	0	0	0	0	0	0	0	0
ENSG00000186092.6	OR4F5	1	65419	71585	0	0	0	0	0	0	0	0	0	0	0	0	0	0	0	0	0	0	0	0
ENSG00000238009.6	AL627309.1	1	89295	133723	7.66	6.55	6.62	5.74	0	0	0	0	0.49	0.4	0.69	0.61	1.31	1.04	2.3	1.8	0.88	0.67	2.35	1.86
ENSG00000239945.1	AL627309.3	1	89551	91105	0.9	0.77	0.38	0.33	0.46	0.6	0	0	0	0	0.01	0.01	0	0	0.21	0.17	0.42	0.32	0.65	0.51
ENSG00000233750.3	CICP27	1	131025	134836	5.71	4.88	4.96	4.29	0	0	0.16	0.21	1.16	0.94	1.62	1.44	2.92	2.32	3.87	3.04	8.7	6.57	6.35	5.03
ENSG00000268903.1	AL627309.6	1	135141	135895	168.46	144.02	88.41	76.57	1.93	2.52	3.85	5	127.39	102.95	234.17	208.35	384.8	305.21	148.21	116.46	659.02	497.45	448.88	355.27
ENSG00000269981.1	AL627309.7	1	137682	137965	211.15	180.52	139.55	120.86	0	0	0	0	105.4	85.18	131.19	116.72	242.03	191.97	102.06	80.19	590.85	445.99	261.38	206.87
ENSG00000239906.1	AL627309.2	1	139790	140339	0	0	0	0	0	0	0	0	9.89	8	0	0	0	0	0	0	0	0	2.99	2.37
ENSG00000241860.7	AL627309.5	1	141474	173862	128.96	110.25	86.66	75.06	0.64	0.84	1.51	1.96	21.31	17.23	5.25	4.67	22.73	18.03	35.1	27.58	71.11	53.68	42.97	34.01
ENSG00000222623.1	RNU6-1100P	1	157784	157887	0	0	0	0	0	0	0	0	0	0	0	0	0	0	0	0	0	0	0	0
ENSG00000241599.1	AL627309.4	1	160446	161525	0	0	1.3	1.12	0	0	0	0	0	0	0	0	0	0	0.36	0.29	0	0	0	0
ENSG00000279928.2	FO538757.1	1	182696	184174	0.21	0.18	0.12	0.1	0	0	1.02	1.33	0.33	0.26	0.25	0.22	0.87	0.69	0	0	0.32	0.24	0	0
ENSG00000279457.4	WASH9P	1	185217	195411	9.93	8.49	8.04	6.97	1.58	2.06	0	0	26.73	21.6	13.55	12.06	13.09	10.38	21.54	16.93	25.76	19.45	18.08	14.31
ENSG00000273874.1	MIR6859-2	1	187891	187958	0	0	0	0	0	0	0	0	0	0	0	0	0	0	0	0	0	0	0	0
ENSG00000228463.10	AP006222.1	1	257864	359681	2.89	2.47	5.82	5.04	0	0	0	0	1.17	0.94	2.9	2.58	1.74	1.38	1.59	1.25	10.45	7.89	2.71	2.15
ENSG00000286448.1	AP006222.2	1	266855	268655	0	0	0	0	0	0	0	0	0	0	0	0	0	0	0	0	0	0	0	0
ENSG00000236679.2	RPL23AP24	1	347982	348366	3.06	2.62	11.36	9.84	0	0	0	0	1.77	1.43	0.05	0.05	7.81	6.2	0	0	0	0	0	0
ENSG00000236601.2	AL732372.1	1	358857	366052	0.43	0.36	0	0	0	0	0	0	0.09	0.07	0	0	0	0	0	0	0	0	0	0
ENSG00000237094.12	AL732372.2	1	365389	522928	199.33	170.41	125.34	108.56	2	2.61	2.37	3.08	62.08	50.17	32.17	28.62	112.32	89.09	111.51	87.62	263.58	198.96	151.7	120.07
ENSG00000269732.1	WBP1LP7	1	439870	440232	0	0	0	0	0	0	0	0	0	0	0	0	0	0	0	0	0	0	0	0
ENSG00000284733.1	OR4F29	1	450703	451697	0	0	0	0	0	0	0	0	0.03	0.03	0	0	0	0	0	0	0	0	0	0
ENSG00000233653.3	CICP7	1	487101	489906	0.01	0	0	0	0	0	0	0	0	0	0	0	0	0	0.17	0.13	0	0	0	0
ENSG00000250575.1	AL732372.3	1	491225	493241	25.6	21.88	16.83	14.58	0	0	0.58	0.75	28.15	22.75	48.58	43.22	111.81	88.69	55.98	43.98	218.79	165.15	100.36	79.43
ENSG00000278757.1	RF00026	1	516376	516479	0	0	0	0	0	0	0	0	0	0	0	0	0	0	0	0	0	0	0	0
ENSG00000230021.10	AL669831.3	1	586071	827796	1.13	0.97	0.45	0.39	0	0	0	0	1.65	1.33	1.25	1.11	0.59	0.47	3.76	2.96	16.41	12.38	6.73	5.32
ENSG00000235146.2	AC114498.1	1	587629	594768	0	0	0	0	0	0	0	0	0.09	0.07	0	0	0	0	0.46	0.36	0.23	0.17	0	0
ENSG00000225972.1	MTND1P23	1	629062	629433	3.75	3.2	1.68	1.46	41.34	54.03	49.09	63.77	0.68	0.55	0.59	0.53	4.95	3.93	2.17	1.71	2.09	1.58	5.47	4.33
ENSG00000225630.1	MTND2P28	1	629640	630683	688.7	588.78	714.18	618.53	6941.08	9073.03	6046.43	7853.59	51.19	41.37	91.44	81.35	91.59	72.64	93.33	73.33	78.35	59.14	62.58	49.53
ENSG00000237973.1	MTCO1P12	1	631074	632616	6.75	5.77	4.86	4.21	88.01	115.04	77.53	100.7	17.7	14.3	10.7	9.52	11.29	8.96	12.3	9.66	6.84	5.16	7.37	5.83
ENSG00000278791.1	AC114498.2	1	632325	632413	0	0	0	0	0	0	0	0	0	0	0	0	0	0	0	0	0	0	0	0
ENSG00000229344.1	MTCO2P12	1	632757	633438	0.39	0.34	0.28	0.24	2.23	2.91	5.89	7.65	0.46	0.37	2.41	2.15	1.47	1.17	1.26	0.99	0.81	0.61	1.37	1.08
ENSG00000240409.1	MTATP8P1	1	633535	633741	0	0	0	0	0	0	0.73	0.95	0	0	0	0	0	0	0	0	0	0	0	0
ENSG00000248527.1	MTATP6P1	1	633696	634376	875.8	748.73	890.29	771.05	10919.6	14273.5	10421.8	13536.7	378.75	306.09	839.71	747.11	612.39	485.72	607.01	476.96	468.77	353.84	421.11	333.29
ENSG00000198744.5	MTCO3P12	1	634376	634922	0.67	0.57	0.25	0.22	2.85	3.73	5.17	6.72	0	0	1.5	1.33	2.22	1.76	0.31	0.24	0.3	0.23	23.98	18.98
ENSG00000268663.1	WBP1LP6	1	674842	675265	0	0	0	0	0	0	0	0	0	0	0	0	0	0	0	0	0	0	0	0
ENSG00000284662.1	OR4F16	1	685679	686673	0	0	0	0	0	0	0	0	0.03	0.03	0	0	0	0	0	0	0	0	0	0
ENSG00000229376.3	CICP3	1	722092	724903	0.07	0.06	0	0	0	0	0	0	0	0	0	0	0.16	0.13	0.42	0.33	0	0	0.17	0.14
ENSG00000228327.3	AL669831.1	1	725885	778626	30.39	25.98	21.24	18.4	0.11	0.14	0.27	0.36	24.18	19.54	27.13	24.14	68.83	54.59	39.22	30.82	133.2	100.54	75.48	59.74
ENSG00000223181.1	RNU6-1199P	1	758233	758336	0	0	0	0	0	0	0	0	0	0	0	0	0	0	0	0	0	0	0	0
ENSG00000229905.1	AL669831.2	1	760911	761989	0	0	0	0	0	0	0	0	0.44	0.35	0	0	0.37	0.29	0	0	0	0	0	0
ENSG00000237491.10	AL669831.5	1	778747	810065	0.34	0.29	1.19	1.03	0.36	0.47	0.23	0.29	1.25	1.01	3.72	3.31	0.66	0.52	2.73	2.14	1.33	1	1.64	1.3
ENSG00000285268.1	AL669831.7	1	781937	782050	0	0	0	0	0	0	0	0	0	0	0	0	0	0	0	0	0	0	0	0
ENSG00000230092.7	AL669831.4	1	800879	817712	1.03	0.88	2.87	2.48	0	0	0	0	0.65	0.53	1.05	0.94	0.27	0.22	2.23	1.75	1.23	0.93	0.34	0.27
ENSG00000177757.2	FAM87B	1	817371	819837	0.32	0.28	0.32	0.28	0	0	0.22	0.28	0	0	0.11	0.1	0	0	0.25	0.19	0.14	0.1	0.08	0.06
ENSG00000228794.9	LINC01128	1	825138	868202	6.94	5.93	5.3	4.59	0.29	0.38	0.26	0.33	9.77	7.89	8.46	7.53	5.72	4.54	10.61	8.34	6.28	4.74	9.01	7.13
ENSG00000225880.5	LINC00115	1	826206	827522	2.09	1.79	2.37	2.05	0	0	0.34	0.45	1.68	1.36	1.64	1.46	1.86	1.48	2.43	1.91	1.94	1.46	1.73	1.37
ENSG00000230368.2	FAM41C	1	868071	876903	0.43	0.37	3.41	2.95	0	0	0	0	0	0	0	0	0.48	0.38	0.06	0.05	0.19	0.15	0.62	0.49
ENSG00000234711.1	TUBB8P11	1	873292	874349	0	0	0	0	0	0	0	0	0	0	0	0	0	0	0.11	0.08	0.22	0.16	0	0
ENSG00000283040.1	AL669831.6	1	874529	877234	0	0	0	0	0	0	0	0	0	0	0	0	0	0	0	0	0	0	0	0
ENSG00000272438.1	AL645608.6	1	904834	915976	0	0	0	0	0	0	0	0	0	0	0	0	0	0	0	0	0	0	0	0
ENSG00000230699.2	AL645608.2	1	911435	914948	0	0	0	0	0	0	0	0	0	0	0	0	0	0	0	0	0	0	0	0
ENSG00000241180.1	AL645608.4	1	914171	914971	0	0	0	0	0	0	0	0	0	0	0	0	0	0	0	0	0	0	0	0
ENSG00000223764.2	LINC02593	1	916865	921016	0	0	0	0	0	0	0	0	0	0	0.07	0.06	0	0	0.02	0.02	0	0	0.08	0.07
ENSG00000187634.12	SAMD11	1	923928	944581	0	0	0	0	0	0	0	0	0.08	0.06	0	0	0.06	0.05	0	0	0	0	0	0
ENSG00000188976.11	NOC2L	1	944203	959309	20.96	17.92	18.63	16.13	1.22	1.6	4.67	6.06	41.96	33.91	39.64	35.27	43.87	34.8	43.33	34.05	31.79	24	43.1	34.11
ENSG00000187961.14	KLHL17	1	960584	965719	7.28	6.23	7.25	6.28	0	0	1.55	2.01	13.63	11.02	10.56	9.4	12.77	10.13	17.88	14.05	11.03	8.32	18.1	14.33
ENSG00000187583.10	PLEKHN1	1	966497	975865	0.78	0.66	0.36	0.31	0	0	0	0	1.1	0.89	0.22	0.2	0.79	0.63	0.55	0.43	0.39	0.3	0.75	0.59
ENSG00000187642.9	PERM1	1	975204	982093	0.47	0.4	0.18	0.16	0	0	0.19	0.25	0.11	0.09	0.08	0.07	0.64	0.5	0.27	0.22	0.26	0.2	0.49	0.39
ENSG00000272512.1	AL645608.7	1	995966	998051	0.18	0.16	0.37	0.32	0	0	0.02	0.03	0.46	0.37	0.34	0.31	0.97	0.77	0.29	0.23	0.37	0.28	0.11	0.08
ENSG00000188290.10	HES4	1	998962	1000172	0.45	0.38	2.37	2.05	0	0	0	0	1.6	1.29	1.59	1.42	2.19	1.74	2.45	1.92	1.8	1.36	1.79	1.42
ENSG00000187608.10	ISG15	1	1001138	1014540	37.72	32.24	480.94	416.53	6.36	8.32	11.47	14.89	146.8	118.64	114.94	102.27	291.74	231.39	483.6	379.99	396.73	299.47	199.87	158.19
ENSG00000231702.2	AL645608.3	1	1008076	1008229	0	0	0	0	0	0	0	0	0	0	0	0	0	0	0	0	0	0	0	0
ENSG00000224969.1	AL645608.1	1	1011997	1013193	0	0	0	0	0	0	0	0	0	0	0	0	0	0	0	0	0	0	0	0
ENSG00000188157.15	AGRN	1	1020120	1056118	0.94	0.8	3.36	2.91	0.32	0.42	0.08	0.1	2.21	1.78	1.04	0.93	1.69	1.34	4.25	3.34	2.98	2.25	1.51	1.2
ENSG00000242590.1	AL645608.5	1	1055033	1056116	0	0	0.57	0.5	0	0	0	0	0	0	0	0	0	0	0.2	0.16	0	0	0	0
ENSG00000217801.10	AL390719.1	1	1059708	1069355	1.88	1.61	0.72	0.62	0	0	0.89	1.15	0.8	0.65	3.68	3.28	1.37	1.09	2.85	2.24	1.97	1.48	4.23	3.35
ENSG00000273443.1	AL645608.8	1	1062208	1063288	0.23	0.19	0	0	0	0	0	0	0	0	0	0	0	0	0.15	0.12	0	0	0.16	0.13
ENSG00000237330.3	RNF223	1	1070967	1074306	0	0	0	0	0	0	0	0	0	0	0	0	0	0	0	0	0	0	0	0
ENSG00000131591.17	C1orf159	1	1081818	1116361	3.69	3.16	2.55	2.21	0.65	0.85	2.78	3.61	10.15	8.2	8.75	7.79	11.88	9.42	10.19	8.01	7.99	6.03	14.07	11.14
ENSG00000285812.1	AL390719.3	1	1097585	1104598	0	0	0	0	0	0	0.77	1	0.12	0.1	0	0	0	0	0.21	0.16	0	0	0	0
ENSG00000223823.1	LINC01342	1	1137017	1144056	0	0	0	0	0	0	0	0	1	0.81	0.11	0.1	0	0	0.32	0.25	0.3	0.23	0.56	0.44
ENSG00000207730.3	MIR200B	1	1167104	1167198	0	0	0	0	0	0	0	0	0	0	0	0	0	0	0	0	0	0	0	0
ENSG00000207607.3	MIR200A	1	1167863	1167952	0	0	0	0	0	0	0	0	0	0	0	0	0	0	0	0	0	0	0	0
ENSG00000198976.1	MIR429	1	1169005	1169087	0	0	0	0	0	0	0	0	0	0	0	0	0	0	0	0	0	0	0	0
ENSG00000272141.1	AL390719.2	1	1169357	1170343	0	0	0	0	0	0	0	0	0	0	0	0	0	0	0	0	0	0	0	0
ENSG00000205231.1	TTLL10-AS1	1	1173056	1179555	0.03	0.03	0	0	0	0	0	0	0	0	0	0	0	0	0.03	0.02	0	0	0	0
ENSG00000162571.13	TTLL10	1	1173884	1197935	0.03	0.02	0	0	0	0	0	0	0	0	0.18	0.16	0.05	0.04	0.14	0.11	0	0	0	0
ENSG00000186891.14	TNFRSF18	1	1203508	1206592	3.82	3.27	1.9	1.65	1.14	1.5	0.45	0.59	9.05	7.31	16.45	14.64	10.46	8.3	13.83	10.87	3.53	2.66	7.48	5.92
ENSG00000186827.11	TNFRSF4	1	1211340	1214153	3.18	2.72	2.53	2.19	0.06	0.07	3.31	4.29	8.47	6.85	16.82	14.97	8.92	7.08	14.22	11.17	7.27	5.49	11.14	8.81
ENSG00000078808.17	SDF4	1	1216908	1232067	85.86	73.4	78.32	67.83	10.98	14.35	7.74	10.06	161.82	130.78	128.53	114.36	163.46	129.65	151.79	119.27	163.13	123.13	143.8	113.81
ENSG00000176022.7	B3GALT6	1	1232237	1235041	2.99	2.56	2.63	2.28	0.07	0.09	0.57	0.74	9.82	7.94	12.76	11.36	9.45	7.49	10.7	8.4	5.81	4.38	9.5	7.52
ENSG00000184163.3	C1QTNF12	1	1242446	1246722	0.47	0.4	0.51	0.44	0	0	0	0	1.27	1.02	1.24	1.1	3	2.38	0.32	0.25	3.15	2.38	3.4	2.69
ENSG00000260179.1	AL162741.1	1	1249777	1251334	0.18	0.15	0.27	0.24	0	0	0	0	0	0	0.24	0.21	0.27	0.21	0.27	0.21	0.51	0.38	0.37	0.29
ENSG00000160087.20	UBE2J2	1	1253909	1273885	34.86	29.8	34.02	29.46	3.65	4.78	5.84	7.58	50.19	40.56	42.83	38.11	59.69	47.35	46.06	36.19	56.68	42.78	52.96	41.91
ENSG00000230415.1	LINC01786	1	1275223	1280420	2.06	1.76	0.21	0.18	0	0	0	0	1.19	0.97	0.87	0.77	1	0.79	1.49	1.17	3.43	2.59	4.34	3.44
ENSG00000162572.20	SCNN1D	1	1280436	1292029	4.7	4.02	3.34	2.89	0	0	0.27	0.35	3.29	2.66	3.77	3.36	3.45	2.73	3.33	2.62	3.17	2.39	5.31	4.2
ENSG00000131584.19	ACAP3	1	1292390	1309609	19.84	16.96	19.81	17.15	1.28	1.67	3.68	4.78	33.67	27.21	22.84	20.32	57.88	45.91	41.82	32.86	43.16	32.58	47.03	37.22
ENSG00000278073.1	MIR6726	1	1296110	1296170	0	0	0	0	0	0	0	0	0	0	0	0	0	0	0	0	0	0	0	0
ENSG00000169972.12	PUSL1	1	1308597	1311677	6.15	5.26	4.62	4	0	0	2.69	3.5	8.88	7.18	12.44	11.07	12.15	9.64	12.42	9.76	9.41	7.1	10.39	8.22
ENSG00000127054.20	INTS11	1	1311585	1324691	56.04	47.91	46.49	40.27	3.63	4.75	21.21	27.55	106.37	85.96	96.76	86.09	137.66	109.19	114.22	89.75	113.88	85.96	118.48	93.77
ENSG00000283712.1	MIR6727	1	1312502	1312566	0	0	0	0	0	0	0	0	0	0	0	0	0	0	0	0	0	0	0	0
ENSG00000240731.1	AL139287.1	1	1317581	1318689	3.25	2.78	3.85	3.33	0	0	0.71	0.92	2.43	1.96	1.76	1.57	4.06	3.22	7.56	5.94	5.97	4.51	7.72	6.11
ENSG00000224051.7	CPTP	1	1324756	1328896	4.8	4.1	6.27	5.43	0.66	0.87	2.48	3.22	19.4	15.68	16.55	14.72	23.11	18.33	18.68	14.68	17.28	13.04	17.97	14.22
ENSG00000169962.5	TAS1R3	1	1331280	1335314	0.36	0.31	0.39	0.34	0	0	0	0	0.83	0.67	0.42	0.37	0.81	0.64	0.67	0.53	0.84	0.63	1.6	1.27
ENSG00000107404.20	DVL1	1	1335276	1349418	11.31	9.67	9.8	8.49	0.18	0.24	3.06	3.97	22.92	18.52	15.37	13.67	22.23	17.63	19	14.93	14.08	10.63	22.75	18.01
ENSG00000284372.1	MIR6808	1	1339650	1339708	0	0	0	0	0	0	0	0	0	0	0	0	0	0	0	0	0	0	0	0
ENSG00000162576.16	MXRA8	1	1352689	1361777	2.19	1.87	1.85	1.6	0	0	0.52	0.68	6.15	4.97	5.37	4.78	5.64	4.48	3.33	2.62	5.3	4	7.58	6
ENSG00000175756.13	AURKAIP1	1	1373730	1375495	65.96	56.39	58.1	50.32	1.4	1.83	21.19	27.52	92.91	75.08	108.98	96.96	126.47	100.31	93.49	73.46	102.61	77.45	96.62	76.47
ENSG00000223663.2	NDUFB4P8	1	1378666	1379032	0	0	0	0	0	0	0	0	0	0	0	0	0.57	0.45	0	0	0	0	0	0
ENSG00000221978.12	CCNL2	1	1385711	1399335	80.27	68.63	64.28	55.68	5.48	7.16	16.51	21.44	134.79	108.93	101.55	90.35	118.53	94.01	125.34	98.49	110.89	83.7	148.62	117.62
ENSG00000224870.7	MRPL20-AS1	1	1399520	1402046	13.27	11.34	10.65	9.23	0	0	4.41	5.73	21.8	17.62	18.78	16.71	20.61	16.34	19.71	15.49	15.08	11.38	22.91	18.13
ENSG00000242485.6	MRPL20	1	1401909	1407293	60.35	51.59	53.66	46.48	7.82	10.23	17.26	22.42	113.36	91.61	115.38	102.66	102.87	81.59	114.5	89.97	73.98	55.84	105.42	83.43
ENSG00000264293.2	RN7SL657P	1	1405460	1405752	3.77	3.23	0.53	0.46	0	0	0	0	1.7	1.37	1.63	1.45	0	0	3.84	3.02	0	0	9.66	7.65
ENSG00000272455.1	AL391244.2	1	1409096	1410618	0.38	0.33	0.47	0.41	0	0	0.37	0.48	3.42	2.76	4.68	4.16	3.4	2.7	3.92	3.08	2.5	1.88	4.66	3.69
ENSG00000235098.8	ANKRD65	1	1418420	1421769	0.07	0.06	0	0	0	0	0	0	0.23	0.18	0.06	0.05	0.19	0.15	0.19	0.15	0.06	0.05	0.21	0.16
ENSG00000225905.1	AL391244.1	1	1420245	1422691	0	0	0	0	0	0	0	0	0	0	0	0	0	0	0	0	0	0	0	0
ENSG00000205116.3	TMEM88B	1	1426128	1427787	0	0	0	0	0	0	0	0	0	0	0	0	0	0	0	0	0	0	0	0
ENSG00000225285.1	LINC01770	1	1430539	1434573	0	0	0	0	0	0	0	0	0	0	0	0	0	0	0	0	0	0	0	0
ENSG00000179403.12	VWA1	1	1434861	1442882	0	0	0.07	0.06	0.18	0.23	0	0	0	0	0	0	0.05	0.04	0	0	0	0	0	0
ENSG00000215915.9	ATAD3C	1	1449689	1470158	0.95	0.81	0.26	0.22	0	0	0.01	0.01	2.98	2.41	0.92	0.81	0.3	0.24	1.76	1.38	1.28	0.97	1.22	0.96
ENSG00000160072.19	ATAD3B	1	1471769	1497848	8.63	7.38	7.68	6.65	3.75	4.9	1.58	2.05	22.89	18.5	14.28	12.7	23.36	18.53	21.73	17.07	16.73	12.63	25.88	20.48
ENSG00000284740.1	AL645728.2	1	1503250	1509452	0	0	0	0	0	0	0	0	0.48	0.39	0	0	0	0	0	0	0	0	0.87	0.69
ENSG00000197785.13	ATAD3A	1	1512151	1534687	4.36	3.72	4.29	3.72	0.73	0.96	1.66	2.15	12.56	10.15	13.77	12.26	14.96	11.87	15.57	12.23	9.15	6.9	14.98	11.85
ENSG00000205090.9	TMEM240	1	1534778	1540624	0.42	0.36	0.23	0.2	0	0	0.13	0.16	0.75	0.6	0.34	0.3	0.49	0.39	0.33	0.26	0.74	0.56	0.78	0.61
ENSG00000160075.12	SSU72	1	1541673	1574863	89.03	76.11	93.48	80.96	5.67	7.41	14.38	18.68	122.24	98.79	127.51	113.45	141.32	112.09	122.14	95.97	145.36	109.72	126.39	100.03
ENSG00000215014.5	AL645728.1	1	1574102	1577075	1.73	1.48	0.44	0.38	0	0	0	0	0.18	0.14	0.09	0.08	0.2	0.15	0.24	0.19	0.3	0.23	0.5	0.39
ENSG00000274481.1	AL691432.3	1	1583510	1583909	0	0	0	0	0	0	0	0	0	0	0	0	0	0	0	0	0	0	0	0
ENSG00000228594.4	FNDC10	1	1598012	1600135	1.33	1.14	1.46	1.26	0.04	0.06	0.26	0.34	3.68	2.98	5.44	4.84	5.17	4.1	3.62	2.85	2.73	2.06	3.81	3.02
ENSG00000286989.1	AL691432.4	1	1600314	1602703	0.42	0.36	0.6	0.52	0	0	0	0	1.54	1.24	1.44	1.28	1.4	1.11	1.24	0.97	1.48	1.12	1.52	1.2
ENSG00000272106.1	AL691432.2	1	1613758	1615795	6.23	5.33	4.92	4.26	0	0	0.28	0.36	2.25	1.82	3.44	3.06	2.88	2.28	2.5	1.96	2.49	1.88	4.2	3.33
ENSG00000197530.12	MIB2	1	1615415	1630610	20	17.09	12.88	11.16	0.61	0.8	2.71	3.52	37.34	30.17	48.89	43.49	71.35	56.6	46.12	36.24	45.14	34.07	64.91	51.37
ENSG00000189409.13	MMP23B	1	1632095	1635263	1.95	1.67	1.66	1.44	4.7	6.15	0.17	0.23	7.66	6.19	14.36	12.77	8.8	6.98	10.41	8.18	3.46	2.61	6.43	5.09
ENSG00000248333.8	CDK11B	1	1635227	1659012	33.09	28.29	31.15	26.98	5.03	6.58	3.06	3.97	33.84	27.35	29.2	25.98	42.26	33.52	39.26	30.85	41.78	31.54	38.34	30.34
ENSG00000272004.1	FO704657.1	1	1659325	1662602	0	0	0	0	0	0	2.63	3.42	0	0	0	0	0	0	0	0	0	0	0	0
ENSG00000189339.11	SLC35E2B	1	1659529	1692728	12.34	10.55	18.11	15.68	0.82	1.07	3.22	4.18	59.42	48.02	35.38	31.48	44.13	35	58.91	46.29	45.88	34.63	42.78	33.86
ENSG00000269737.2	AL691432.1	1	1671990	1674397	3.56	3.05	1.84	1.59	0	0	0.93	1.21	11.03	8.91	1.23	1.09	1.13	0.89	3.08	2.42	3.33	2.51	2.32	1.84
ENSG00000215914.4	MMP23A	1	1699942	1701782	0	0	0	0	0	0	0	0	1.01	0.82	5.28	4.7	2.74	2.18	1.67	1.31	2.78	2.1	2.05	1.62
ENSG00000008128.23	CDK11A	1	1702379	1724357	51.74	44.23	42.14	36.5	1.61	2.1	14.14	18.37	75.86	61.31	84.73	75.39	109.94	87.2	78	61.29	106.75	80.58	105.42	83.43
ENSG00000268575.1	AL031282.2	1	1702736	1737688	1.89	1.62	0.89	0.77	0.22	0.28	0.09	0.11	3.76	3.04	2.8	2.49	3.39	2.69	6.37	5	3.28	2.47	4.68	3.71
ENSG00000227775.3	AL031282.1	1	1724512	1737251	0.83	0.71	0	0	0	0	0	0	1.05	0.85	0.72	0.64	1.12	0.89	4.58	3.6	2.56	1.93	1.71	1.35
ENSG00000215790.7	SLC35E2A	1	1724838	1745999	16.47	14.08	7.55	6.54	0.5	0.65	1.43	1.85	13.55	10.95	11.89	10.58	11.12	8.82	16.73	13.14	13.61	10.27	26.44	20.92
ENSG00000008130.15	NADK	1	1751232	1780457	272.78	233.2	338.28	292.97	9.35	12.22	9.63	12.51	258.59	208.98	223.26	198.64	465.97	369.58	321.24	252.41	666.88	503.38	312.61	247.42
ENSG00000078369.18	GNB1	1	1785285	1891117	223.41	191	194.78	168.7	6.75	8.82	14.64	19.01	182.35	147.37	169.14	150.49	196.66	155.98	176.35	138.57	204.33	154.24	157.47	124.63
ENSG00000231050.1	AL109917.1	1	1891471	1892658	0.2	0.17	0.19	0.17	0	0	0	0	0.47	0.38	0	0	0.26	0.21	0	0	0.25	0.19	0	0
ENSG00000169885.10	CALML6	1	1915108	1917296	0.91	0.78	0.12	0.1	0	0	0	0	0.53	0.43	0.97	0.86	0.79	0.62	0.8	0.63	0.79	0.59	1.11	0.88
ENSG00000178821.13	TMEM52	1	1917590	1919279	0	0	0.15	0.13	2.52	3.3	0	0	0.23	0.18	0	0	0.33	0.26	0	0	0.12	0.09	0	0
ENSG00000142609.18	CFAP74	1	1921951	2003837	0	0	0	0	0	0	0	0	0	0	0	0	0.04	0.03	0	0	0	0	0	0
ENSG00000233542.2	AL391845.2	1	2013213	2015639	0	0	0	0	0	0	0	0	0	0	0	0	0	0	0	0	0	0	0	0
ENSG00000187730.9	GABRD	1	2019329	2030758	0	0	0	0	0	0	0.18	0.23	0.1	0.08	0	0	0	0	0.12	0.1	0	0	0	0
ENSG00000226969.1	AL391845.1	1	2049203	2050070	0	0	0	0	0	0	0	0	0	0	0	0	0	0	0	0	0	0	0	0
ENSG00000067606.17	PRKCZ	1	2050411	2185395	7.51	6.42	7.75	6.71	0.88	1.15	0.3	0.38	17.33	14	13.17	11.72	22.54	17.88	13.96	10.97	19.85	14.98	12.17	9.63
ENSG00000271806.1	AL590822.2	1	2141084	2145279	0.3	0.25	0.33	0.29	0	0	0	0	0.14	0.11	0.12	0.11	0.39	0.31	0.11	0.09	0.19	0.15	0.17	0.14
ENSG00000182873.5	PRKCZ-AS1	1	2181794	2184389	2.44	2.08	2.2	1.91	0.57	0.74	0	0	9.13	7.38	4.36	3.88	8.11	6.44	6.91	5.43	8.64	6.52	6.59	5.22
ENSG00000162585.17	FAAP20	1	2184461	2212720	13.6	11.62	10.56	9.14	1.11	1.45	5.16	6.7	47.59	38.46	48.8	43.42	51.28	40.67	38.34	30.13	31.65	23.89	47.14	37.31
ENSG00000234396.3	AL590822.1	1	2212523	2220738	0	0	0	0	0	0	0	0	0	0	0	0	0	0	0	0	0	0	0	0
ENSG00000157933.10	SKI	1	2228319	2310213	13.25	11.33	11.39	9.86	0.4	0.52	2.05	2.67	19.87	16.06	11.68	10.39	17.4	13.8	16.11	12.66	21.54	16.26	15.99	12.65
ENSG00000287356.1	AL590822.3	1	2315040	2323085	0.04	0.03	0.01	0.01	0	0	0	0	0.26	0.21	0.18	0.16	0.32	0.26	0.15	0.12	0.28	0.21	0.21	0.16
ENSG00000116151.14	MORN1	1	2321253	2391707	1.66	1.42	0.9	0.78	0	0	0	0	1.92	1.55	1.56	1.39	2.78	2.2	1.61	1.26	2.36	1.78	2.91	2.3
ENSG00000272161.1	AL589739.1	1	2326201	2326693	0	0	0	0	0	0	0	0	0	0	0	0	0.64	0.51	0	0	0.31	0.23	0	0
ENSG00000269896.2	AL513477.1	1	2350414	2352820	0.27	0.23	0.4	0.35	0	0	0	0	0.69	0.56	5.11	4.54	0.74	0.59	0.79	0.62	0.82	0.62	1.03	0.82
ENSG00000272420.1	AL513477.2	1	2363061	2363628	0.38	0.32	0	0	2.41	3.15	0	0	1.21	0.98	1.33	1.18	0	0	1.26	0.99	0.49	0.37	0.82	0.65
ENSG00000157916.20	RER1	1	2391775	2405442	109.73	93.81	104.29	90.33	3.02	3.95	19.13	24.85	104.59	84.53	133.75	119	129.56	102.76	120.67	94.81	131.42	99.2	125.56	99.37
ENSG00000157911.10	PEX10	1	2403964	2413797	3.07	2.63	2.82	2.44	0.27	0.36	0.31	0.4	6.57	5.31	4.84	4.31	6.54	5.19	4.54	3.57	4.17	3.15	6.43	5.09
ENSG00000149527.18	PLCH2	1	2425980	2505532	11.76	10.05	3.85	3.34	0.26	0.34	0.87	1.13	8.57	6.93	5.59	4.97	9.29	7.37	10.61	8.34	5.1	3.85	9.61	7.6
ENSG00000224387.1	AL139246.1	1	2492300	2493258	0	0	0.65	0.57	0	0	0	0	0	0	1.28	1.14	1.1	0.87	0.37	0.29	0	0	1.6	1.26
ENSG00000229393.1	AL139246.4	1	2493437	2494479	0.15	0.12	0.14	0.12	0	0	0	0	0	0	0	0	0.3	0.24	0	0	0	0	0.32	0.26
ENSG00000157881.14	PANK4	1	2508531	2526628	14.83	12.68	13.03	11.28	1.4	1.83	1.96	2.55	34.54	27.92	26.96	23.98	38.19	30.29	38.48	30.24	31.83	24.03	36.16	28.62
ENSG00000197921.6	HES5	1	2528745	2530263	0	0	0	0	0	0	0	0	0	0	0	0	0	0	0	0	0	0	0	0
ENSG00000272449.2	AL139246.5	1	2530064	2547460	8.64	7.38	5.67	4.91	1.18	1.54	1.15	1.5	5.73	4.63	7.52	6.69	8.84	7.01	5.88	4.62	3.24	2.44	8.21	6.5
ENSG00000238164.6	TNFRSF14-AS1	1	2549920	2557031	13.61	11.64	9.63	8.34	1.65	2.15	4.53	5.88	18.03	14.57	15.94	14.18	19.74	15.65	15.78	12.4	13.41	10.12	13.58	10.74
ENSG00000157873.17	TNFRSF14	1	2555639	2565382	174.48	149.17	151.41	131.13	8.53	11.16	21.46	27.88	278.47	225.05	215.57	191.8	330.03	261.76	283.37	222.66	253.89	191.64	323.46	256
ENSG00000225931.3	AL139246.2	1	2566410	2569888	0.91	0.78	0.54	0.47	0	0	0.31	0.4	0.91	0.74	0.09	0.08	0.95	0.75	0.81	0.64	0.44	0.33	0.76	0.6
ENSG00000228037.1	AL139246.3	1	2581560	2584533	3.62	3.1	3.6	3.12	0	0	0.34	0.45	3.12	2.52	2.3	2.04	2.82	2.24	4.13	3.25	0.62	0.47	4.48	3.55
ENSG00000157870.16	PRXL2B	1	2586491	2591469	6.51	5.56	6.13	5.31	0.19	0.25	1.46	1.89	18.21	14.71	18.01	16.02	17.81	14.13	16.49	12.95	9.53	7.19	16.24	12.85
ENSG00000142606.16	MMEL1	1	2590639	2633016	1.46	1.25	0.51	0.44	0	0	0.68	0.88	2.21	1.78	2.72	2.42	1.98	1.57	0.47	0.37	1	0.75	0.4	0.31
ENSG00000237058.1	AL831784.1	1	2632568	2636620	0	0	0.2	0.17	0	0	0	0	0	0	0.28	0.25	0.34	0.27	0	0	0	0	0.43	0.34
ENSG00000215912.12	TTC34	1	2635976	2801717	0.16	0.13	0.08	0.07	0	0	0	0	0.32	0.25	0.21	0.19	0.41	0.32	0.28	0.22	0.18	0.14	0.36	0.28
ENSG00000285945.1	AC242022.2	1	2768091	2784733	0	0	0	0	0	0	0	0	0	0	0	0	0	0	0	0	0	0	0	0
ENSG00000283259.1	AC242022.1	1	2773603	2776473	0	0	0	0	0	0	0	0	0	0	0	0	0	0	0	0	0	0	0	0
ENSG00000233234.1	AL592464.2	1	2811850	2812692	0	0	0	0	0	0	0	0	0	0	0	0	0	0	0	0	0	0	0	0
ENSG00000287396.1	AL592464.3	1	2814056	2817767	0	0	0	0	0	0	0	0	0	0	0	0	0	0	0	0	0	0	0	0
ENSG00000231630.1	AL592464.1	1	2814432	2814998	0	0	0	0	0	0	0	0	0	0	0	0	0	0	0	0	0	0	0	0
ENSG00000284745.1	AL589702.1	1	2960658	2968707	0	0	0	0	0	0	0	0	0	0	0	0	0	0	0	0	0	0	0	0
ENSG00000169717.6	ACTRT2	1	3021483	3022903	0	0	0	0	0	0	0	0	0	0	0	0	0	0	0	0	0	0	0	0
ENSG00000177133.11	PRDM16-DT	1	3059615	3068437	0	0	0	0	0	0	0	0	0	0	0	0	0	0	0	0	0.25	0.19	0	0
ENSG00000142611.17	PRDM16	1	3069168	3438621	0	0	0	0	0	0	0	0	0	0	0	0	0.02	0.01	1.07	0.84	0.03	0.02	0.03	0.03
ENSG00000283572.1	MIR4251	1	3127975	3128035	0	0	0	0	0	0	0	0	0	0	0	0	0	0	0	0	0	0	0	0
ENSG00000226286.1	AL008733.1	1	3132927	3133709	0	0	0	0	0	0	0	0	0	0	0	0	0	0	0	0	0	0	0	0
ENSG00000279839.1	AL512383.1	1	3205988	3208664	0	0	0	0	0	0	0	0	0	0	0	0	0	0	0	0	0	0	0	0
ENSG00000272235.1	AL590438.1	1	3306636	3310096	0	0	0	0	0	0	0	0	0	0	0	0	0	0	0	0	0	0	0	0
ENSG00000287828.1	AL354743.2	1	3313052	3323149	0	0	0	0	0	0	0	0	0	0	0	0	0	0	0	0	0	0	0	0
ENSG00000286518.1	AL354743.1	1	3367815	3373928	0	0	0	0	0	0	0	0	0	0	0	0	0	0	0	0	0	0	0	0
ENSG00000130762.15	ARHGEF16	1	3454665	3481113	0	0	0.02	0.02	0	0	0	0	0	0	0.04	0.04	0	0	0	0	0.09	0.06	0.14	0.11
ENSG00000272088.1	AL512413.1	1	3487246	3487627	0	0	0.22	0.19	0	0	0	0	0	0	0	0	0.52	0.41	0	0	0	0	0	0
ENSG00000162591.16	MEGF6	1	3487951	3611508	12.6	10.77	10.74	9.3	2.75	3.59	3.75	4.86	20.55	16.61	10.36	9.22	26.84	21.29	11.87	9.33	28.58	21.57	24.55	19.43
ENSG00000207776.1	MIR551A	1	3560695	3560790	0	0	0	0	0	0	0	0	0	0	0	0	0	0	0	0	0	0	0	0
ENSG00000238260.1	AL513320.1	1	3623190	3624743	0.11	0.09	0.31	0.27	0	0	0	0	0.79	0.64	1.74	1.55	2.41	1.91	2.85	2.24	5.26	3.97	3.57	2.83
ENSG00000158109.15	TPRG1L	1	3625015	3630127	36.72	31.4	32.16	27.86	2.6	3.4	4.33	5.62	52.45	42.39	56.25	50.05	58.73	46.58	49.06	38.55	65.15	49.18	49.09	38.85
ENSG00000116213.16	WRAP73	1	3630767	3652761	18.19	15.55	20.46	17.72	2.57	3.36	2.2	2.86	30.57	24.7	32.39	28.81	41.95	33.27	34.27	26.93	41.08	31.01	44.9	35.53
ENSG00000078900.15	TP73	1	3652516	3736201	0.05	0.05	0.04	0.03	0	0	0	0	0.22	0.18	0.14	0.12	0.16	0.13	0.12	0.09	0.07	0.06	0.07	0.05
ENSG00000227589.1	AL136528.1	1	3658938	3668772	0	0	0	0	0	0	0	0	0	0	0.15	0.13	0.17	0.13	0	0	0.16	0.12	0	0
ENSG00000235131.1	AL136528.2	1	3712200	3714298	0	0	0	0	0	0	0	0	0	0	0	0	0	0	0	0	0	0	0	0
ENSG00000227372.12	TP73-AS1	1	3735511	3747373	6.95	5.94	7.01	6.07	1.51	1.98	1.4	1.82	14.03	11.34	11.51	10.24	11.11	8.81	12.78	10.04	7.74	5.84	13.07	10.35
ENSG00000276189.1	RF02197	1	3736943	3737103	0	0	0	0	0	0	0	0	0	0	12.86	11.44	0	0	0	0	0	0	0	0
ENSG00000162592.10	CCDC27	1	3746460	3771645	0	0	0	0	0	0	0	0	0	0	0	0	0	0	0	0	0	0	0	0
ENSG00000235169.8	SMIM1	1	3772761	3775982	0.73	0.62	0.88	0.77	0	0	0	0	10.3	8.33	8.52	7.58	33.99	26.96	19.56	15.37	15.54	11.73	17.76	14.06
ENSG00000130764.10	LRRC47	1	3778559	3796498	19.92	17.03	24.62	21.33	3.02	3.94	1.86	2.41	30.33	24.51	29.71	26.43	27.85	22.09	30.39	23.88	27.62	20.85	34.99	27.69
ENSG00000266075.2	RN7SL574P	1	3782815	3783111	0	0	0	0	0	0	0	0	1.16	0.94	0	0	0.97	0.77	1.91	1.5	0	0	1.06	0.84
ENSG00000272153.1	AL365330.1	1	3785008	3785538	1.8	1.54	0.79	0.68	0	0	0	0	6.39	5.16	4.94	4.39	5.62	4.46	7.58	5.96	8.13	6.13	7.94	6.29
ENSG00000116198.13	CEP104	1	3812086	3857214	12.71	10.87	11.63	10.07	0.1	0.13	2.73	3.54	11	8.89	12.6	11.21	14.89	11.81	15.3	12.02	10.74	8.11	8.18	6.47
ENSG00000169598.15	DFFB	1	3857267	3885429	5.57	4.76	7.38	6.39	0.86	1.12	0.75	0.97	8.51	6.88	8.53	7.59	6.08	4.83	12.02	9.45	5.82	4.39	9.42	7.45
ENSG00000198912.11	C1orf174	1	3889125	3900293	14.66	12.53	13.93	12.06	0	0	2.36	3.07	31.74	25.65	29.29	26.06	26.46	20.99	26.09	20.5	16.7	12.6	25.75	20.38
ENSG00000236423.6	LINC01134	1	3900352	3917225	0.26	0.23	0.24	0.21	0	0	0	0	0.43	0.34	0.57	0.5	0.49	0.39	0.36	0.28	0.62	0.47	0.38	0.3
ENSG00000233304.7	LINC01346	1	3940486	3955262	0	0	0	0	0	0	0	0	0	0	0	0	0	0	0	0	0	0	0	0
ENSG00000226374.3	LINC01345	1	3944547	3949024	0.05	0.04	0	0	0	0	0	0	0	0	0	0	0	0	0	0	0	0	0	0
ENSG00000284668.2	AL805961.1	1	3976133	4012704	0	0	0	0	0	0	0	0	0	0	0	0	0	0	0	0	0	0	0	0
ENSG00000284703.1	AL805961.2	1	4012921	4019508	0	0	0	0	0	0	0	0	0.05	0.04	0	0	0	0	0	0	0	0	0	0
ENSG00000229280.1	EEF1DP6	1	4175528	4175899	0	0	0	0	0	0	0	0	0	0	0	0	0	0	0	0	0	0	0	0
ENSG00000235054.4	LINC01777	1	4412027	4424689	0	0	0	0	0	0	0	0	0	0	0	0	0	0	0	0	0	0	0	0
ENSG00000284694.1	AL355602.1	1	4479131	4484375	0	0	0	0	0	0	0	0	0	0	0	0	0	0	0	0	0	0	0	0
ENSG00000227169.2	Z98747.1	1	4551735	4552145	0	0	0	0	0	0	0	0	0	0	0	0	0	0	0	0	0	0	0	0
ENSG00000232596.3	LINC01646	1	4571481	4594016	0	0	0	0	0	0	0	0	0	0	0	0	0	0	0	0	0	0	0	0
ENSG00000196581.10	AJAP1	1	4654732	4792534	0.02	0.02	0.03	0.03	0	0	0.02	0.02	0.18	0.15	0.15	0.13	0.33	0.26	0.05	0.04	0.05	0.04	0	0
ENSG00000287586.1	Z98886.1	1	4730211	4734992	1.5	1.28	1.19	1.03	0.03	0.04	0.06	0.07	3.16	2.55	1.01	0.9	3.07	2.44	1.73	1.36	2.84	2.14	0.83	0.65
ENSG00000284739.1	BX005132.2	1	4963954	4973298	0	0	0	0	0	0	0	0	0	0	0	0	0	0	0	0	0	0	0	0
ENSG00000284674.1	BX005132.1	1	4973381	4981568	0	0	0	0	0	0	0	0	0	0	0	0	0	0	0	0	0	0	0	0
ENSG00000231510.1	AL691497.1	1	5086459	5090899	0	0	0	0	0	0	0	0	0	0	0	0	0	0	0	0	0	0	0	0
ENSG00000284616.1	AL139823.1	1	5301928	5307394	0	0	0	0	0	0	0	0	0	0	0	0	0	0	0	0	0	0	0	0
ENSG00000284692.2	Z98259.3	1	5478736	5493057	0	0	0	0	0	0	0	0	0	0	0	0	0	0	0	0	0	0	0	0
ENSG00000284666.1	Z98259.2	1	5480787	5482028	0	0	0	0	0	0	0	0	0	0	0	0	0	0	0	0	0	0	0	0
ENSG00000260972.1	Z98259.1	1	5492978	5494674	0	0	0	0	0	0	0	0	0	0	0	0	0	0	0	0	0	0	0	0
ENSG00000283356.1	Z97988.2	1	5554747	5554881	0	0	0	0	0	0	0	0	0	0	0	0	0	0	0	0	0	0	0	0
ENSG00000236948.2	AL365255.1	1	5561709	5668295	0.37	0.32	0.07	0.06	0	0	0	0	0.17	0.14	0.13	0.11	0	0	0.86	0.67	0.14	0.1	0.31	0.24
ENSG00000264341.1	Z97988.1	1	5564071	5564143	0	0	0	0	0	0	0	0	0	0	0	0	0	0	0	0	0	0	0	0
ENSG00000264101.1	MIR4689	1	5862672	5862741	0	0	0	0	0	0	0	0	0	0	0	0	0	0	0	0	0	0	0	0
ENSG00000131697.18	NPHP4	1	5862811	5992473	3.08	2.63	2.21	1.91	0.44	0.57	0.31	0.4	6.17	4.98	3	2.67	3.69	2.93	4.95	3.89	4.24	3.2	5.14	4.07
ENSG00000069424.15	KCNAB2	1	5990927	6101193	92.41	79	62.29	53.94	3.93	5.14	13.25	17.21	120.29	97.21	112.5	100.1	156.08	123.79	157.47	123.73	166.98	126.04	165.75	131.18
ENSG00000116254.18	CHD5	1	6101787	6180321	0.02	0.02	0.01	0.01	0	0	0	0	0.05	0.04	0.03	0.03	0.05	0.04	0.03	0.02	0.03	0.02	0.22	0.17
ENSG00000285629.1	AL031847.2	1	6159430	6197757	0.89	0.76	0	0	0	0	0	0	0	0	0	0	0	0	0	0	0	0	0.33	0.26
ENSG00000116251.11	RPL22	1	6185020	6209389	540.3	461.91	518.19	448.79	49.87	65.19	146.48	190.26	546.46	441.62	302.16	268.84	224.85	178.34	341.2	268.1	187.12	141.24	371.37	293.93
ENSG00000226944.1	AL031847.1	1	6204840	6205780	0	0	0	0	0	0	0	0	0	0	0	0	0	0	0	0	0	0	0	0
ENSG00000158286.13	RNF207	1	6205475	6221299	0.91	0.78	1.92	1.66	0.28	0.36	0.13	0.17	1.25	1.01	2.13	1.9	1.18	0.93	1.22	0.96	0.93	0.71	1.24	0.98
ENSG00000116237.16	ICMT	1	6221193	6235972	7.17	6.13	5.74	4.97	0.68	0.89	1.3	1.69	11.04	8.92	9.87	8.78	9.2	7.29	12.92	10.15	8.18	6.17	10.52	8.33
ENSG00000225077.3	LINC00337	1	6234692	6239444	0	0	0.1	0.08	0	0	0	0	0.12	0.09	0	0	0	0	0.25	0.2	0	0	0.11	0.08
ENSG00000173673.7	HES3	1	6244192	6245578	0	0	0	0	0	0	0	0	0	0	0	0	0	0	0	0	0	0	0	0
ENSG00000158292.7	GPR153	1	6247353	6261098	0.73	0.63	0.46	0.4	0	0	0.47	0.62	1.25	1.01	1.52	1.35	1.53	1.21	1.58	1.24	0.64	0.49	0.57	0.45
ENSG00000097021.19	ACOT7	1	6264269	6394391	3.84	3.28	2.74	2.37	0	0	1.57	2.04	7.64	6.17	9.99	8.89	8.81	6.99	12.37	9.72	4.32	3.26	7.94	6.28
ENSG00000271746.1	AL031848.2	1	6393555	6394391	0.15	0.13	0.35	0.31	0	0	0.77	1	0.35	0.28	0.13	0.11	0	0	0.43	0.34	0	0	0	0
ENSG00000069812.11	HES2	1	6412418	6424670	0	0	0	0	0	0	0	0	0	0	0	0	0	0	0	0	0	0	0	0
ENSG00000187017.17	ESPN	1	6424776	6461367	0.21	0.18	0.14	0.12	0	0	0	0	19.04	15.39	6.75	6.01	6.79	5.39	8.94	7.03	4.48	3.38	3.57	2.83
ENSG00000265392.1	MIR4252	1	6429834	6429896	0	0	0	0	0	0	0	0	0	0	0	0	0	0	0	0	0	0	0	0
ENSG00000231868.1	AL031848.1	1	6443034	6447006	0	0	0	0	0	0	0	0	0	0	0	0	0	0	0	0	0	0	0	0
ENSG00000215788.10	TNFRSF25	1	6460786	6466195	28.73	24.56	33.77	29.24	4	5.22	20.32	26.39	99.38	80.31	69.77	62.08	82.99	65.83	109.32	85.9	49.95	37.7	129.31	102.35
ENSG00000171680.21	PLEKHG5	1	6466092	6520061	0.47	0.41	1.07	0.92	0.04	0.05	0.25	0.33	1.85	1.49	1.96	1.75	1	0.8	1.64	1.29	1.06	0.8	1.63	1.29
ENSG00000162408.11	NOL9	1	6521347	6554513	4.18	3.57	4.09	3.54	0.11	0.14	1.13	1.47	6.95	5.61	5.9	5.25	4.77	3.78	7.89	6.2	4.91	3.71	9.01	7.13
ENSG00000253022.1	RNU6-731P	1	6540854	6540964	0	0	0	0	0	0	0	0	0	0	0	0	0	0	0	0	0	0	0	0
ENSG00000229519.2	AL591866.1	1	6547905	6548619	0	0	0.2	0.17	0	0	0	0	0	0	0.41	0.36	0.47	0.37	0	0	0	0	0	0
ENSG00000173662.21	TAS1R1	1	6555307	6579755	0.15	0.13	0.11	0.1	0	0	0	0	0	0	0	0	0	0	0.07	0.06	0	0	0	0
ENSG00000204859.13	ZBTB48	1	6579994	6589280	34.91	29.84	41.75	36.16	0.49	0.64	5.57	7.23	55.95	45.22	71.43	63.55	77.03	61.1	58.63	46.07	74.46	56.21	46.83	37.06
ENSG00000162413.16	KLHL21	1	6590724	6614607	14.99	12.82	13.79	11.95	0.31	0.4	2.32	3.02	36.72	29.68	30.19	26.86	51.17	40.58	38.22	30.03	66.4	50.12	38.81	30.72
ENSG00000116273.6	PHF13	1	6613731	6624030	10.68	9.13	8.09	7.01	0	0	0.61	0.79	6.37	5.15	5.27	4.69	5.23	4.15	5.69	4.47	4.13	3.12	4.58	3.63
ENSG00000041988.15	THAP3	1	6624866	6635586	10.34	8.84	11.3	9.78	0.97	1.27	3.14	4.08	26.92	21.75	23.4	20.82	24.53	19.46	23.46	18.43	16.86	12.73	23.99	18.99
ENSG00000007923.16	DNAJC11	1	6634168	6701924	12.42	10.62	10.65	9.23	0.95	1.24	2.06	2.67	15.75	12.73	14.56	12.95	12.76	10.12	20.9	16.42	11.33	8.55	17.07	13.51
ENSG00000228750.7	LINC01672	1	6724637	6730012	0	0	0	0	0	0	0	0	0	0	0	0	0	0	0	0	0	0	0	0
ENSG00000284744.1	AL591163.1	1	6767954	6770038	0	0	0	0	0	0	0	0	0	0	0	0	0	0	0	0	0	0	0	0
ENSG00000237436.1	CAMTA1-DT	1	6783892	6784843	0	0	0	0	0	0	0	0	0	0	0	0	0	0	0	0	0	0	0	0
ENSG00000171735.19	CAMTA1	1	6785454	7769706	32	27.36	23.45	20.31	1.92	2.51	13.13	17.05	29.74	24.03	23.18	20.62	18.52	14.69	22.21	17.45	17.43	13.16	24.18	19.14
ENSG00000227950.1	AL590128.1	1	6834333	6834618	0	0	0	0	0	0	0	0	0	0	0	0	0	0	0	0	0	0	0	0
ENSG00000237365.1	AL512330.1	1	7008376	7014279	0	0	0	0	0	0	0	0	0	0	0	0	0	0	0	0	0	0	0	0
ENSG00000207056.1	RNU1-8P	1	7219360	7219524	0	0	0	0	0	0	0	0	0	0	0	0	0	0	0	0	0	0	0	0
ENSG00000237402.1	CAMTA1-IT1	1	7368942	7370270	0	0	0	0	0	0	0	0	0	0	0	0	0	0	0	0	0	0	0	0
ENSG00000237728.2	Z97987.1	1	7382487	7389754	0	0	0	0	0	0	0	0	0	0	0	0	0	0	0	0	0	0	0	0
ENSG00000225126.1	AL365194.1	1	7441096	7441554	0	0	0	0	0	0	0	0	0	0	0	0	0	0	0	0	0	0	0	0
ENSG00000270171.1	AL359881.3	1	7693124	7694844	0	0	0.03	0.03	0	0	0	0	0.07	0.06	0.11	0.09	0.12	0.1	0.12	0.09	0	0	0	0
ENSG00000270035.1	AL359881.2	1	7698303	7698872	0	0	0	0	0	0	0.68	0.89	0	0	0.88	0.79	0	0	0	0	0	0	0	0
ENSG00000269978.1	AL359881.1	1	7700704	7700970	0	0	0	0	0	0	0	0	0	0	1.15	1.02	0	0	0	0	0	0	0	0
ENSG00000049245.13	VAMP3	1	7771296	7781432	74.41	63.61	65.42	56.66	2.45	3.2	2.61	3.39	57.64	46.58	65.4	58.19	63.19	50.12	67.41	52.97	72.6	54.8	66.61	52.72
ENSG00000269925.1	Z98884.2	1	7776383	7776775	4.72	4.03	3.52	3.05	0	0	0	0	2.34	1.89	2.12	1.89	1.96	1.55	4.86	3.82	3.83	2.89	3.19	2.52
ENSG00000049246.14	PER3	1	7784320	7845177	1.54	1.31	1.26	1.09	0.13	0.17	1.69	2.2	1.86	1.51	1.68	1.49	0.68	0.54	1.14	0.9	0.57	0.43	2.87	2.27
ENSG00000236266.1	Z98884.1	1	7810242	7827342	0	0	0.26	0.22	0	0	0	0	0.17	0.14	0.26	0.23	0.29	0.23	0.15	0.12	0	0	0.48	0.38
ENSG00000049247.13	UTS2	1	7843083	7853512	38.6	33	0.6	0.52	4.31	5.63	0	0	1.02	0.83	1.35	1.2	1.59	1.26	2.33	1.83	0.83	0.63	0.46	0.37
ENSG00000049249.8	TNFRSF9	1	7915894	7943165	5.37	4.59	4.91	4.25	0	0	0.05	0.07	1.02	0.82	1.33	1.18	1.86	1.48	1.78	1.4	2.97	2.24	1.15	0.91
ENSG00000270330.1	AL009183.1	1	7942372	7942726	0.54	0.46	0	0	0	0	0	0	0	0	0	0	0	0	0	0	0	0	0	0
ENSG00000116288.13	PARK7	1	7954291	7985505	170.4	145.68	173.9	150.61	15.77	20.61	30.93	40.17	202.1	163.33	220.96	196.59	217.81	172.76	237.55	186.66	150.99	113.97	192.56	152.41
ENSG00000200344.1	RF00019	1	7982881	7982983	0	0	0	0	0	0	0	0	0	0	0	0	0	0	0	0	0	0	0	0
ENSG00000284747.1	AL034417.4	1	7991134	8005312	0.57	0.49	0.49	0.42	0	0	0	0	0.34	0.28	0.34	0.3	0.53	0.42	0.72	0.57	0.99	0.75	0.85	0.67
ENSG00000284716.1	AL034417.3	1	7998187	7999934	0	0	0.05	0.05	0	0	0	0	0.39	0.32	0	0	0	0	0	0	0.21	0.16	0.17	0.14
ENSG00000116285.13	ERRFI1	1	8004404	8026309	0.26	0.22	0.23	0.2	0	0	0.12	0.16	0.34	0.27	0.36	0.32	0.36	0.28	0.44	0.35	0.28	0.21	0.15	0.12
ENSG00000238290.1	AL034417.2	1	8026738	8122702	0	0	0	0	0	0	0	0	0.12	0.1	0	0	0	0	0	0	0	0	0	0
ENSG00000232848.1	AL034417.1	1	8057245	8058463	0	0	0	0	0	0	0	0	0	0	0	0	0	0	0	0	0	0	0	0
ENSG00000229305.1	AL358876.1	1	8189824	8192770	0	0	0	0	0	0	0	0	0	0	0	0	0	0	0	0	0	0	0	0
ENSG00000227634.3	LINC01714	1	8201518	8215210	0	0	0	0	0	0	0	0	0	0	0	0	0	0	0	0	0	0	0	0
ENSG00000200975.1	RNU1-7P	1	8206434	8206597	0	0	0	0	0	0	0	0	0	0	0	0	0	0	0	0	0	0	0	0
ENSG00000233645.1	AL358876.2	1	8218190	8220529	0	0	0	0	0	0	0	0	0	0	0	0	0	0	0	0	0	0	0	0
ENSG00000251977.1	RNU6-991P	1	8292157	8292263	0	0	0	0	0	0	0	0	0	0	0	0	0	0	0	0	0	0	0	0
ENSG00000162426.14	SLC45A1	1	8317826	8344167	0.25	0.21	0.34	0.29	0	0	0	0	0.72	0.58	0.6	0.53	0.67	0.53	0.25	0.2	0.32	0.24	0.26	0.2
ENSG00000252254.1	RF00019	1	8328067	8328179	0	0	0	0	0	0	0	0	0	0	0	0	0	0	0	0	0	0	0	0
ENSG00000142599.19	RERE	1	8352397	8848921	44.08	37.69	50.95	44.13	1.1	1.43	2.44	3.17	41.41	33.46	31.19	27.75	54.36	43.12	44.25	34.77	72.25	54.53	45.75	36.21
ENSG00000232912.6	RERE-AS1	1	8424645	8435013	3.32	2.84	5.04	4.37	0	0	0.45	0.58	1.8	1.46	4.77	4.24	7.27	5.76	3.52	2.77	10.66	8.05	6.53	5.17
ENSG00000221083.1	RF00599	1	8511795	8511919	0	0	0	0	0	0	0	0	0	0	0	0	0	0	0	0	0	0	0	0
ENSG00000270282.1	AL096855.1	1	8512653	8513021	0	0	0	0	0	0	0	0	0	0	0	0	0	0	0	0	0.55	0.42	0	0
ENSG00000234619.1	RPL7P11	1	8750430	8751087	0	0	0	0	0	0	0	0	0	0	0	0	0	0	0	0	0	0	0	0
ENSG00000224315.2	RPL7P7	1	8786211	8786913	0	0	0	0	0	0	0	0	0	0	0	0	0	0	0.18	0.14	0	0	0	0
ENSG00000222511.2	RF00019	1	8796571	8796673	0	0	0	0	0	0	0	0	0	0	0	0	0	0	0	0	0	0	0	0
ENSG00000226545.1	AL357552.1	1	8798475	8799506	0	0	0	0	0	0	0	0	0	0	0	0	0	0	0	0	0	0	0	0
ENSG00000228423.2	AL357552.2	1	8805860	8807051	0	0	0	0	0	0	0	0	0	0	0	0	0	0	0	0	0	0	0	0
ENSG00000229716.2	RPL23AP19	1	8831007	8831375	0	0	0	0	0	0	0	0	0	0	0	0	0	0	0	0	0	0	0	0
ENSG00000074800.16	ENO1	1	8861000	8879190	372.29	318.27	338.45	293.12	24.1	31.5	39.54	51.36	593.56	479.69	707.23	629.24	676.73	536.75	674.56	530.04	567.07	428.05	551.82	436.75
ENSG00000274258.1	MIR6728	1	8866502	8866590	0	0	0	0	0	0	0	0	0	0	0	0	0	0	0	0	0	0	0	0
ENSG00000230679.1	ENO1-AS1	1	8878835	8879894	0.18	0.15	0.81	0.7	0	0	0	0	0.44	0.35	0	0	0	0	0.36	0.29	0	0	0.79	0.63
ENSG00000201725.1	RNU6-304P	1	8883427	8883533	0	0	0	0	0	0	0	0	0	0	0	0	0	0	0	0	0	0	0	0
ENSG00000238249.2	HMGN2P17	1	8893409	8894151	0	0	0	0	0	0	0	0	0	0	0.15	0.13	0.51	0.4	0.51	0.4	0.49	0.37	0.37	0.29
ENSG00000232208.2	AL139415.1	1	8907393	8907744	4.12	3.53	0.76	0.66	0	0	0	0	5.96	4.82	3.23	2.87	1.87	1.48	2.47	1.94	2.47	1.86	14.24	11.27
ENSG00000232663.2	AL139415.2	1	8909742	8909904	0	0	0	0	0	0	0	0	0	0	0	0	0	0	0	0	0	0	0	0
ENSG00000131686.15	CA6	1	8945867	8975092	0.22	0.19	0.37	0.32	0	0	0	0	0.86	0.69	0	0	0	0	0.64	0.5	0.29	0.22	0.66	0.52
ENSG00000265141.2	RN7SL451P	1	8979576	8979874	0	0	0	0	0	0	0	0	0	0	0	0	0	0	0	0	0	0	0	0
ENSG00000197241.3	SLC2A7	1	9003300	9026345	0	0	0	0	0	0	0	0	0	0	0	0	0	0	0.07	0.05	0	0	0	0
ENSG00000142583.17	SLC2A5	1	9035107	9088478	0.92	0.79	1	0.87	0	0	0	0	2.02	1.64	1.18	1.05	1.47	1.17	0.8	0.63	0.97	0.73	1.81	1.43
ENSG00000252404.1	RF00424	1	9082696	9082879	0	0	0	0	0	0	0	0	0	0	0	0	0	0	0	0	0	0	0	0
ENSG00000180758.12	GPR157	1	9100305	9129102	1.26	1.08	0.77	0.67	0	0	0.25	0.33	1.83	1.48	1.14	1.01	1.6	1.27	6.41	5.03	1.9	1.44	2.21	1.75
ENSG00000228526.7	MIR34AHG	1	9148011	9198906	0	0	0.01	0.01	0	0	0	0	0	0	0.1	0.09	0	0	0.05	0.04	0.06	0.05	0.1	0.08
ENSG00000284357.1	MIR34A	1	9151668	9151777	0	0	0	0	0	0	0	0	0	0	0	0	0	0	0	0	0	0	0	0
ENSG00000234546.4	LNCTAM34A	1	9182004	9196284	0	0	0.06	0.05	0	0	0	0	0.39	0.31	0	0	0	0	0	0	0	0	0	0
ENSG00000049239.12	H6PD	1	9234775	9271337	7.08	6.05	5.94	5.14	0.35	0.46	0.79	1.02	12.64	10.22	8.44	7.51	12.28	9.74	11.46	9	10.17	7.68	8.93	7.07
ENSG00000171621.14	SPSB1	1	9292894	9369532	0.77	0.65	1.6	1.39	0	0	0.26	0.33	1.35	1.09	1.59	1.42	0.66	0.52	2.73	2.14	1.21	0.91	2.62	2.07
ENSG00000284652.1	BX323043.1	1	9421098	9422862	0	0	0	0	0	0	0	0	0	0	0	0	0	0	0	0	0	0	0	0
ENSG00000284693.1	LINC02606	1	9425094	9440564	0	0	0	0	0	0	0	0	0	0	0.29	0.26	0	0	0.14	0.11	0.04	0.03	0	0
ENSG00000252956.1	RNA5SP40	1	9437669	9437778	0	0	0	0	0	0	0	0	0	0	0	0	0	0	0	0	0	0	0	0
ENSG00000235263.1	AL928921.1	1	9501092	9503471	0	0	0	0	0	0	0	0	0	0	0	0	0	0	0	0	0	0	0	0
ENSG00000171612.7	SLC25A33	1	9539465	9585173	1.61	1.38	1.52	1.32	0	0	0.11	0.14	2	1.62	1.84	1.64	1.23	0.98	1.4	1.1	1.29	0.97	1.61	1.27
ENSG00000231181.1	AL954705.1	1	9576427	9576985	0.39	0.33	0	0	0	0	0	0	0.62	0.5	0	0	0.26	0.21	0.26	0.2	0.25	0.19	0.84	0.67
ENSG00000188807.13	TMEM201	1	9588911	9614877	1.46	1.25	1.38	1.2	0	0	0.53	0.69	3.74	3.02	3.04	2.7	2.61	2.07	2.72	2.14	1.65	1.25	2.55	2.02
ENSG00000171608.15	PIK3CD	1	9651732	9729114	110.48	94.45	102.44	88.72	2.58	3.37	8.51	11.05	154.12	124.55	113.37	100.87	191.03	151.52	156.61	123.05	251.83	190.09	173.15	137.04
ENSG00000179840.5	PIK3CD-AS1	1	9652610	9654586	1.66	1.42	1.69	1.46	0	0	0.26	0.34	1.48	1.19	1.45	1.29	1.58	1.25	1.41	1.11	1.91	1.44	1.53	1.21
ENSG00000233268.3	AL691449.1	1	9660828	9662626	0.2	0.17	0.18	0.16	0	0	0	0	0.51	0.41	0	0	0	0	0	0	0	0	0.46	0.37
ENSG00000231789.2	PIK3CD-AS2	1	9672426	9687555	0.39	0.33	0.06	0.05	0	0	0	0	0.3	0.24	0.33	0.29	0.5	0.39	1	0.78	0.83	0.62	1.08	0.85
ENSG00000171603.17	CLSTN1	1	9729026	9824526	32.64	27.9	34.06	29.5	1.49	1.94	7.22	9.38	34.73	28.07	32.66	29.06	29.19	23.15	33.42	26.26	22.36	16.88	31.25	24.73
ENSG00000271264.1	MZT1P1	1	9780822	9781240	0	0	0	0	0	0	0	0	0	0	0	0	0	0	0	0	0	0	0	0
ENSG00000280113.2	AL357140.3	1	9826289	9828271	0	0	0	0	0	0	0	0	0	0	0.05	0.04	0	0	0	0	0	0	0	0
ENSG00000178585.15	CTNNBIP1	1	9848276	9910336	16.93	14.47	13.47	11.66	0.42	0.55	0.42	0.55	25.34	20.48	19.85	17.66	18.59	14.74	27.04	21.25	30.45	22.98	14.29	11.31
ENSG00000223989.1	AL357140.1	1	9848318	9850154	0	0	0	0	0	0	0	0	0	0	0	0	0	0	0	0	0	0	0	0
ENSG00000285701.1	AL357140.4	1	9900614	9908034	0	0	0.24	0.21	0	0	0	0	0	0	0	0	0	0	0	0	0	0	0	0
ENSG00000162441.12	LZIC	1	9922113	9943407	23.8	20.35	18.62	16.13	0	0	1.05	1.37	17.01	13.75	15.12	13.45	19.25	15.27	22.03	17.31	14.3	10.8	15.93	12.6
ENSG00000228150.1	AL357140.2	1	9942923	9949974	0.19	0.16	1.21	1.04	0	0	0	0	0	0	0	0	0	0	0	0	0.38	0.29	0	0
ENSG00000173614.14	NMNAT1	1	9943428	9985501	5.23	4.47	7.47	6.47	0.16	0.21	0.2	0.25	4.91	3.97	7.75	6.9	6.36	5.04	7.22	5.67	10.31	7.78	6.13	4.85
ENSG00000202415.1	RN7SKP269	1	9947318	9947636	0	0	0.61	0.53	0	0	0	0	0	0	0	0	0	0	0	0	0	0	0	0
ENSG00000283611.2	TMEM274P	1	9950572	9960787	0.18	0.16	0.34	0.29	0	0	0	0	0	0	0	0	0	0	0.38	0.3	0	0	0	0
ENSG00000265521.1	MIR5697	1	9967381	9967458	0	0	0	0	0	0	0	0	0	0	0	0	0	0	0	0	0	0	0	0
ENSG00000241326.1	AL603962.1	1	9983141	9984568	0	0	0	0	0	0	0.84	1.09	0	0	1.59	1.41	0	0	0	0	0	0	0	0
ENSG00000162444.12	RBP7	1	9997206	10016021	117.68	100.61	130.81	113.29	3.55	4.64	13.14	17.06	34.55	27.92	34.38	30.58	58.33	46.26	33.83	26.58	91.61	69.15	41.16	32.58
ENSG00000130939.19	UBE4B	1	10032832	10181239	17.7	15.14	14.83	12.84	1.02	1.34	1.95	2.54	21.34	17.25	16.04	14.27	23.15	18.36	20.46	16.08	27.75	20.95	23.31	18.45
ENSG00000224340.1	AL590639.1	1	10054445	10054781	0	0	0	0	0	0	0	0	0	0	0	0	0	0	0	0	0	0	0	0
ENSG00000233623.2	PGAM1P11	1	10058671	10059648	0	0	0.09	0.08	0	0	0	0	0	0	0	0	0	0	0	0	0	0	0	0
ENSG00000201746.1	RNU6-828P	1	10163268	10163374	0	0	0	0	0	0	0	0	0	0	0	0	0	0	0	0	0	0	0	0
ENSG00000054523.17	KIF1B	1	10210805	10381603	4.56	3.9	3.86	3.34	2.66	3.48	0.24	0.32	4.87	3.93	4.12	3.67	5.79	4.6	4.28	3.36	6.17	4.66	5.56	4.4
ENSG00000264881.1	AL358013.1	1	10227718	10227803	0	0	0	0	0	0	0	0	0	0	0	0	0	0	0	0	0	0	0	0
ENSG00000199562.1	RNU6-37P	1	10298966	10299072	0	0	0	0	0	0	0	0	0	0	0	0	0	0	0	0	0	0	0	0
ENSG00000264501.2	RN7SL731P	1	10306465	10306757	0	0	1.99	1.73	0	0	0	0	0.79	0.64	1.78	1.58	0.11	0.08	3.41	2.68	0	0	1.9	1.5
ENSG00000284735.1	AL139424.3	1	10381906	10387150	0.39	0.33	0.4	0.35	0	0	0	0	0.09	0.07	0.27	0.24	0.77	0.61	0.72	0.57	1.07	0.81	0.4	0.32
ENSG00000284642.1	AL139424.2	1	10395416	10397432	0.61	0.52	0.39	0.34	0	0	0	0	1.18	0.95	0.86	0.77	1.38	1.1	0.79	0.62	1.66	1.25	0.65	0.51
ENSG00000142657.21	PGD	1	10398592	10420511	247.01	211.17	224.03	194.02	16.9	22.09	13.77	17.88	232.43	187.84	245.29	218.24	323.1	256.27	197.17	154.93	468.07	353.32	202.11	159.96
ENSG00000271989.1	AL139424.1	1	10429881	10430677	0.16	0.14	0	0	0	0	0	0	0	0	0	0	0	0	0	0	0	0	0	0
ENSG00000251503.8	CENPS-CORT	1	10430102	10452153	0.08	0.06	0.45	0.39	0	0	0	0	1.76	1.42	1.29	1.15	1.19	0.95	0.65	0.51	0.94	0.71	1.41	1.11
ENSG00000175279.22	CENPS	1	10430433	10442808	1.08	0.93	3.5	3.03	0	0	0	0	3.53	2.85	1.56	1.38	2.01	1.59	3.91	3.07	1.28	0.97	2.6	2.06
ENSG00000241563.3	CORT	1	10449719	10451902	0.08	0.07	0.06	0.05	0	0	0	0	0	0	0	0	0.3	0.23	0.14	0.11	0	0	0.14	0.11
ENSG00000160049.12	DFFA	1	10456522	10472529	7.33	6.26	5.58	4.84	0.44	0.57	0.83	1.08	10.83	8.76	9.28	8.26	8.5	6.74	13.68	10.75	6.68	5.04	9.5	7.52
ENSG00000203469.2	AL354956.1	1	10458555	10459338	0	0	0	0	3.33	4.35	0	0	0	0	0	0	0	0	0	0	0	0	0	0
ENSG00000142655.13	PEX14	1	10472288	10630758	4.67	3.99	5.06	4.38	0.6	0.79	0.52	0.68	15.01	12.13	10.65	9.47	12.46	9.88	15.03	11.81	9.93	7.49	12.68	10.04
ENSG00000287727.1	AL139423.2	1	10612222	10616452	0.02	0.02	0.04	0.03	0	0	0	0	0.08	0.07	0	0	0.07	0.05	0.24	0.19	0.06	0.05	0.07	0.06
ENSG00000243267.3	RN7SL614P	1	10616836	10617115	0	0	0	0	0	0	0	0	0	0	0	0	0	0	0	0	0	0	0	0
ENSG00000130940.15	CASZ1	1	10636604	10796650	1.82	1.56	2.72	2.35	0.5	0.65	0	0	3.77	3.04	1.93	1.72	3.5	2.78	5.44	4.27	2.82	2.13	3.44	2.72
ENSG00000272078.1	AL139423.1	1	10639241	10654333	0.16	0.14	0.16	0.14	0	0	0.08	0.1	0.22	0.18	0.34	0.3	0.5	0.4	0.39	0.3	0.41	0.31	0.37	0.29
ENSG00000225158.2	HSPE1P24	1	10895761	10895998	0	0	0	0	0	0	0	0	0	0	0	0	0	0	0	0	0	0	0	0
ENSG00000175262.14	C1orf127	1	10946471	10982037	0.49	0.42	0.28	0.25	0	0	0	0	0.32	0.26	0.65	0.58	0.56	0.45	0.43	0.34	0.56	0.42	1.34	1.06
ENSG00000215785.2	CFL1P6	1	10990978	10991797	0	0	0.29	0.25	0	0	0	0	0	0	0	0	0	0	0	0	0	0	0	0
ENSG00000120948.17	TARDBP	1	11012344	11026420	50.64	43.29	51.14	44.29	5.58	7.3	10.77	13.99	94.24	76.16	75.86	67.49	57.91	45.93	99.24	77.98	68.19	51.47	100.16	79.27
ENSG00000277726.4	AL109811.3	1	11012662	11030528	1.3	1.11	1.68	1.45	0	0	0.71	0.92	0.75	0.61	1.24	1.11	1.15	0.91	0.58	0.46	0.22	0.16	0	0
ENSG00000009724.16	MASP2	1	11026523	11047233	1.17	1	0.71	0.62	0	0	0.18	0.23	1.75	1.42	0.47	0.42	0.57	0.45	1.56	1.22	1.77	1.34	2.08	1.64
ENSG00000271895.2	AL109811.2	1	11029659	11030528	7.55	6.45	10.05	8.7	3.09	4.04	0	0	16.67	13.47	17.98	16	17.6	13.96	14.84	11.66	24.13	18.22	19.56	15.48
ENSG00000116649.10	SRM	1	11054584	11060020	15.2	13	16.13	13.97	4.63	6.05	3.76	4.89	58.73	47.46	53.98	48.02	55.93	44.36	69.61	54.7	30.81	23.26	62.47	49.44
ENSG00000171824.14	EXOSC10	1	11066618	11099869	24.59	21.02	22.05	19.09	6.18	8.07	6.45	8.38	41.75	33.74	36.79	32.73	41.89	33.23	44.9	35.28	33.8	25.52	39.37	31.16
ENSG00000226849.1	AL109811.1	1	11068471	11073097	0.27	0.23	0	0	0	0	0	0	1.36	1.1	0.69	0.61	0.48	0.38	0.52	0.41	0.37	0.28	0.32	0.26
ENSG00000230337.1	EXOSC10-AS1	1	11099675	11102100	0	0	0.17	0.15	0	0	0	0	0.93	0.76	0.34	0.3	0	0	0.32	0.26	0.63	0.48	0	0
ENSG00000198793.12	MTOR	1	11106535	11262507	12.71	10.87	12.01	10.4	2	2.62	1.33	1.73	13.77	11.13	13.33	11.86	13.36	10.6	16.66	13.09	13.4	10.11	17.62	13.95
ENSG00000225602.5	MTOR-AS1	1	11143898	11149537	0	0	0	0	0	0	0	0	0.23	0.19	0	0	0	0	0	0	0	0	0	0
ENSG00000253086.1	RNU6-537P	1	11152350	11152452	0	0	0	0	0	0	0	0	0	0	0	0	0	0	0	0	0	0	0	0
ENSG00000171819.5	ANGPTL7	1	11189355	11195981	0	0	0	0	0	0	0	0	0	0	0	0	0	0	0	0	0	0	0.49	0.39
ENSG00000207451.1	RNU6-291P	1	11226254	11226360	0	0	0	0	0	0	0	0	0	0	0	0	0	0	0	0	0	0	0	0
ENSG00000238173.1	RPL39P6	1	11232963	11233112	0	0	0	0	0	0	0	0	0	0	0	0	0	0	0	0	0	0	0	0
ENSG00000120942.13	UBIAD1	1	11273206	11296049	6.99	5.98	6.45	5.59	0.4	0.52	1.06	1.38	15.09	12.19	10.08	8.97	8.32	6.6	14.14	11.11	7.72	5.83	11.41	9.03
ENSG00000238199.1	UBE2V2P3	1	11278616	11279351	0	0	0	0	0	0	0	0	0	0	0	0	0	0	0	0	0	0	0	0
ENSG00000284646.1	AL031291.1	1	11311734	11319093	0	0	0	0	0	0	0	0	0	0	0	0	0	0	0	0	0	0	0	0
ENSG00000224338.2	MTCYBP45	1	11425257	11425821	0	0	0	0	0	0	0	0	0	0	0	0	0	0	0	0	0	0	0	0
ENSG00000204624.8	DISP3	1	11479155	11537551	0.15	0.13	0.01	0.01	0.13	0.17	0	0	0.19	0.16	0.63	0.56	0.11	0.09	0.07	0.06	0.08	0.06	0.47	0.37
ENSG00000285833.1	AL590989.1	1	11500803	11502016	0	0	0	0	0	0	0	0	0	0	0	0	0	0	0	0	0	0	0	0
ENSG00000235643.2	LINC01647	1	11609468	11613358	0	0	0	0	0	0	0	0	0	0	0	0	0	0	0	0	0	0	0	0
ENSG00000284708.1	AL031731.1	1	11623558	11643416	0.05	0.04	0.05	0.04	0	0	0	0	0.06	0.05	0	0	0	0	0	0	0.09	0.07	0	0
ENSG00000116661.11	FBXO2	1	11637018	11655785	1.54	1.31	1.09	0.95	0.55	0.72	0	0	2.82	2.28	5.33	4.74	5.07	4.02	3.46	2.72	2.45	1.85	3.27	2.59
ENSG00000132879.14	FBXO44	1	11654375	11663327	10.36	8.86	10.39	9	2.34	3.07	5.71	7.42	33.05	26.71	33.75	30.03	33.42	26.51	36.09	28.36	20.94	15.81	40.2	31.82
ENSG00000116663.11	FBXO6	1	11664200	11674354	12.82	10.96	18.54	16.06	0.28	0.36	1.18	1.54	30.91	24.98	38.22	34	32.19	25.53	50.66	39.81	23.81	17.97	33.08	26.18
ENSG00000116670.15	MAD2L2	1	11674480	11691650	25.76	22.02	23.35	20.23	3.07	4.01	2.9	3.77	39.07	31.58	49.39	43.94	42.74	33.9	43.91	34.5	30.05	22.68	38.27	30.29
ENSG00000162490.7	DRAXIN	1	11691710	11725857	0.35	0.3	0.49	0.42	0	0	0.02	0.02	0.88	0.71	0.55	0.49	0.29	0.23	0.8	0.63	0.29	0.22	0.37	0.29
ENSG00000177674.16	AGTRAP	1	11736084	11754802	163.59	139.85	166.94	144.58	6.33	8.27	5.04	6.55	200.37	161.93	293.67	261.28	328.73	260.73	282.18	221.72	402.95	304.16	243.99	193.11
ENSG00000215910.7	C1orf167	1	11761787	11789585	0.75	0.64	0	0	0	0	0	0	0.04	0.03	0.05	0.05	0	0	0.22	0.17	0	0	0	0
ENSG00000177553.6	AL953897.1	1	11777077	11779619	0	0	0	0	0	0	0	0	0	0	0	0	0	0	0	0	0	0	0	0
ENSG00000177000.12	MTHFR	1	11785723	11806920	12.06	10.31	7.1	6.15	0.09	0.12	0.89	1.16	16.4	13.25	9.35	8.32	12.45	9.88	15.48	12.16	12.82	9.67	16.71	13.23
ENSG00000011021.23	CLCN6	1	11806096	11848079	6.43	5.5	6.6	5.72	0.11	0.15	1.05	1.36	9.59	7.75	6.85	6.09	7.01	5.56	9.18	7.21	7.32	5.52	10.8	8.55
ENSG00000276470.1	RF02156	1	11843812	11843984	0.85	0.73	1.05	0.91	0	0	15.72	20.42	0	0	0	0	0	0	0	0	0	0	0	0
ENSG00000278852.1	RF02157	1	11845549	11845697	0	0	0	0	0	0	0	0	0	0	0	0	0	0	0	0	0	0	0	0
ENSG00000175206.10	NPPA	1	11845709	11848345	0.36	0.31	0.21	0.18	0	0	0	0	0.42	0.34	0.15	0.14	0.35	0.28	0.53	0.41	0.44	0.33	0.19	0.15
ENSG00000275915.1	RF02158	1	11847442	11847549	0	0	0	0	0	0	0	0	0	0	0	0	0	0	0	0	0	0	0	0
ENSG00000120937.9	NPPB	1	11857464	11858945	0	0	0	0	0	0	0	0	0	0	0	0	0	0	0	0	0	0	0	0
ENSG00000224904.1	AL021155.1	1	11877770	11880406	0	0	0	0	0	0	0	0	0	0	0	0	0.04	0.03	0	0	0	0	0	0
ENSG00000285646.2	AL021155.2	1	11907940	11914298	0.59	0.51	0.31	0.27	0	0	0	0	0.74	0.59	0	0	1.79	1.42	0.15	0.12	1.99	1.51	0.2	0.16
ENSG00000199347.1	RNU5E-1	1	11908152	11908271	0	0	0	0	0	0	0	0	0	0	0	0	0	0	0	0	0	0	0	0
ENSG00000201801.1	RNU5E-4P	1	11909808	11909927	0	0	0	0	0	0	0	0	0	0	0	0	0	0	0	0	0	0	0	0
ENSG00000116685.16	KIAA2013	1	11919591	11926428	27.54	23.55	29.62	25.65	1.03	1.34	2.6	3.37	53.7	43.4	58.73	52.26	82.23	65.22	54.47	42.8	70.42	53.15	56.3	44.56
ENSG00000083444.17	PLOD1	1	11934205	11975538	24.19	20.68	22.89	19.83	2.06	2.69	0.91	1.19	23.57	19.05	31.4	27.94	43.52	34.52	29.66	23.3	41.22	31.11	22.03	17.43
ENSG00000287384.1	AL096840.2	1	11979533	11980127	0	0	0	0	0	0	0	0	0	0	0	0	0.23	0.19	0	0	0	0	0	0
ENSG00000116688.16	MFN2	1	11980181	12013514	16.93	14.48	17.14	14.85	0.28	0.37	1.58	2.05	34.67	28.02	27.9	24.83	43.53	34.52	35.57	27.95	29.43	22.21	32.93	26.06
ENSG00000270914.1	AL096840.1	1	12017216	12017308	0	0	0	0	0	0	0	0	0	0	0	0	0	0	0	0	0	0	0	0
ENSG00000116691.11	MIIP	1	12019466	12032045	29.14	24.91	29.88	25.88	1.67	2.18	6.94	9.02	60.91	49.22	71.64	63.74	82.98	65.82	70.32	55.25	67.96	51.3	74.77	59.18
ENSG00000202461.1	RF00019	1	12024012	12024124	0	0	0	0	0	0	0	0	0	0	0	0	0	0	0	0	0	0	0	0
ENSG00000276869.1	MIR6729	1	12029158	12029222	0	0	0	0	0	0	0	0	0	0	0	0	0	0	0	0	0	0	0	0
ENSG00000243539.3	RN7SL649P	1	12036740	12037014	0	0	0	0	0	0	0	0	0	0	0	0	0	0	0	0	0	0	0	0
ENSG00000120949.15	TNFRSF8	1	12063303	12144207	8.28	7.08	9.48	8.21	0	0	0.16	0.21	10.85	8.77	15.32	13.63	16.77	13.3	13.99	10.99	18.47	13.94	8.01	6.34
ENSG00000201135.1	RNU6-777P	1	12077881	12077984	0	0	0	0	0	0	0	0	0	0	0	0	0	0	0	0	0	0	0	0
ENSG00000227875.2	RPL23AP89	1	12080293	12080547	0	0	0	0	0	0	0	0	0	0	0	0	0	0	0	0	0	0	0	0
ENSG00000285604.1	AL357835.1	1	12088441	12092264	0	0	0	0	0	0	0	0	0	0	0	0	0	0	0	0	0	0	0	0
ENSG00000283789.1	MIR7846	1	12166943	12167038	0	0	0	0	0	0	0	0	0	0	0	0	0	0	0	0	0	0	0	0
ENSG00000028137.19	TNFRSF1B	1	12166991	12209228	234.32	200.33	238.42	206.49	8.03	10.5	9.86	12.81	245.12	198.09	331.51	294.95	398.89	316.38	347.02	272.67	456.64	344.69	251.16	198.78
ENSG00000263676.1	MIR4632	1	12191713	12191773	0	0	0	0	0	0	0	0	0	0	0	0	0	0	0	0	0	0	0	0
ENSG00000225196.2	RPL10P17	1	12220794	12221109	0	0	0	0	0	0	0	0	0	0	1.4	1.25	0	0	0	0	0	0	0	0
ENSG00000252969.1	RF00156	1	12221148	12221271	0	0	0	0	0	0	0	0	0	0	0	0	0	0	0	0	0	0	0	0
ENSG00000048707.15	VPS13D	1	12230030	12512047	13.7	11.71	10.19	8.83	1.38	1.81	1.64	2.13	16.61	13.42	14.67	13.05	14.8	11.74	15.54	12.21	14.17	10.7	18.7	14.8
ENSG00000239149.1	SNORA59A	1	12507246	12507397	0	0	0	0	0	0	0	0	0	0	0	0	0	0	0	0	0	0	0	0
ENSG00000229484.1	AC243836.1	1	12527724	12528420	0	0	0.17	0.15	0	0	0	0	0.47	0.38	0	0	0	0	0	0	0.77	0.58	0.43	0.34
ENSG00000162496.9	DHRS3	1	12567910	12618210	5.34	4.57	4.54	3.93	0.17	0.23	2.18	2.83	19.58	15.82	38.22	34.01	13.4	10.63	23.6	18.54	14.21	10.73	15.88	12.57
ENSG00000221340.1	RNU6ATAC18P	1	12569972	12570072	0	0	0	0	0	0	0	0	0	0	0	0	0	0	0	0	0	0	0	0
ENSG00000276830.1	MIR6730	1	12578957	12579023	0	0	0	0	0	0	0	0	0	0	0	0	0	0	0	0	0	0	0	0
ENSG00000272482.1	AC254633.1	1	12618900	12619244	0.29	0.24	0.26	0.23	0	0	0	0	0	0	0	0	0.65	0.52	0	0	0	0	0	0
ENSG00000204518.2	AADACL4	1	12644547	12667086	0	0	0	0	0	0	0	0	0	0	0	0	0	0	0	0	0	0	0	0
ENSG00000226166.2	AC244670.1	1	12692909	12693020	0	0	0	0	0	0	0	0	0	0	0	0	0	0	0	0	0	0	0	0
ENSG00000188984.12	AADACL3	1	12716110	12728760	0	0	0	0	0	0	0	0	0	0	0	0	0	0	0	0	0	0	0	0
ENSG00000157330.10	C1orf158	1	12746200	12763699	0	0	0	0	0	0	0	0	0	0	0	0	0	0	0	0	0	0	0	0
ENSG00000116726.4	PRAMEF12	1	12774841	12777906	0	0	0	0	0	0	0	0	0	0	0	0	0	0	0	0	0	0	0	0
ENSG00000116721.9	PRAMEF1	1	12791397	12796628	0	0	0	0	0	0	0	0	0	0	0	0	0	0	0	0	0	0	0	0
ENSG00000228338.1	LINC01784	1	12822686	12823159	0	0	0	0	0	0	0	0	0	0	0	0	0	0	0	0	0	0	0	0
ENSG00000239810.3	PRAMEF11	1	12824605	12831410	0	0	0	0	0	0	0	0	0	0	0	0	0	0	0	0	0	0	0	0
ENSG00000231103.2	PRAMEF30P	1	12838125	12841357	0	0	0	0	0	0	0	0	0	0	0	0	0	0	0	0	0	0	0	0
ENSG00000179172.9	HNRNPCL1	1	12847408	12848725	0	0	0.05	0.04	0	0	0	0	0	0	0	0	0	0	0	0	0	0	0	0
ENSG00000120952.4	PRAMEF2	1	12857086	12861909	0	0	0	0	0	0	0	0	0	0	0	0	0	0	0	0	0	0	0	0
ENSG00000243073.3	PRAMEF4	1	12879224	12886201	0	0	0	0	0	0	0	0	0	0	0	0	0	0	0	0	0	0	0	0
ENSG00000187545.5	PRAMEF10	1	12892896	12898270	0	0	0	0	0	0	0	0	0	0	0	0	0	0	0	0	0	0	0	0
ENSG00000204510.5	PRAMEF7	1	12916610	12920482	0	0	0	0	0	0	0	0	0	0	0	0	0	0	0	0	0	0	0	0
ENSG00000207434.1	RNU6-1072P	1	12922554	12922660	0	0	0	0	0	0	0	0	0	0	0	0	0	0	0	0	0	0	0	0
ENSG00000234064.1	PRAMEF29P	1	12926162	12928253	0	0	0	0	0	0	0	0	0	0	0	0	0	0	0	0	0	0	0	0
ENSG00000232423.6	PRAMEF6	1	12938472	12947580	0	0	0	0	0	0	0	0	0	0	0	0	0	0	0	0	0	0	0	0
ENSG00000274178.2	PRAMEF28P	1	13029339	13032130	0	0	0	0	0	0	0	0	0	0	0	0	0	0	0	0	0	0	0	0
ENSG00000274764.5	PRAMEF27	1	13049476	13056491	0	0	0	0	0	0	0	0	0	0	0	0	0	0	0	0	0	0	0	0
ENSG00000277058.2	HNRNPCL3	1	13060869	13062229	0	0	0	0	0	0	0	0	0	0	0	0	0	0	0	0	0	0	0	0
ENSG00000229571.7	PRAMEF25	1	13068677	13077884	0	0	0	0	0	0	0	0	0	0	0	0	0	0	0	0	0	0	0	0
ENSG00000277862.1	PRAMEF34P	1	13095179	13097971	0	0	0	0	0	0	0	0	0	0	0	0	0	0	0	0	0	0	0	0
ENSG00000236179.1	PRAMEF35P	1	13104403	13105689	0	0	0	0	0	0	0	0	0	0	0	0	0	0	0	0	0	0	0	0
ENSG00000275774.2	HNRNPCL2	1	13115496	13116854	0	0	0	0	0	0	0	0	0	0	0	0	0	0	0	0	0	0	0	0
ENSG00000229978.1	PRAMEF36P	1	13128818	13131615	0	0	0	0	0	0	0	0	0	0	0	0	0	0	0	0	0	0	0	0
ENSG00000233336.1	AC245056.1	1	13146981	13147460	0	0	0	0	0	0	0	0	0	0	0	0	0	0	0	0	0	0	0	0
ENSG00000280267.4	PRAMEF26	1	13148905	13155961	0	0	0	0	0	0	0	0	0	0	0	0	0	0	0	0	0	0	0	0
ENSG00000179412.10	HNRNPCL4	1	13164586	13165467	0	0	0	0	0	0	0	0	0	0	0	0	0	0	0	0	0	0	0	0
ENSG00000204505.4	PRAMEF9	1	13172455	13179464	0	0	0	0	0	0	0	0	0	0	0	0	0	0	0	0	0	0	0	0
ENSG00000279169.2	PRAMEF13	1	13196330	13201409	0	0	0	0	0	0	0	0	0	0	0	0	0	0	0	0	0	0	0	0
ENSG00000279804.2	PRAMEF18	1	13222705	13226106	0	0	0	0	0	0	0	0	0	0	0	0	0	0	0	0	0	0	0	0
ENSG00000250894.1	PRAMEF31P	1	13245863	13248652	0	0	0	0	0	0	0	0	0	0	0	0	0	0	0	0	0	0	0	0
ENSG00000270601.4	PRAMEF5	1	13254212	13263314	0	0	0	0	0	0	0	0	0	0	0	0	0	0	0	0	0	0	0	0
ENSG00000231219.1	PRAMEF32P	1	13273539	13275627	0	0	0	0	0	0	0	0	0	0	0	0	0	0	0	0	0	0	0	0
ENSG00000207511.1	RNU6-771P	1	13279125	13279231	0	0	0	0	0	0	0	0	0	0	0	0	0	0	0	0	0	0	0	0
ENSG00000182330.10	PRAMEF8	1	13281035	13285174	0	0	0	0	0	0	0	0	0	0	0	0	0	0	0	0	0	0	0	0
ENSG00000237700.2	PRAMEF33	1	13303539	13308907	0	0	0	0	0	0	0	0	0	0	0	0	0	0	0	0	0	0	0	0
ENSG00000204501.7	PRAMEF15	1	13315581	13322598	0	0	0	0	0	0	0	0	0	0	0	0	0	0	0	0	0	0	0	0
ENSG00000228229.2	AC243961.1	1	13324039	13324518	0	0	0	0	0	0	0	0	0	0	0	0	0	0	0	0	0	0	0	0
ENSG00000204481.7	PRAMEF14	1	13342034	13347134	0	0	0	0	0	0	0	0	0	0	0	0	0	0	0	0	0	0	0	0
ENSG00000204480.8	PRAMEF19	1	13369067	13371900	0	0	0	0	0	0	0	0	0	0	0	0	0	0	0	0	0	0	0	0
ENSG00000204479.4	PRAMEF17	1	13389632	13392629	0	0	0	0	0	0	0	0	0	0	0	0	0	0	0	0	0	0	0	0
ENSG00000204478.9	PRAMEF20	1	13410450	13421328	0	0	0	0	0	0	0	0	0	0	0	0	0	0	0	0	0	0	0	0
ENSG00000162494.6	LRRC38	1	13474973	13514003	0	0	0	0	0	0	0	0	0	0	0	0	0	0	0	0	0.04	0.03	0	0
ENSG00000259961.1	AL354712.1	1	13513220	13516270	0	0	0	0	0	0	0	0	0	0	0	0	0	0	0	0	0	0	0	0
ENSG00000215909.3	BRWD1P1	1	13555001	13555694	0	0	0	0	0	0	0	0	0	0	0	0	0	0	0	0	0	0	0	0
ENSG00000162493.16	PDPN	1	13583465	13617957	0	0	0	0	2.13	2.79	0.11	0.14	0	0	0	0	0	0	0	0	0	0	0	0
ENSG00000222952.1	RNA5SP41	1	13623184	13623284	0	0	0	0	0	0	0	0	0	0	0	0	0	0	0	0	0	0	0	0
ENSG00000237445.2	AL359771.1	1	13657311	13659910	0	0	0	0	0	0	0	0	0	0	0	0	0	0	0	0	0	0	0	0
ENSG00000253085.1	RF00564	1	13696070	13696199	0	0	0	0	0	0	0	0	0	0	0	0	0	0	0	0	0	0	0	0
ENSG00000116731.22	PRDM2	1	13700198	13825079	22.27	19.04	17.5	15.15	0.29	0.38	2.12	2.75	24.06	19.45	25.04	22.28	25.47	20.21	23.7	18.63	23.69	17.88	25.14	19.9
ENSG00000189337.17	KAZN	1	13892792	15118043	2.67	2.28	3.83	3.32	0	0	0.03	0.04	1.59	1.29	1.58	1.41	3.86	3.06	1.12	0.88	3.42	2.58	3.36	2.66
ENSG00000252151.1	RNU6-1265P	1	14124233	14124335	0	0	0	0	0	0	0	0	0	0	0	0	0	0	0	0	0	0	0	0
ENSG00000231606.2	AL357873.1	1	14221887	14304445	0	0	0	0	0	0	0	0	0	0	0	0	0	0	0	0	0	0	0.2	0.15
ENSG00000234593.3	KAZN-AS1	1	14338825	14419973	0	0	0	0	0	0	0	0	0	0	0	0	0	0	0	0	0	0	0	0
ENSG00000235829.1	TBCAP2	1	14692129	14692613	0	0	0	0	0	0	0	0	0	0	0	0	0	0	0	0	0	0	0	0
ENSG00000287756.1	AL031293.1	1	14774469	14777727	0	0	0	0	0	0	0	0	0	0	0	0	0	0	0	0	0	0	0	0
ENSG00000175147.13	TMEM51-AS1	1	15111815	15153618	0	0	0.02	0.02	0	0	0	0	0.02	0.01	0.09	0.08	0	0	0.17	0.14	0.25	0.19	0.05	0.04
ENSG00000171729.14	TMEM51	1	15152532	15220478	0.45	0.38	0.32	0.28	0	0	0	0	0.93	0.75	0.69	0.62	0.31	0.25	1.31	1.03	0.84	0.63	1.67	1.32
ENSG00000204464.7	C1orf195	1	15164344	15171317	0	0	0	0	0	0	0	0	0	0	0	0	0	0	0	0	0	0	0	0
ENSG00000215720.4	AL035405.1	1	15191828	15192845	0	0	0	0	0	0	0	0	0	0	0	0	0	0	0	0	0	0	0	0
ENSG00000278480.1	AL391094.1	1	15226373	15227549	0	0	0	0	0	0	0	0	0	0	0	0	0	0	0	0	0	0	0	0
ENSG00000142621.19	FHAD1	1	15247272	15400283	0.35	0.3	0	0	0	0	0	0	0.21	0.17	1.53	1.36	0.6	0.47	0.93	0.73	0.08	0.06	0.65	0.51
ENSG00000233485.1	AL031283.2	1	15326680	15343876	0.05	0.04	0	0	0	0	0	0	0	0	0	0	0.03	0.03	0	0	0	0	0	0
ENSG00000236045.1	AL031283.3	1	15334166	15335464	0	0	0	0	0	0	0	0	0	0	0.15	0.14	0	0	0	0	0	0	0	0
ENSG00000228140.2	AL031283.1	1	15402979	15409433	1.51	1.29	0.78	0.68	0	0	0	0	0.65	0.52	2.64	2.35	1.01	0.8	2.2	1.73	1.28	0.97	0.44	0.35
ENSG00000142634.13	EFHD2	1	15409888	15430339	308.42	263.67	289.54	250.76	11.41	14.91	16.84	21.88	343.89	277.92	504.53	448.89	599.05	475.14	406.02	319.03	552.9	417.34	425.6	336.85
ENSG00000162438.11	CTRC	1	15438439	15449242	1.37	1.17	0.82	0.71	0	0	1.99	2.58	0.47	0.38	1.78	1.58	0.88	0.7	3.63	2.85	1.77	1.34	1.12	0.89
ENSG00000142615.8	CELA2A	1	15456728	15472091	0.13	0.11	0	0	0	0	0	0	0	0	0	0	0	0	0.26	0.2	0	0	0	0
ENSG00000215704.9	CELA2B	1	15465909	15491400	0	0	0	0	0	0	0	0	0	0	0	0	0	0	0	0	0	0	0	0
ENSG00000132906.18	CASP9	1	15490832	15526534	12.74	10.89	10.56	9.15	0.6	0.78	1.68	2.18	15.87	12.83	20.68	18.4	20.14	15.97	19.89	15.63	24.47	18.47	16.65	13.17
ENSG00000116138.13	DNAJC16	1	15526813	15592379	5.67	4.84	6.55	5.67	0	0	0.5	0.65	7.14	5.77	3.53	3.14	3.79	3.01	7.19	5.65	4.88	3.68	7.53	5.96
ENSG00000251866.1	SCARNA21B	1	15542165	15542304	0	0	0	0	0	0	0	0	0	0	0	0	0	0	0	0	0	0	0	0
ENSG00000272510.1	AL121992.3	1	15565611	15565956	0	0	0	0	0	0	0	0	4.66	3.76	1.12	1	0.65	0.52	0.64	0.51	0.64	0.49	1.41	1.12
ENSG00000116771.6	AGMAT	1	15571699	15585051	1.21	1.04	1.43	1.24	0	0	0.3	0.39	3.42	2.76	2.07	1.84	2.17	1.72	5.41	4.25	1.78	1.34	4.1	3.25
ENSG00000237301.1	AL121992.1	1	15586136	15603626	0.02	0.02	0.05	0.05	0	0	0.04	0.06	0.12	0.1	0.03	0.03	0	0	0.03	0.03	0	0	0.26	0.21
ENSG00000235084.3	CHCHD2P6	1	15604597	15605043	0.18	0.15	1.18	1.02	0	0	0	0	0.45	0.37	0.83	0.74	1.43	1.14	0	0	1.38	1.04	0.49	0.39
ENSG00000252417.1	RNU7-179P	1	15608078	15608145	0	0	0	0	0	0	0	0	0	0	0	0	0	0	0	0	0	0	0	0
ENSG00000236500.1	CD24P1	1	15614643	15614867	0	0	0	0	0	0	0	0	0	0	0	0	0	0	0	0	0	0	0	0
ENSG00000197312.12	DDI2	1	15617458	15669044	3.25	2.77	3.02	2.62	0.21	0.27	0.29	0.38	4.4	3.55	2.95	2.63	2.74	2.18	5.1	4	2.94	2.22	4.19	3.31
ENSG00000215695.1	RSC1A1	1	15659869	15661722	1.24	1.06	1.24	1.08	0	0	0	0	0	0	0.22	0.2	0	0	0	0	0	0	0	0
ENSG00000271742.1	AL121992.2	1	15682873	15683128	5.01	4.28	0.5	0.43	0	0	2.44	3.16	0	0	0	0	0	0	0	0	0	0	0	0
ENSG00000116786.13	PLEKHM2	1	15684320	15734769	33.48	28.62	30.58	26.48	2.85	3.72	1.93	2.51	50.28	40.63	39.5	35.14	53.73	42.62	48.18	37.86	52.25	39.44	43.33	34.29
ENSG00000237938.5	AL450998.3	1	15720312	15736896	0.52	0.45	0.7	0.6	0	0	0	0	0.25	0.2	0.18	0.16	0.84	0.66	0.63	0.49	0.18	0.14	0.21	0.16
ENSG00000162461.8	SLC25A34	1	15736258	15741392	0.79	0.68	1.06	0.92	0	0	0	0	1.34	1.08	0.53	0.47	2.16	1.71	1.14	0.9	1.82	1.37	1.83	1.45
ENSG00000224459.1	SLC25A34-AS1	1	15740051	15749896	0	0	0	0	0	0	0	0	0	0	0	0	0	0	0	0	0	0	0	0
ENSG00000162460.7	TMEM82	1	15742499	15747982	0	0	0	0	0	0	0	0	0	0	0	0	0	0	0	0	0	0	0	0
ENSG00000162458.13	FBLIM1	1	15756607	15786594	0.04	0.03	0	0	0.19	0.25	2.24	2.91	0	0	0	0	0	0	0	0	0	0	0	0
ENSG00000224321.1	RPL12P14	1	15792796	15793285	0	0	0.15	0.13	0	0	0	0	0	0	0	0	0	0	0	0	0	0	0	0
ENSG00000233954.6	UQCRHL	1	15807169	15809348	3.38	2.89	3.39	2.94	0.17	0.23	0.06	0.08	2.09	1.69	1.2	1.07	0.56	0.44	0.94	0.74	0.75	0.56	1.04	0.83
ENSG00000178715.8	AL450998.1	1	15828232	15828669	0.56	0.48	0.87	0.75	0	0	0	0	0.94	0.76	2.75	2.45	1.24	0.99	5.91	4.64	1.92	1.45	0.43	0.34
ENSG00000179743.4	AL450998.2	1	15834474	15848147	3.23	2.76	1.98	1.71	0	0	0.62	0.81	3.4	2.75	1.93	1.71	2.69	2.13	2.7	2.12	1.7	1.29	2.87	2.28
ENSG00000065526.11	SPEN	1	15847707	15940456	34.34	29.35	35.55	30.79	0.4	0.53	2.23	2.9	31.54	25.49	26.8	23.84	26.42	20.96	29.09	22.86	43.63	32.93	26.47	20.95
ENSG00000270620.1	AL034555.1	1	15917698	15917908	0	0	0	0	0	0	0	0	0	0	0	0	0	0	0	0	0	0	0	0
ENSG00000116809.11	ZBTB17	1	15941869	15976132	29.73	25.42	27.87	24.13	2.03	2.65	8	10.39	36.13	29.2	28.66	25.5	49.46	39.23	42.04	33.04	42.28	31.91	40.92	32.39
ENSG00000234607.2	AL355994.4	1	15969632	15970194	0.38	0.33	0	0	0	0	0	0	0.31	0.25	0	0	0	0	0	0	0	0	0	0
ENSG00000231353.1	AL355994.1	1	15988182	15988441	0	0	0	0	0	0	0	0	0	0	0	0	0	0	0	0	0	0	0	0
ENSG00000275503.1	AL355994.5	1	15989140	15989375	0	0	0	0	0	0	0	0	0	0	0	0	0	0	0	0	0	0	0	0
ENSG00000224966.4	TBC1D3P6	1	15989871	15994751	0	0	0	0	0	0	0	0	0	0	0	0	0	0	0	0	0	0	0	0
ENSG00000183888.4	SRARP	1	16004236	16008807	0	0	0	0	0	0	0	0	0	0	0	0	0	0	0	0	0	0	0	0
ENSG00000233078.1	AL355994.3	1	16006160	16006671	0	0	0	0	0	0	0	0	0	0	0	0	0	0	0	0	0	0	0	0
ENSG00000173641.17	HSPB7	1	16014028	16019594	0	0	0	0	0	0	0	0	0.06	0.05	0	0	0	0	0	0	0	0	0.04	0.03
ENSG00000186510.12	CLCNKA	1	16018875	16034050	0	0	0.04	0.04	0	0	0	0	0.61	0.49	0	0	0.04	0.03	0.15	0.12	0	0	0	0
ENSG00000232456.1	AL355994.2	1	16035178	16040029	0	0	0	0	0	0	0	0	0	0	0	0	0	0	0	0	0	0	0	0
ENSG00000184908.17	CLCNKB	1	16043736	16057308	0	0	0	0	0	0	0	0	0	0	0	0	0	0	0	0	0.09	0.07	0	0
ENSG00000185519.9	FAM131C	1	16057769	16073651	0	0	0	0	0	0	0	0	0	0	0	0	0	0	0	0	0	0	0	0
ENSG00000142627.13	EPHA2	1	16124337	16156069	0.19	0.17	0.13	0.12	0	0	0	0	1.07	0.87	0.3	0.27	0.17	0.13	0.55	0.43	0.41	0.31	0.16	0.13
ENSG00000227959.1	AL451042.2	1	16155211	16157329	0	0	0	0	0	0	0	0	0	0	0	0	0	0	0	0	0	0	0	0
ENSG00000224621.1	AL451042.1	1	16159266	16161883	0	0	0	0	0	0	0	0	0	0	0	0	0	0	0	0	0	0	0	0
ENSG00000142632.17	ARHGEF19	1	16197854	16212652	2.01	1.72	3.48	3.02	1.13	1.48	0.51	0.66	7.65	6.18	6.51	5.79	8.31	6.59	9.04	7.11	5.57	4.21	8.47	6.7
ENSG00000234166.1	ARHGEF19-AS1	1	16197854	16198357	0	0	0	0	0	0	0	0	0	0	0	0	0	0	0	0	0	0	0	0
ENSG00000237276.8	ANO7L1	1	16215909	16228027	0.27	0.23	0.25	0.21	0	0	0	0	2.92	2.36	3.17	2.82	3.67	2.91	0.61	0.48	0.6	0.46	2.18	1.72
ENSG00000132881.12	CPLANE2	1	16231692	16237183	1.3	1.11	1.94	1.68	0	0	0.4	0.51	2.22	1.8	2.9	2.58	2.06	1.64	5.31	4.17	2.24	1.69	1.3	1.03
ENSG00000233929.1	MT1XP1	1	16241213	16241398	4.56	3.9	1.33	1.15	0	0	0	0	0	0	0	0	0	0	0	0	0	0	0	0
ENSG00000037637.11	FBXO42	1	16246840	16352480	7.71	6.59	7.09	6.14	0	0	0.84	1.09	16.79	13.57	16.23	14.44	19.67	15.6	18.84	14.8	18.36	13.86	17.79	14.08
ENSG00000055070.17	SZRD1	1	16352575	16398145	50.55	43.22	52.45	45.42	2.14	2.8	5.96	7.74	82.94	67.03	66.91	59.53	84.17	66.76	106.05	83.33	68.98	52.07	79.66	63.05
ENSG00000226457.1	RPL22P3	1	16369150	16369530	0	0	0.44	0.38	0	0	0	0	0	0	0	0	0	0	0	0	0	0	0	0
ENSG00000187144.11	SPATA21	1	16387117	16437424	0.03	0.03	0	0	0	0	0	0	0	0	0.08	0.07	0.06	0.05	0	0	0	0	0	0
ENSG00000157191.20	NECAP2	1	16440721	16460078	54.05	46.2	62.67	54.28	5.22	6.82	12.18	15.82	135	109.1	124.95	111.17	120.63	95.68	169.53	133.21	99.99	75.48	120.02	94.99
ENSG00000226029.1	LINC01772	1	16460948	16468481	1.32	1.13	1.41	1.22	0.17	0.22	0.44	0.57	1.56	1.26	1.27	1.13	1.69	1.34	1.31	1.03	1.81	1.37	0.92	0.73
ENSG00000080947.15	CROCCP3	1	16467436	16499257	4.83	4.13	1.84	1.6	0	0	0.19	0.25	3.1	2.5	2.31	2.06	2.18	1.73	3	2.36	1.4	1.05	5.18	4.1
ENSG00000206652.1	RNU1-1	1	16514122	16514285	98.93	84.57	50.83	44.02	190.12	248.51	0	0	2.61	2.11	163.24	145.24	13.11	10.4	0	0	26.05	19.66	9.37	7.42
ENSG00000261135.1	AL137802.2	1	16514645	16515754	0.69	0.59	0.75	0.65	0	0	0.34	0.44	1.32	1.07	0.71	0.64	0.3	0.24	0.2	0.16	0.38	0.29	0.44	0.35
ENSG00000285853.1	AL137802.3	1	16515034	16521788	0	0	0	0	0	0	0	0	0	0	0	0	0	0	0	0	0	0	0	0
ENSG00000224174.2	AL137802.1	1	16520694	16521796	0	0	0	0	0	0	0	0	0	0	0	0	0	0	0	0	0	0	0	0
ENSG00000233421.4	LINC01783	1	16533886	16536172	0	0	0.07	0.06	0	0	0	0	0.26	0.21	0	0	0.31	0.25	0.1	0.08	0.06	0.05	0	0
ENSG00000277344.1	RNU1-6P	1	16534081	16534224	0	0	0	0	0	0	0	0	0	0	0	0	0	0	0	0	0	0	0	0
ENSG00000225710.1	AL355149.1	1	16548651	16552531	0	0	0	0	0	0	0	0	0	0	0	0	0	0	0	0	0	0	0	0
ENSG00000219481.10	NBPF1	1	16562319	16613562	9.5	8.12	7.51	6.5	0.18	0.23	0.29	0.38	7.8	6.31	4.54	4.04	6.86	5.44	9.26	7.28	5.34	4.03	4.25	3.36
ENSG00000271732.1	AL137798.1	1	16617391	16617729	0	0	0	0	0	0	0	0	0	0	0	0	0	0	0	0	0	0	0	0
ENSG00000215908.10	CROCCP2	1	16618253	16657232	17.41	14.89	13.45	11.65	0.66	0.86	2.94	3.81	33.34	26.94	25.57	22.75	30.02	23.81	36.49	28.67	28	21.14	41.89	33.16
ENSG00000283773.1	AL137798.3	1	16642767	16643109	0	0	0	0	0	0	0	0	33.43	27.01	10.62	9.45	0	0	0	0	18.91	14.27	32.46	25.69
ENSG00000186301.8	MST1P2	1	16645622	16650289	0.88	0.75	1.32	1.14	0	0	0.32	0.41	0.76	0.62	1.39	1.24	0.91	0.72	0.81	0.64	0.71	0.53	1.36	1.08
ENSG00000282143.1	AL137798.2	1	16656879	16667524	0.31	0.26	0.51	0.44	0	0	0	0	0.18	0.14	0	0	0	0	0	0	0	0	0	0
ENSG00000207513.1	RNU1-3	1	16666785	16666948	98.93	84.57	50.83	44.02	190.12	248.51	0	0	2.61	2.11	163.24	145.24	13.11	10.4	0	0	26.05	19.66	9.37	7.42
ENSG00000280114.1	AL021920.2	1	16681097	16688749	0.21	0.18	0.16	0.14	0	0	0	0	0.19	0.15	0	0	0	0	0	0	0	0	0	0
ENSG00000236698.1	EIF1AXP1	1	16685621	16686055	6.18	5.28	12.22	10.58	0	0	1.1	1.43	0	0	0	0	0	0	12.56	9.87	3.11	2.35	0	0
ENSG00000268869.6	ESPNP	1	16687339	16720157	0.25	0.21	0.07	0.06	0	0	0	0	0.03	0.03	0.02	0.02	0.03	0.02	0	0	0.02	0.02	0.27	0.22
ENSG00000279151.1	AL021920.1	1	16701546	16705594	0	0	0	0	0	0	0	0	0	0	0	0	0	0	0	0	0	0	0	0
ENSG00000282740.1	AL021920.3	1	16739938	16750589	0	0	0	0	0	0	0	0	0	0	0	0	0	0	0	0	0	0	0	0
ENSG00000058453.17	CROCC	1	16740273	16972964	11.93	10.2	6.61	5.72	0.89	1.17	2.32	3.02	26.64	21.53	12.98	11.55	21.99	17.44	27.43	21.55	18.2	13.74	28.45	22.52
ENSG00000227684.2	CROCCP4	1	16740280	16750968	0	0	0	0	0	0	0	0	0.59	0.48	0	0	0.06	0.05	0.38	0.3	0.24	0.18	0	0
ENSG00000207389.1	RNU1-4	1	16740516	16740679	0	0	50.83	44.02	0	0	157.08	204.03	2.61	2.11	163.24	145.24	13.11	10.4	0	0	26.05	19.66	9.37	7.42
ENSG00000186715.11	MST1L	1	16754910	16770237	0.71	0.6	0.82	0.71	0	0	0	0	1	0.81	2.06	1.83	0.39	0.31	1.72	1.35	0.85	0.64	1.91	1.51
ENSG00000223643.6	BX284668.1	1	16851257	16853129	0	0	0	0	0	0	0	0	0	0	0	0	0	0	0	0	0	0	0	0
ENSG00000230239.1	BX284668.3	1	16855407	16859284	0	0	0	0	0	0	0	0	0	0	0	0	0	0	0	0	0	0	0	0
ENSG00000263811.1	MIR3675	1	16858949	16859021	0	0	0	0	0	0	0	0	0	0	0	0	0	0	0	0	0	0	0	0
ENSG00000228549.4	BX284668.2	1	16870945	16883659	0.22	0.18	0.13	0.11	0	0	0	0	0.42	0.34	0.07	0.06	0.78	0.62	0.74	0.58	0.28	0.21	0.43	0.34
ENSG00000277234.1	RNU1-5P	1	16873708	16873851	0	0	0	0	0	0	0	0	0	0	0	0	0	0	0	0	0	0	0	0
ENSG00000238142.2	BX284668.5	1	16887577	16889706	33.62	28.74	22.8	19.74	8.34	10.91	5.68	7.37	25.38	20.51	12.79	11.38	13.79	10.94	12.27	9.64	12.22	9.22	16	12.67
ENSG00000235241.1	BX284668.4	1	16889095	16889602	0	0	0	0	0	0	0	0	3.08	2.49	2.04	1.81	1.05	0.83	2.07	1.63	1.03	0.78	2.7	2.14
ENSG00000207005.1	RNU1-2	1	16895980	16896143	0	0	50.83	44.02	0	0	157.08	204.03	2.61	2.11	163.24	145.24	13.11	10.4	0	0	26.05	19.66	9.37	7.42
ENSG00000272426.1	BX284668.6	1	16904339	16904776	1.31	1.12	0.17	0.15	0	0	0	0	0	0	0	0	0	0	0.79	0.62	1.15	0.87	0	0
ENSG00000117122.13	MFAP2	1	16974502	16980835	0	0	0	0	0	0	0.2	0.26	0	0	0	0	0	0	0.12	0.09	0	0	0	0
ENSG00000286898.1	AL049569.2	1	16976302	16977792	0	0	0	0	0	0	0	0	0	0	0	0	0.51	0.4	0	0	0	0	0	0
ENSG00000226526.1	AL049569.1	1	16978926	17005091	0	0	0	0	0	0	0	0	0	0	0	0	0	0	0	0	0	0	0	0
ENSG00000159363.18	ATP13A2	1	16985958	17011928	10.3	8.81	10.25	8.88	3.15	4.11	3.61	4.7	24.71	19.97	22.99	20.46	27.23	21.6	31.16	24.49	16.12	12.17	25.85	20.46
ENSG00000117118.9	SDHB	1	17018722	17054170	92.03	78.68	89.71	77.69	4.72	6.17	10.98	14.26	69.93	56.52	94.24	83.85	91.59	72.65	89.24	70.12	92.21	69.6	81.77	64.72
ENSG00000117115.13	PADI2	1	17066761	17119451	37.8	32.32	70.2	60.8	0.9	1.18	0.59	0.76	38.81	31.36	46.63	41.49	82.05	65.08	23.28	18.29	81.61	61.61	35.63	28.2
ENSG00000204362.6	AL590644.1	1	17189783	17197617	0	0	0	0	0	0	0	0	0	0	0	0	0	0	0	0	0	0	0	0
ENSG00000282843.1	AL590644.3	1	17193232	17201733	0	0	0	0	0	0	0	0	0	0	0	0	0	0	0	0	0	0	0	0
ENSG00000142623.11	PADI1	1	17205128	17246007	0	0	0	0	0	0	0	0	0	0	0	0	0	0	0	0	0	0	0	0
ENSG00000142619.4	PADI3	1	17249098	17284233	0	0	0	0	0	0	0	0	0	0	0	0	0	0	0	0	0	0	0	0
ENSG00000266634.1	MIR3972	1	17277889	17277975	0	0	0	0	0	0	0	0	0	0	0	0	0	0	0	0	0	0	0	0
ENSG00000159339.13	PADI4	1	17308195	17364004	102.66	87.77	101.34	87.77	1.84	2.41	2.86	3.71	101.01	81.64	69.58	61.91	230.28	182.65	52.93	41.59	283	213.61	171.21	135.51
ENSG00000276747.1	PADI6	1	17372196	17401699	0.29	0.25	0.32	0.28	0	0	0.16	0.21	0.2	0.16	0.55	0.49	0.54	0.43	0.21	0.16	0.16	0.12	1.17	0.93
ENSG00000179051.14	RCC2	1	17406760	17439677	17.67	15.11	17.51	15.17	1.93	2.52	1.99	2.59	38.14	30.83	36.8	32.74	31.73	25.16	47.15	37.05	27.02	20.39	40.65	32.17
ENSG00000227751.1	RCC2-AS1	1	17406760	17407382	7.72	6.6	12.36	10.7	0	0	5.35	6.94	3.03	2.45	0	0	2.42	1.92	0.06	0.05	0	0	0	0
ENSG00000074964.17	ARHGEF10L	1	17539698	17697874	10.78	9.21	7.08	6.13	0.62	0.81	0.05	0.06	12.33	9.97	12.54	11.15	12.18	9.66	12.83	10.08	10.61	8.01	11.32	8.96
ENSG00000236648.2	AL136529.1	1	17717625	17749978	0	0	0	0	0	0	0	0	0	0	0	0	0	0	0	0	0	0	0	0
ENSG00000117148.8	ACTL8	1	17755333	17827063	0	0	0	0	0	0	0	0	0	0	0	0	0	0	0	0	0	0	0	0
ENSG00000284653.1	AL357509.1	1	18015712	18045612	0	0	0	0	0	0	0	0	0	0	0	0	0	0	0	0	0	0	0	0
ENSG00000261781.1	LINC01654	1	18065657	18074412	0	0	0	0	0	0	0	0	0	0	0	0	0	0	0	0	0	0	0	0
ENSG00000117154.12	IGSF21	1	18107798	18378483	0	0	0	0	0	0	0	0	0	0	0	0	0	0	0.16	0.13	0	0	0	0
ENSG00000280222.1	AL365209.1	1	18109389	18115861	0	0	0	0	0	0	0	0	0	0	0	0	0	0	0	0	0	0	0	0
ENSG00000230035.2	IGSF21-AS1	1	18166929	18179346	0	0	0	0	0	0	0	0	0	0	0	0	0	0	0	0	0	0	0	0
ENSG00000225387.1	AL591896.1	1	18385829	18388514	0	0	0	0	0	0	0	0	0	0	0	0	0	0	0	0	0	0	0	0
ENSG00000179023.8	KLHDC7A	1	18480982	18486126	0.09	0.08	0.12	0.11	0	0	0	0	0	0	0.02	0.01	0	0	0.06	0.04	0.09	0.07	0	0
ENSG00000235282.3	DYNLL1P3	1	18513118	18513383	0	0	0	0	0	0	0	0	0	0	0	0	0	0	0	0	0	0	0	0
ENSG00000225478.2	AL031737.1	1	18595414	18595636	0	0	0	0	0	0	0	0	0	0	0	0	0	0	0	0	0	0	0	0
ENSG00000009709.12	PAX7	1	18630846	18748866	0	0	0	0	0	0	0	0	0	0	0	0	0	0	0	0	0	0	0	0
ENSG00000179002.5	TAS1R2	1	18839599	18859682	0	0	0	0	0	0	0	0	0	0	0	0	0	0	0	0	0	0	0	0
ENSG00000159423.17	ALDH4A1	1	18871430	18902724	1.77	1.51	1.09	0.94	0	0	0.37	0.48	3.3	2.66	4.17	3.71	3.27	2.59	2.68	2.11	2.72	2.05	3	2.37
ENSG00000265606.1	MIR4695	1	18883202	18883275	0	0	0	0	0	0	0	0	0	0	0	0	0	0	0	0	0	0	0	0
ENSG00000221662.1	MIR1290	1	18897071	18897148	0	0	0	0	0	0	0	0	0	0	0	0	0	0	0	0	0	0	0	0
ENSG00000169991.11	IFFO2	1	18904280	18956676	9.71	8.3	5.74	4.97	1.27	1.66	1.99	2.59	8.09	6.54	6.98	6.21	7.48	5.93	8.68	6.82	5.27	3.98	9.28	7.34
ENSG00000272084.1	AL137127.1	1	19072110	19075511	0.21	0.18	0.06	0.05	0	0	0.12	0.16	0.72	0.59	0.64	0.57	0.43	0.34	0.35	0.28	0.56	0.42	0.48	0.38
ENSG00000127481.15	UBR4	1	19074510	19210266	56.37	48.19	51.26	44.39	7.93	10.36	11.79	15.32	83.25	67.28	111.53	99.23	115.48	91.6	95.57	75.1	104.11	78.58	99.53	78.77
ENSG00000230424.1	EMC1-AS1	1	19210501	19240704	2.31	1.98	0.87	0.75	0	0	0	0	2.87	2.32	1.33	1.18	1.52	1.2	3.59	2.82	1.67	1.26	2.91	2.31
ENSG00000127463.15	EMC1	1	19215660	19251527	8.14	6.96	7.22	6.25	0	0	1.17	1.52	9.16	7.4	7.75	6.9	6.57	5.21	7.72	6.06	3.81	2.88	8.26	6.54
ENSG00000053372.5	MRTO4	1	19251805	19260128	7.01	6	8.17	7.07	0.23	0.31	1.52	1.98	12.85	10.38	14.55	12.94	12.04	9.55	15.88	12.48	7.51	5.67	14.82	11.73
ENSG00000286064.1	AL035413.2	1	19260521	19262307	0	0	0	0	0	0	0	0	0	0	0	0	0	0	0.67	0.53	0	0	0	0
ENSG00000211454.14	AKR7L	1	19265982	19274194	0.06	0.05	0.1	0.09	0	0	0	0	0	0	0.09	0.08	0.1	0.08	0.05	0.04	0.43	0.33	0.22	0.18
ENSG00000162482.5	AKR7A3	1	19282573	19288770	0	0	0.14	0.12	0	0	0.11	0.15	0.75	0.61	0.72	0.64	0.81	0.64	1.18	0.93	0.34	0.26	0.78	0.62
ENSG00000270728.1	AL035413.1	1	19297080	19297903	0	0	0	0	0	0	0	0	0.34	0.28	0.25	0.22	0.29	0.23	0.29	0.22	0	0	0	0
ENSG00000053371.12	AKR7A2	1	19303965	19312146	17.18	14.69	15.42	13.35	2.92	3.82	3.16	4.1	36	29.1	50.92	45.3	39.98	31.71	45.73	35.93	25.17	19	33.85	26.79
ENSG00000200403.1	RNU6-1099P	1	19305076	19305182	0	0	0	0	0	0	0	0	0	0	0	0	0	0	0	0	0	0	0	0
ENSG00000040487.13	PQLC2	1	19312326	19329300	5.68	4.86	7	6.06	0	0	0.5	0.65	11.06	8.94	11.32	10.07	15.96	12.66	8.1	6.37	12.39	9.35	9.57	7.58
ENSG00000077549.18	CAPZB	1	19338775	19485539	288.16	246.35	281.26	243.59	25.28	33.05	39.78	51.66	360.95	291.7	397.05	353.27	432.68	343.18	367.39	288.68	412.5	311.37	350.98	277.79
ENSG00000240490.3	RN7SL277P	1	19424384	19424671	0	0	0	0	0	0	0	0	0	0	0	0	0	0	0	0	0	0	0	0
ENSG00000173436.15	MICOS10	1	19484403	19629821	71.13	60.81	85.19	73.78	8.83	11.54	14.39	18.69	70.83	57.24	73.7	65.57	49.57	39.32	74.75	58.74	53.89	40.68	62.59	49.54
ENSG00000201609.1	RNU4-28P	1	19510593	19510733	0	0	0	0	0	0	0	0	0	0	0	0	0	0	0	0	0	0	0	0
ENSG00000235185.1	AL031727.2	1	19591802	19596832	0	0	0	0	0	0	0	0	0	0	0	0	0	0	0	0	0	0	0	0
ENSG00000158747.14	NBL1	1	19596979	19658456	1.32	1.13	1.28	1.11	0	0	1.19	1.55	8.01	6.48	5.1	4.54	2.25	1.78	3.02	2.37	2.37	1.79	3.74	2.96
ENSG00000270136.6	MICOS10-NBL1	1	19597067	19656927	2.26	1.93	0.1	0.09	2.18	2.84	0	0	1.07	0.87	2.91	2.59	3.11	2.47	0	0	1.8	1.36	0.17	0.14
ENSG00000226396.1	AL031727.1	1	19608114	19608568	3.87	3.31	4.08	3.54	0.92	1.2	0	0	8.35	6.74	20.04	17.83	4.04	3.2	7.32	5.75	6.14	4.63	6.78	5.37
ENSG00000158748.4	HTR6	1	19664875	19680966	0.21	0.18	0.35	0.31	0	0	0.43	0.56	0.63	0.51	0.5	0.44	0.53	0.42	0.03	0.02	0.41	0.31	0.05	0.04
ENSG00000162542.13	TMCO4	1	19682213	19799945	6.44	5.51	6.58	5.7	0.68	0.89	1.12	1.45	16.47	13.31	14.04	12.49	12.35	9.79	16.18	12.71	9.15	6.9	18.34	14.51
ENSG00000178828.7	RNF186	1	19814029	19815283	0	0	0	0	0.4	0.53	0	0	0	0	0	0	0	0	0	0	0	0	0	0
ENSG00000235434.1	AL391883.1	1	19814367	19819502	0	0	0	0	0	0	0	0	0	0	0	0	0	0	0	0	0	0	0	0
ENSG00000169914.6	OTUD3	1	19882395	19912945	2.13	1.82	2.49	2.15	0.11	0.14	0.12	0.15	2.82	2.28	2.49	2.22	2.02	1.6	5.76	4.53	2.02	1.53	5.36	4.24
ENSG00000188784.4	PLA2G2E	1	19920009	19923617	0	0	0	0	0	0	0	0	0	0	0	0	0	0	0	0	0	0	0	0
ENSG00000242688.3	RN7SL304P	1	19970969	19971269	0	0	0	0	0	0	0	0	0	0	0	0	0	0	0	0	0	0	0	0
ENSG00000188257.11	PLA2G2A	1	19975431	19980416	0	0	0	0	0	0	0	0	0	0	0	0	0	0	0	0	0	0	0	0
ENSG00000127472.11	PLA2G5	1	20028179	20091911	0	0	0	0	0	0	0	0	0	0	0	0	0	0	0	0	0	0	0	0
ENSG00000117215.14	PLA2G2D	1	20111939	20119566	0.06	0.05	0.25	0.22	0	0	0	0	0.66	0.53	0.15	0.13	0.22	0.17	0	0	0.31	0.23	0.6	0.48
ENSG00000158786.4	PLA2G2F	1	20139326	20150386	0	0	0	0	0	0	0	0	0	0	0	0	0	0	0	0	0	0	0	0
ENSG00000227066.2	Z98257.1	1	20154171	20160568	0.6	0.51	0.31	0.27	0	0	0	0	0	0	0.22	0.2	0	0	0	0	0.2	0.15	0	0
ENSG00000187980.6	PLA2G2C	1	20161253	20177424	0.18	0.15	0.03	0.03	0	0	0	0	0	0	0.48	0.43	0.06	0.05	0.06	0.05	0.06	0.04	0.06	0.05
ENSG00000225986.1	UBXN10-AS1	1	20184242	20186486	0.74	0.63	0.96	0.83	0	0	0	0	0.72	0.58	1.05	0.94	1.2	0.95	1.8	1.42	0.29	0.22	0.98	0.78
ENSG00000162543.6	UBXN10	1	20186096	20196050	0.57	0.49	0.41	0.35	0.11	0.15	0	0	0.41	0.33	0.33	0.3	0.51	0.4	0.55	0.43	0.42	0.31	0.41	0.32
ENSG00000228105.2	LINC01757	1	20243095	20244664	0	0	0	0	0	0	0	0	0	0	0	0	0	0	0	0	0	0	0	0
ENSG00000284710.1	Z98257.2	1	20272018	20275005	0	0	0	0	0	0	0	0	0	0	0	0	0	0	0	0	0	0	0	0
ENSG00000158816.15	VWA5B1	1	20290919	20354894	0	0	0	0	0	0	0	0	0	0	0.02	0.02	0	0	0.06	0.04	0	0	0	0
ENSG00000226664.1	AL020998.1	1	20294211	20323187	1.51	1.29	0	0	0	0	0	0	0	0	0	0	0	0	0	0	0	0	0	0
ENSG00000236963.7	LINC01141	1	20360579	20431234	0	0	0	0	0	0	0	0	0	0	0	0	0	0	0	0	0	0	0	0
ENSG00000226487.1	AL139254.1	1	20412304	20413253	0	0	0	0	0	0	0	0	0	0	0	0	0	0	0	0	0	0	0	0
ENSG00000284641.1	AL139254.2	1	20476222	20478937	0	0	0	0	0	0	0	0	0	0	0	0	0	0	0	0	0	0	0	0
ENSG00000284743.1	AL139254.3	1	20478779	20480397	0	0	0	0	0	0	0	0	0	0	0	0	0	0	0	0	0	0	0	0
ENSG00000162545.6	CAMK2N1	1	20482391	20486210	1.68	1.43	1.8	1.56	0	0	0.28	0.36	0.56	0.46	1.06	0.95	1.24	0.99	0.8	0.63	0.43	0.33	0.65	0.52
ENSG00000090432.7	MUL1	1	20499448	20508151	11.61	9.92	10.63	9.2	0.16	0.2	1.16	1.51	18.43	14.89	26.03	23.16	23.57	18.7	22.3	17.53	25.19	19.01	18.04	14.28
ENSG00000215520.3	RPS4XP4	1	20525989	20526751	0	0	0	0	0	0	0	0	0	0	0	0	0	0	0	0	0	0	0	0
ENSG00000183114.8	FAM43B	1	20552573	20555020	0	0	0	0	0	0	0	0	0	0	0	0	0	0	0	0	0	0	0	0
ENSG00000158825.6	CDA	1	20589086	20618903	202.81	173.39	258.85	224.18	9.86	12.89	10.45	13.58	129.96	105.03	194.87	173.38	374.78	297.26	162.86	127.97	565.45	426.82	226.27	179.08
ENSG00000158828.8	PINK1	1	20633458	20651511	46.81	40.02	40.79	35.33	1.47	1.93	2.74	3.56	70.9	57.3	64.31	57.22	103.5	82.09	49.98	39.27	94.45	71.29	51.1	40.44
ENSG00000284005.1	MIR6084	1	20633679	20633788	0	0	0	0	0	0	0	0	0	0	0	0	0	0	0	0	0	0	0	0
ENSG00000117242.7	PINK1-AS	1	20642657	20652193	2.11	1.81	2.1	1.82	0	0	0.15	0.19	2.06	1.66	1.59	1.42	2.1	1.66	2.83	2.23	2.1	1.58	2.16	1.71
ENSG00000244038.9	DDOST	1	20651767	20661544	88.5	75.66	73.14	63.35	4.31	5.63	8.88	11.54	144.41	116.7	133.77	119.02	133.73	106.07	156.84	123.24	103.24	77.93	121.37	96.06
ENSG00000117245.12	KIF17	1	20664014	20718017	0.44	0.38	0.14	0.13	0	0	0	0	0.14	0.11	0.55	0.49	0.57	0.45	0	0	0.05	0.04	0.06	0.05
ENSG00000235432.1	AL663074.2	1	20692734	20694013	0	0	0	0	0	0	0	0	0	0	0	0	0	0	0	0	0	0	0	0
ENSG00000189410.12	SH2D5	1	20719731	20732837	0	0	0	0	0	0	0	0	0	0	0.03	0.03	0	0	0.03	0.03	0	0	0	0
ENSG00000233069.1	AL663074.1	1	20732880	20733952	0	0	0	0	0	0	0	0	0	0	0	0	0	0	0	0	0	0	0	0
ENSG00000127483.18	HP1BP3	1	20742679	20787323	165.21	141.24	135.49	117.34	17.28	22.59	11.83	15.37	75.16	60.74	48.18	42.87	47.22	37.45	90.16	70.85	53.42	40.33	80.89	64.02
ENSG00000075151.20	EIF4G3	1	20806292	21176888	26.96	23.05	29.34	25.41	1.31	1.71	1.32	1.71	10.08	8.15	8.58	7.64	8.29	6.58	10.76	8.45	10.28	7.76	11.96	9.46
ENSG00000251914.1	RNU7-200P	1	20841241	20841302	0	0	0	0	0	0	0	0	0	0	0	0	0	0	0	0	0	0	0	0
ENSG00000221808.1	MIR1256	1	20988314	20988432	0	0	0	0	0	0	0	0	0	0	0	0	0	0	0	0	0	0	0	0
ENSG00000233072.1	RPS15AP6	1	21003550	21003934	0	0	0	0	0	0	0	0	0	0	0	0	0	0	0	0	0	0	0	0
ENSG00000236073.2	AL627311.1	1	21073639	21073753	0	0	0	0	0	0	0	0	0	0	0	0	0	0	0	0	0	0	0	0
ENSG00000235112.1	HSPE1P27	1	21161475	21162081	0	0	0	0	0	0	0	0	0	0	0	0	0	0	0	0	0	0	0	0
ENSG00000287192.1	AL031005.2	1	21177054	21178164	0.42	0.36	0.6	0.52	0	0	0	0	0	0	0	0	0	0	0	0	0	0	0	0
ENSG00000117298.16	ECE1	1	21217247	21345572	74.16	63.4	70.28	60.87	2.03	2.65	4.13	5.36	44.26	35.77	37.99	33.8	53.95	42.79	45.9	36.06	83.34	62.91	54.59	43.21
ENSG00000236936.1	AL031005.1	1	21266082	21267251	1.36	1.16	0.77	0.66	1.42	1.86	1.13	1.47	0	0	2.18	1.94	0.35	0.28	0.35	0.28	0	0	0	0
ENSG00000231105.2	AL031728.1	1	21293290	21299874	1.58	1.35	1.25	1.08	0.04	0.05	0.29	0.38	1.19	0.97	0.89	0.79	1.2	0.95	0.93	0.73	0.84	0.63	1.74	1.38
ENSG00000236216.5	PPP1R11P1	1	21397987	21398362	0	0	0	0	0	0	0	0	0	0	0	0	0	0	0	0	0	0	0	0
ENSG00000228823.1	AL592309.1	1	21411460	21413293	0	0	0	0	0	0	0	0	0	0	0	0	0	0	0	0	0	0	0	0
ENSG00000236009.1	AL592309.2	1	21415898	21417492	0	0	0	0	0	0	0	0	0	0	0	0	0	0	0	0	0	0	0	0
ENSG00000227001.3	NBPF2P	1	21424625	21427967	0.41	0.35	0.29	0.25	0	0	1.04	1.35	0	0	0	0	0.2	0.16	0	0	0	0	0.69	0.55
ENSG00000187952.9	HS6ST1P1	1	21428303	21429536	0	0	0	0	0	0	0	0	0	0	0	0	0.22	0.17	0	0	0	0	0.12	0.09
ENSG00000186543.7	CROCCP5	1	21434318	21437558	0	0	0	0	0	0	0	0	0	0	0	0	0.15	0.12	0	0	0	0	0	0
ENSG00000142794.18	NBPF3	1	21440128	21485005	1.92	1.64	1.7	1.47	1.84	2.4	0.52	0.67	8.86	7.16	3.74	3.33	1.79	1.42	4.65	3.66	3.37	2.54	4.08	3.23
ENSG00000176378.8	PFN1P10	1	21459756	21460082	0	0	0	0	0	0	0	0	0	0	0	0	0	0	0	0	0	0	0	0
ENSG00000162551.14	ALPL	1	21509397	21578410	198.61	169.79	168.18	145.66	4.54	5.93	3.82	4.96	62.25	50.31	107.15	95.33	131.64	104.41	63.36	49.79	163.63	123.51	199.35	157.78
ENSG00000233431.1	LINC02596	1	21586472	21591187	1.92	1.64	0.94	0.81	1.88	2.46	0	0	0.35	0.29	0.39	0.35	0.44	0.35	0.45	0.35	0.42	0.32	0.48	0.38
ENSG00000076864.19	RAP1GAP	1	21596215	21669363	0.33	0.28	0.19	0.16	0	0	0.01	0.02	8.58	6.94	0.27	0.24	0.89	0.71	0.12	0.09	0.76	0.58	0.71	0.56
ENSG00000090686.15	USP48	1	21678298	21783606	27.48	23.5	23.09	20	1.5	1.96	1.8	2.34	22.33	18.04	16.21	14.43	19.98	15.84	23.81	18.71	25.87	19.53	24.39	19.3
ENSG00000231978.2	AL590103.1	1	21768269	21768575	0	0	0	0	0	0	0	0	0	0	0	0	0	0	0	0	0	0	0	0
ENSG00000187942.11	LDLRAD2	1	21812265	21825221	0.26	0.22	0.36	0.31	0	0	0	0	0.74	0.6	0.53	0.48	0.72	0.57	0.44	0.34	0.38	0.29	0.68	0.54
ENSG00000142798.20	HSPG2	1	21822244	21937310	0.14	0.12	0.18	0.15	0.19	0.25	0	0	2.87	2.32	1.07	0.95	1.35	1.07	1.64	1.28	0.93	0.7	1.28	1.01
ENSG00000232037.3	AL590556.1	1	21908098	21908580	0	0	0	0	0	0	0	0	0	0	0	0	0	0	0	0	0	0	0.36	0.29
ENSG00000283234.1	AL590556.2	1	21950679	21956871	0	0	0.07	0.06	0	0	0	0	0.34	0.28	0.68	0.6	0.19	0.15	0.29	0.23	0.14	0.1	0.41	0.33
ENSG00000219073.7	CELA3B	1	21977021	21998642	0	0	0	0	0	0	0	0	0	0	0	0	0	0	0	0	0	0	0	0
ENSG00000285959.1	AL590556.3	1	21983606	22030617	0	0	0	0	0	0	0	0	0	0	0	0	0	0	0	0	0	0	0	0
ENSG00000273610.1	RN7SL386P	1	21987481	21987777	0	0	0	0	0	0	0	0	0	0	0	0	0	0	0	0	0	0	0	0
ENSG00000201919.1	RNU6-1022P	1	21987816	21987919	0	0	0	0	0	0	0	0	0	0	0	0	0	0	0	0	0	0	0	0
ENSG00000142789.19	CELA3A	1	22001656	22012539	0	0	0	0	0	0	0	0	0	0	0	0	0	0	0	0	0	0	0	0
ENSG00000278124.1	RN7SL186P	1	22010650	22010946	0	0	0	0	0	0	0	0	0	0	0	0	0	0	0	0	0	0	0	0
ENSG00000201273.1	RNU6-776P	1	22010985	22011088	0	0	0	0	0	0	0	0	0	0	0	0	0	0	0	0	0	0	0	0
ENSG00000228397.3	LINC01635	1	22023990	22026048	0.1	0.09	0.04	0.03	0	0	0	0	0.22	0.18	0.49	0.43	0.37	0.29	0	0	0	0	0.15	0.12
ENSG00000218510.8	LINC00339	1	22024558	22031223	13.06	11.16	17.42	15.09	1.52	1.98	2.4	3.11	33.9	27.4	33.24	29.57	14.22	11.27	23.77	18.68	24.33	18.36	21.69	17.17
ENSG00000070831.17	CDC42	1	22025511	22101360	334.46	285.94	350.33	303.41	16.11	21.05	28.57	37.11	273.54	221.06	264.07	234.95	251.02	199.1	272.52	214.14	293.3	221.39	260.39	206.09
ENSG00000285752.1	AL031281.2	1	22028317	22052927	0.49	0.42	0.57	0.5	0	0	0	0	2.22	1.8	1.74	1.55	1.42	1.13	1.4	1.1	1.15	0.87	1.86	1.47
ENSG00000285794.1	AL031281.3	1	22030527	22030748	15.82	13.53	9.41	8.15	0	0	0	0	7.5	6.06	0	0	6.86	5.44	15.97	12.55	0	0	8.57	6.78
ENSG00000230068.2	CDC42-IT1	1	22059197	22064199	0.19	0.16	0	0	0	0	0	0	0	0	0.17	0.15	0	0	0.19	0.15	0.18	0.14	0	0
ENSG00000271428.1	AL031281.1	1	22068340	22068827	0	0	0	0	0	0	0	0	0.78	0.63	0.28	0.25	0	0	0.97	0.76	0.31	0.24	0.35	0.28
ENSG00000162552.15	WNT4	1	22117313	22143969	0.13	0.11	0.1	0.09	0	0	0	0	0.49	0.4	0.26	0.23	0.14	0.11	0.07	0.06	0.39	0.29	0.26	0.21
ENSG00000285873.1	AL445253.1	1	22142850	22157401	0.16	0.13	0.07	0.06	0	0	0	0	0	0	0	0	0	0	0	0	0	0	0	0
ENSG00000266564.1	MIR4418	1	22266239	22266300	0	0	0	0	0	0	0	0	0	0	0	0	0	0	0	0	0	0	0	0
ENSG00000234397.3	PPIAP34	1	22322840	22323331	0	0	0	0	0	0	0	0	0	0	0	0	0	0	0	0	0	0	0	0
ENSG00000279625.1	AL591122.1	1	22364630	22366482	0	0	0	0	0	0	0	0	0	0	0	0	0	0	0	0	0	0	0	0
ENSG00000184677.18	ZBTB40	1	22428838	22531157	9.34	7.98	7.22	6.25	0.66	0.87	1.68	2.19	13.18	10.65	9.11	8.11	9.16	7.27	14.83	11.65	8.32	6.28	12.18	9.64
ENSG00000237200.1	ZBTB40-IT1	1	22517474	22519708	0	0	0.43	0.37	0	0	0	0	0	0	0	0	0	0	1.24	0.97	0	0	0	0
ENSG00000070886.12	EPHA8	1	22563489	22603595	0	0	0	0	0	0	0	0	0	0	0	0	0	0	0	0	0	0	0	0
ENSG00000276835.2	MIR6127	1	22633258	22633366	0	0	0	0	0	0	0	0	0	0	0	0	0	0	0	0	0	0	0	0
ENSG00000173372.17	C1QA	1	22636628	22639678	5.64	4.82	6.25	5.41	1.71	2.24	0	0	4.33	3.5	13.67	12.17	6.38	5.06	31.72	24.93	12.14	9.17	11.56	9.15
ENSG00000159189.12	C1QC	1	22643633	22648110	0.81	0.69	0.67	0.58	0	0	0	0	0.86	0.7	1.61	1.44	0.77	0.61	8.07	6.34	1.56	1.18	2.15	1.7
ENSG00000173369.16	C1QB	1	22652762	22661637	1.99	1.7	2.21	1.91	0	0	0	0	4.71	3.81	8.07	7.18	2.72	2.15	26.12	20.53	4.95	3.74	11.11	8.8
ENSG00000133216.16	EPHB2	1	22710839	22921500	0.9	0.77	1.64	1.42	0	0	0	0	1.01	0.82	0.7	0.62	0.55	0.44	0.61	0.48	1.3	0.98	0.75	0.59
ENSG00000265422.1	MIR4684	1	22719517	22719598	0	0	0	0	0	0	0	0	0	0	0	0	0	0	0	0	0	0	0	0
ENSG00000225952.1	AL512444.1	1	22835713	22836849	0	0	0	0	0	0	0	0	0	0	0	0	0	0	0	0	0	0	0	0
ENSG00000264014.1	MIR4253	1	22863159	22863226	0	0	0	0	0	0	0	0	0	0	0	0	0	0	0	0	0	0	0	0
ENSG00000215906.8	LACTBL1	1	22953043	22965338	0	0	0	0	0	0	0	0	0	0	0	0	0	0	0	0	0	0	0	0
ENSG00000227868.6	TEX46	1	23010834	23015852	0	0	0	0	0	0	0	0	0	0	0.29	0.26	0	0	0	0	0	0	0	0
ENSG00000004487.16	KDM1A	1	23019443	23083689	18.01	15.4	15.08	13.06	1.14	1.48	3.16	4.11	28.34	22.91	27.67	24.62	21.73	17.23	27.19	21.36	17.72	13.38	26	20.58
ENSG00000240553.1	AL031428.1	1	23020147	23088058	0	0	0	0	0	0	0	0	0	0	0	0	0	0	0	0	0	0	0	0
ENSG00000263793.1	MIR3115	1	23044305	23044372	0	0	0	0	0	0	0	0	0	0	0	0	0	0	0	0	0	0	0	0
ENSG00000266802.1	AL031428.2	1	23057858	23057934	0	0	0	0	0	0	0	0	0	0	0	0	0	0	0	0	0	0	0	0
ENSG00000169641.13	LUZP1	1	23084023	23177808	3.61	3.08	2.73	2.36	0	0	0.8	1.05	2.45	1.98	2.08	1.85	1.82	1.44	3.58	2.82	2.21	1.67	2.33	1.84
ENSG00000229010.1	AL161672.1	1	23140325	23141142	0.15	0.13	0	0	0	0	0	0	0	0	0.13	0.12	0	0	0	0	0	0	0	0
ENSG00000206935.1	RNU6-514P	1	23162704	23162810	0	0	0	0	0	0	0	0	0	0	0	0	0	0	0	0	0	0	0	0
ENSG00000252578.1	RNU6-135P	1	23163953	23164053	0	0	0	0	0	0	0	0	0	0	0	0	0	0	0	0	0	0	0	0
ENSG00000179546.4	HTR1D	1	23191895	23194729	0	0	0	0	0	0	0	0	0	0	0	0	0	0	0	0	0	0	0	0
ENSG00000215381.3	AL109936.1	1	23244765	23245224	0	0	0	0	0	0	0	0	0	0	0	0	0	0	0	0	0	0	0	0
ENSG00000261326.4	LINC01355	1	23281307	23287488	0.1	0.08	0.05	0.05	0	0	0.02	0.02	2.66	2.15	1.99	1.77	2.09	1.66	3.53	2.77	1.78	1.34	3.79	3
ENSG00000284726.1	AL109936.6	1	23297797	23302866	0	0	0.32	0.28	0	0	0	0	0.27	0.22	0.81	0.72	0.23	0.18	0	0	0.44	0.33	0.25	0.2
ENSG00000125944.20	HNRNPR	1	23303771	23344336	62.37	53.32	62.31	53.97	6.78	8.86	4.36	5.66	61.05	49.34	53.72	47.8	41.48	32.9	64.92	51.01	35.5	26.79	52.15	41.27
ENSG00000125945.15	ZNF436	1	23359448	23369836	2.79	2.38	2.13	1.84	0	0	0.21	0.28	2.94	2.37	2.27	2.02	1.78	1.41	2.96	2.33	2.29	1.73	2.99	2.36
ENSG00000249087.7	ZNF436-AS1	1	23368997	23371839	0.28	0.24	0.24	0.21	0	0	0	0	1.44	1.17	1.49	1.32	1.3	1.03	1.25	0.99	0.92	0.69	2.39	1.89
ENSG00000201405.1	RF00019	1	23370254	23370346	0	0	0	0	0	0	0	0	0	0	0	0	0	0	0	0	0	0	0	0
ENSG00000271420.1	AL109936.2	1	23378380	23379029	0	0	0	0	0	0	0	0	0.98	0.79	0.72	0.64	0	0	0	0	0.79	0.59	0.22	0.18
ENSG00000204219.10	TCEA3	1	23381061	23424740	4.93	4.21	4.19	3.63	0	0	2.02	2.63	12.98	10.49	6.69	5.95	5.66	4.49	10.01	7.86	6.76	5.1	11.51	9.11
ENSG00000232482.2	AL357134.1	1	23410832	23412146	0	0	0	0	0	0	0	0	0	0	0	0	0	0	0	0	0	0	0	0
ENSG00000088280.19	ASAP3	1	23428563	23484568	0.28	0.24	0.25	0.22	0.88	1.14	0	0	0.75	0.6	0.77	0.69	0.84	0.67	0.91	0.71	0.96	0.73	0.78	0.62
ENSG00000007968.7	E2F2	1	23506438	23531233	1.3	1.11	2.22	1.92	0	0	0.41	0.54	4	3.23	3.88	3.45	3.52	2.79	4.33	3.4	2.21	1.67	3.58	2.83
ENSG00000235052.1	AL021154.1	1	23549139	23550915	0	0	0	0	0	0	0	0	0.44	0.35	0	0	0	0	0.73	0.57	0	0	0	0
ENSG00000117318.9	ID3	1	23557926	23559501	3.57	3.05	3.59	3.11	0.96	1.26	2.98	3.87	37.11	29.99	25.1	22.33	20.49	16.25	34.99	27.5	16.67	12.58	29.89	23.66
ENSG00000285802.1	AL450043.1	1	23576436	23593621	0.04	0.04	0.04	0.04	0	0	0	0	0.58	0.47	0.07	0.06	0.33	0.26	0.08	0.06	0	0	0.27	0.21
ENSG00000197880.8	MDS2	1	23581495	23640568	0.4	0.34	2.55	2.21	1.33	1.73	1.84	2.39	6.25	5.05	5.23	4.65	3.85	3.06	7.39	5.8	4.81	3.63	9.63	7.62
ENSG00000229239.2	AL451000.1	1	23670294	23680259	0	0	0	0	0	0	0	0	0	0	0	0	0	0	0	0	0	0	0	0
ENSG00000142676.14	RPL11	1	23691742	23696835	2560.77	2189.23	2507.99	2172.1	281.36	367.78	702.13	911.98	1506.44	1217.43	759.45	675.7	777.63	616.78	971.5	763.36	558.61	421.66	1207.35	955.57
ENSG00000236810.6	ELOA-AS1	1	23706901	23778296	3.54	3.03	4.39	3.81	2.84	3.72	0.12	0.15	5.89	4.76	7.56	6.73	4.04	3.2	5.26	4.13	3.59	2.71	4.41	3.49
ENSG00000011007.12	ELOA	1	23743155	23762059	18.53	15.84	17.91	15.51	1.12	1.47	1.59	2.07	15.38	12.43	10.76	9.57	12.9	10.23	16.02	12.59	10.54	7.95	13.13	10.39
ENSG00000057757.10	PITHD1	1	23778418	23788232	30.29	25.89	33.53	29.04	3.46	4.52	3.38	4.4	47.93	38.73	45.6	40.57	38.91	30.86	45.7	35.91	35.86	27.07	46.83	37.07
ENSG00000011009.11	LYPLA2	1	23791145	23795539	40.64	34.74	39.72	34.4	2.17	2.83	10.32	13.41	89.88	72.64	110.02	97.89	122.08	96.83	90.16	70.84	98.78	74.56	85.45	67.63
ENSG00000117308.15	GALE	1	23795599	23800781	7.51	6.42	6.22	5.38	0.2	0.27	1.34	1.74	6.75	5.45	16.39	14.58	12.95	10.27	10.03	7.88	10.62	8.02	8.48	6.71
ENSG00000117305.15	HMGCL	1	23801885	23838620	11.71	10.01	12.72	11.02	1.4	1.83	1.95	2.54	29.23	23.62	30.33	26.98	29.71	23.56	37.14	29.19	27.06	20.43	34.01	26.91
ENSG00000179163.11	FUCA1	1	23845077	23868294	18.28	15.62	15.18	13.15	0.33	0.43	1.27	1.65	26.44	21.37	26.88	23.92	21.59	17.12	20.02	15.73	20.58	15.53	19.1	15.11
ENSG00000188822.8	CNR2	1	23870515	23913362	3.19	2.73	3.42	2.96	0	0	0.17	0.22	7.68	6.21	2.77	2.46	5.64	4.47	4.77	3.75	2.96	2.24	3.57	2.83
ENSG00000229106.1	BTBD6P1	1	23901471	23902737	0.32	0.27	0.47	0.41	0	0	0	0	1.54	1.24	0.15	0.14	0.69	0.55	0.52	0.41	0.33	0.25	0.66	0.52
ENSG00000232557.3	AL590609.3	1	23907111	23907885	0	0	0	0	0	0	0	0	0	0	0	0	0	0	0	0	0	0	0	0
ENSG00000264926.1	MIR378F	1	23929070	23929147	0	0	0	0	0	0	0	0	0	0	0	0	0	0	0	0	0	0	0	0
ENSG00000230228.2	AL590609.2	1	23949016	23949383	0	0	0	0	0	0	0	0	0	0	0	0	0	0	0	0	0	0	0.61	0.48
ENSG00000189266.13	PNRC2	1	23956839	23963462	65.07	55.63	62.7	54.3	1.22	1.6	4.81	6.25	75.72	61.2	64.99	57.83	50.48	40.04	71.07	55.84	39.86	30.09	76.12	60.25
ENSG00000188529.14	SRSF10	1	23964804	23980927	44.84	38.34	40.34	34.94	2.23	2.91	4.5	5.84	45.63	36.87	28.49	25.35	27.16	21.54	50.72	39.85	30.23	22.82	47.06	37.25
ENSG00000215905.4	AL590609.1	1	24007881	24008519	0	0	0	0	0	0	0	0	0	0	0	0	0	0	0	0	0	0	0	0
ENSG00000225315.2	AL591178.1	1	24040835	24086799	0	0	0	0	0	0	0	0	0	0	0	0	0	0	0	0	0	0	0	0
ENSG00000142661.19	MYOM3	1	24056035	24112135	0	0	0	0	0	0	0	0	0	0	0	0	0	0	0	0	0	0	0	0
ENSG00000230703.1	AL591178.2	1	24066774	24083565	0	0	0	0	0	0	0	0	0	0	0	0	0	0	0	0	0	0	0	0
ENSG00000142677.4	IL22RA1	1	24119771	24143140	0	0	0	0	0	0	0	0	0	0	0	0	0	0	0	0	0	0	0	0
ENSG00000185436.12	IFNLR1	1	24154168	24187959	0.94	0.8	0.64	0.55	0	0	0.3	0.39	2.66	2.15	1.1	0.98	1.95	1.55	2.27	1.78	0.73	0.55	3.27	2.59
ENSG00000230023.2	AL590683.1	1	24200240	24211693	0	0	0	0	0	0	0	0	0	0	0	0	0.06	0.04	0	0	0	0	0	0
ENSG00000232298.2	AL138902.1	1	24307556	24321901	0	0	0	0	0	0	0	0	0	0	0	0	0.14	0.11	0	0	0	0	0	0
ENSG00000158055.15	GRHL3	1	24319322	24364482	0	0	0	0	0	0	0	0	0.39	0.31	0	0	0	0	0.04	0.03	0.06	0.04	0.05	0.04
ENSG00000001460.18	STPG1	1	24356999	24416934	2.12	1.81	1.47	1.28	0	0	0.18	0.24	1.55	1.25	1.6	1.42	0.88	0.7	1.55	1.22	1	0.75	2.31	1.83
ENSG00000001461.17	NIPAL3	1	24415802	24472976	6.85	5.85	6.84	5.92	0	0	1.52	1.98	14.09	11.39	8.85	7.87	8.7	6.9	14.05	11.04	7.63	5.76	14.66	11.6
ENSG00000286061.1	RCAN3AS	1	24496254	24535400	4.06	3.47	2.07	1.79	0	0	7.48	9.71	2.87	2.32	2.8	2.49	2.63	2.09	1.99	1.57	2.03	1.53	5.66	4.48
ENSG00000117602.12	RCAN3	1	24502351	24541040	15.68	13.4	17.08	14.79	2.23	2.91	1.78	2.32	26.02	21.03	13.21	11.75	8.26	6.55	19.22	15.1	8.89	6.71	20.59	16.29
ENSG00000264443.1	AL445686.2	1	24538802	24556024	0	0	0	0	0	0	0	0	0	0	0	0	0	0	0.86	0.68	0	0	0	0
ENSG00000184454.7	NCMAP	1	24556087	24609328	0	0	0	0	0	0	0	0	0.03	0.02	0	0	0	0	0.02	0.02	0	0	0	0
ENSG00000227312.2	AL445686.1	1	24563627	24563974	0	0	0	0	0	0	0	0	0	0	0	0	0	0	0	0	0	0	0	0
ENSG00000239106.1	RF00019	1	24625411	24625513	0	0	0	0	0	0	0	0	0	0	0	0	0	0	0	0	0	0	0	0
ENSG00000133226.17	SRRM1	1	24631716	24673281	56.65	48.43	56.5	48.93	3.79	4.95	2.39	3.1	60.27	48.7	36.84	32.78	40.05	31.77	60.92	47.87	40.61	30.66	51.55	40.8
ENSG00000284699.1	AL445648.1	1	24704894	24717596	0	0	0	0	0	0	0	0	0	0	0	0	0	0	0	0	0	0	0	0
ENSG00000169504.15	CLIC4	1	24745382	24844321	5.29	4.52	7.37	6.38	0.34	0.45	1.11	1.44	7.4	5.98	5.6	4.98	4.63	3.67	7.52	5.91	3.73	2.81	7.51	5.94
ENSG00000238482.1	RNU6-1208P	1	24777873	24777979	0	0	0	0	0	0	0	0	0	0	0	0	0	0	0	0	0	0	0	0
ENSG00000020633.18	RUNX3	1	24899511	24965121	53.58	45.8	43.38	37.57	4.12	5.39	6.91	8.97	96.63	78.09	108.03	96.12	70.84	56.19	105.96	83.26	46.3	34.95	74.81	59.21
ENSG00000278034.1	MIR6731	1	24919345	24919416	0	0	0	0	0	0	0	0	0	0	0	0	0	0	0	0	0	0	0	0
ENSG00000229162.1	AL445471.1	1	24961345	24963097	0.08	0.07	0.58	0.5	0	0	0	0	0.35	0.29	0.53	0.47	0.45	0.35	0.15	0.12	0.71	0.53	0.81	0.64
ENSG00000261025.1	AL445471.2	1	24968423	24970865	0	0	0	0	0	0	0	0	0	0	0	0	0	0	0	0	0.04	0.03	0	0
ENSG00000264371.1	MIR4425	1	25023503	25023586	0	0	0	0	0	0	0	0	0	0	0	0	0	0	0	0	0	0	0	0
ENSG00000285823.1	AL050344.2	1	25041136	25047404	0.29	0.25	0	0	0	0	0	0	0	0	0.27	0.24	0	0	0.1	0.08	0	0	0	0
ENSG00000233755.1	AL050344.1	1	25043707	25113120	0	0	0.32	0.27	0	0	0	0	0	0	0	0	0	0	0.32	0.25	0	0	0.24	0.19
ENSG00000233419.3	AL121994.1	1	25125053	25125454	0	0	0	0	0	0	0	0	0	0	0	0	0	0	0	0	0	0	0	0
ENSG00000231953.2	AL031432.1	1	25208139	25209437	0	0	0	0	0	0	0	0	0	0	0	0	0	0	0	0	0	0	0	0
ENSG00000117614.10	SYF2	1	25222276	25232502	77.98	66.67	91.17	78.96	2.77	3.61	7.09	9.21	57.3	46.31	56.79	50.52	52.85	41.92	57.78	45.4	64.21	48.46	60.56	47.93
ENSG00000284602.1	AL031432.4	1	25232586	25234775	0.3	0.25	0.07	0.06	0	0	0.06	0.08	1.2	0.97	0.86	0.76	0.92	0.73	1.8	1.41	0.95	0.72	1.54	1.22
ENSG00000284657.1	AL031432.5	1	25239494	25240253	0.08	0.07	0.08	0.07	0	0	0	0	0.39	0.32	0	0	0.16	0.13	0.66	0.52	0.47	0.36	0	0
ENSG00000117616.18	RSRP1	1	25242249	25338213	169	144.48	164.94	142.85	7.8	10.19	20.37	26.46	142.59	115.24	156.79	139.5	135.68	107.62	183.49	144.17	173.83	131.21	243.45	192.68
ENSG00000272432.1	AL031432.3	1	25247837	25248321	0.8	0.68	0.59	0.51	0	0	0	0	0	0	0.29	0.26	0.33	0.26	0	0	0	0	0	0
ENSG00000261349.1	AL031432.2	1	25266102	25267136	0.52	0.45	0.57	0.5	0	0	0	0	1.35	1.09	0.34	0.3	0.81	0.64	1.23	0.97	0	0	0	0
ENSG00000187010.21	RHD	1	25272393	25330445	0.45	0.39	0.27	0.24	0	0	0	0	0.84	0.68	0.9	0.8	0.7	0.55	0.48	0.38	0.07	0.05	1.25	0.99
ENSG00000224183.1	SDHDP6	1	25294164	25294643	1.72	1.47	3.35	2.9	0	0	0	0	1.61	1.3	2.95	2.63	3.14	2.49	3.05	2.4	0	0	4.98	3.94
ENSG00000259984.1	AL928711.1	1	25336429	25337465	0	0	0	0	0	0	0.1	0.13	1.29	1.04	0	0	0.21	0.16	1.51	1.19	0	0	2.5	1.98
ENSG00000183726.11	TMEM50A	1	25338317	25362361	103	88.05	113.62	98.4	8.78	11.48	15.21	19.76	81.33	65.72	131.86	117.32	107.89	85.57	84.52	66.41	99.44	75.06	107.51	85.09
ENSG00000188672.18	RHCE	1	25362249	25430192	0	0	0	0	0	0	0	0	0.86	0.7	1.22	1.09	1.2	0.96	1.05	0.83	0.25	0.19	0.7	0.55
ENSG00000238084.4	AL031284.1	1	25398721	25399198	0.49	0.42	0	0	1.7	2.22	0	0	0	0	1.94	1.73	3.33	2.64	0.04	0.03	0	0	0	0
ENSG00000204178.11	MACO1	1	25430858	25500209	4.58	3.91	4.87	4.22	0	0	0.78	1.01	10.28	8.31	7.48	6.66	6.02	4.78	8.13	6.39	6.75	5.1	7.93	6.28
ENSG00000157978.11	LDLRAP1	1	25543580	25568886	33.19	28.37	40.55	35.12	3.07	4.02	12.4	16.11	117.12	94.65	84.4	75.09	87.78	69.62	96.05	75.47	81.86	61.79	99.31	78.6
ENSG00000225643.1	AL606491.1	1	25581478	25590356	0.16	0.14	0	0	0	0	0	0	1.58	1.28	0.58	0.51	0	0	0.33	0.26	0.32	0.24	1.08	0.85
ENSG00000117643.14	MAN1C1	1	25617468	25786207	5.02	4.29	4.82	4.17	0	0	1.95	2.53	23.83	19.26	16.05	14.28	9.18	7.28	18.27	14.35	7.73	5.84	15.23	12.06
ENSG00000233478.1	AL031280.1	1	25644544	25659111	0.05	0.04	0.02	0.02	0	0	0	0	0.54	0.44	0.08	0.07	0.05	0.04	0.09	0.07	0.09	0.06	0.15	0.12
ENSG00000162430.17	SELENON	1	25800176	25818221	14.06	12.02	12.58	10.9	0.59	0.77	2.29	2.98	22.15	17.9	19.26	17.13	19.32	15.32	22.2	17.45	16.11	12.16	15.27	12.09
ENSG00000255054.3	AL020996.2	1	25811470	25823744	0	0	0.21	0.19	0	0	0.5	0.64	0	0	0.89	0.79	0.38	0.3	0.46	0.36	0	0	0	0
ENSG00000228172.5	AL020996.1	1	25816749	25820797	0.4	0.34	0.25	0.22	0	0	0	0	0.47	0.38	0.41	0.37	0.52	0.41	0.64	0.5	0.25	0.19	0.57	0.45
ENSG00000117640.18	MTFR1L	1	25818640	25832942	28.39	24.27	25.51	22.1	2.6	3.4	5.64	7.33	53.08	42.9	42.92	38.19	52.99	42.03	44.09	34.64	39.94	30.15	43.3	34.27
ENSG00000127423.10	AUNIP	1	25831913	25859458	0.18	0.15	0.34	0.3	0	0	0	0	0.46	0.37	0.17	0.15	0.16	0.13	0.62	0.49	0.24	0.18	0.16	0.12
ENSG00000272478.1	AL020996.3	1	25831913	25832134	0	0	3.62	3.13	0	0	2.05	2.66	0	0	0	0	0	0	0	0	0	0	0	0
ENSG00000236528.1	AL033528.2	1	25859613	25863420	0	0	0	0	0	0	0	0	0	0	0	0	0	0	1.36	1.07	0	0	0	0
ENSG00000182749.5	PAQR7	1	25861210	25871253	3.58	3.06	2.81	2.43	0.39	0.51	0.17	0.21	8.26	6.67	7.36	6.55	8.26	6.56	6.37	5.01	6.16	4.65	5.65	4.47
ENSG00000207302.1	RF00019	1	25877496	25877605	0	0	0	0	0	0	0	0	0	0	0	0	0	0	0	0	0	0	0	0
ENSG00000117632.23	STMN1	1	25884181	25906991	15.69	13.41	15.86	13.73	2.02	2.64	8.32	10.8	48.71	39.36	48.97	43.57	32.32	25.63	78.63	61.78	31.87	24.06	55.66	44.05
ENSG00000229786.1	SNRPFP2	1	25887360	25887610	0	0	0	0	0	0	0	0	0	0	0	0	0	0	0	0	0	0	0	0
ENSG00000223624.1	AL033528.1	1	25888970	25889109	0	0	0	0	0	0	0	0	0	0	0	0	0	0	0	0	0	0	0	0
ENSG00000283938.1	MIR3917	1	25906362	25906454	0	0	0	0	0	0	0	0	0	0	0	0	0	0	0	0	0	0	0	0
ENSG00000158006.14	PAFAH2	1	25959767	25998117	7.65	6.54	4.67	4.05	0.11	0.15	1.75	2.27	20.88	16.88	17.12	15.23	11.42	9.06	21.58	16.96	8.58	6.47	14.05	11.12
ENSG00000207237.1	RNU6-110P	1	25964197	25964300	0	0	0	0	0	0	0	0	0	0	0	0	0	0	0	0	0	0	0	0
ENSG00000252190.1	RF00492	1	26006006	26006130	0	0	0	0	0	0	0	0	0	0	0	0	0	0	0	0	0	0	0	0
ENSG00000252691.1	RF00283	1	26006216	26006299	0	0	0	0	0	0	0	0	0	0	0	0	0	0	0	0	0	0	0	0
ENSG00000158008.9	EXTL1	1	26019884	26036464	0	0	0	0	0	0	0	0	0	0	0	0	0	0	0.05	0.04	0	0	0	0
ENSG00000158014.14	SLC30A2	1	26037252	26046133	0.02	0.01	0	0	0	0	0	0	0	0	0	0	0	0	0	0	0	0	0	0
ENSG00000284309.1	AL391650.2	1	26046665	26049099	0	0	0	0	0	0	0	0	0	0	0	0	0	0	0	0	0	0	0	0
ENSG00000158022.6	TRIM63	1	26051304	26068436	0	0	0	0	0	0	0	0	0	0	0	0	0	0	0.18	0.14	0	0	0	0
ENSG00000175087.10	PDIK1L	1	26111165	26125555	2.05	1.76	1.12	0.97	0	0	0.05	0.06	4.33	3.5	1.81	1.61	1.33	1.05	3.32	2.61	1.47	1.11	2.73	2.16
ENSG00000197245.6	FAM110D	1	26159079	26163962	0	0	0	0	0	0	0	0	0	0	0	0	0	0	0	0	0	0	0	0
ENSG00000282872.1	C1orf232	1	26164161	26168581	0	0	0	0	0	0	0	0	0	0	0	0	0	0	0	0	0	0	0	0
ENSG00000236782.7	AL391650.1	1	26169516	26171831	1.12	0.96	0.09	0.08	0	0	0	0	0.31	0.25	0.14	0.12	0.39	0.31	0.69	0.54	0.32	0.24	0.95	0.75
ENSG00000142684.9	ZNF593	1	26169908	26170873	6.31	5.4	7.77	6.73	0	0	2.92	3.8	14.24	11.5	17.52	15.59	15.35	12.17	14.6	11.47	6.2	4.68	21.46	16.98
ENSG00000142675.18	CNKSR1	1	26177484	26189884	0.75	0.64	0.95	0.82	0	0	0.07	0.09	3.25	2.62	1.08	0.96	1.43	1.13	1.89	1.48	1.98	1.49	2.64	2.09
ENSG00000188782.8	CATSPER4	1	26190561	26202968	0	0	0	0	0	0	0	0	0	0	0	0	0	0	0	0	0	0	0	0
ENSG00000236155.6	AL355877.1	1	26209741	26229840	0	0	0	0	0	0	0	0	0	0	0.28	0.25	0	0	0	0	0	0	0	0
ENSG00000278572.1	AL355877.3	1	26218581	26220476	0	0	0	0	0	0	0	0	0	0	0	0	0	0	0	0	0	0	0	0
ENSG00000130695.15	CEP85	1	26234200	26278808	7.89	6.74	6.14	5.32	0	0	0.8	1.04	10.26	8.29	7.65	6.8	6.1	4.84	11.37	8.93	5.49	4.15	9.81	7.76
ENSG00000270733.1	AL355877.2	1	26263041	26263398	0	0	0	0	0	0	0	0	0	0	0	0	0	0	0	0	0	0	0	0
ENSG00000142669.15	SH3BGRL3	1	26280086	26281522	1373.85	1174.52	1365.48	1182.61	181.94	237.82	279.58	363.13	1924.52	1555.31	2806.21	2496.77	2966.47	2352.87	2153.09	1691.8	2281	1721.77	1680.43	1329.99
ENSG00000158062.20	UBXN11	1	26281328	26318363	100.27	85.73	75.83	65.67	3.67	4.79	9.81	12.74	94.72	76.55	107.7	95.82	143.85	114.1	108.77	85.46	103.93	78.45	108.46	85.84
ENSG00000169442.9	CD52	1	26317958	26320523	1254.12	1072.16	1951.92	1690.5	176.1	230.19	498.26	647.17	1354.85	1094.93	896.3	797.47	1051.57	834.06	1510.71	1187.05	600.35	453.16	1622.52	1284.15
ENSG00000176092.15	CRYBG2	1	26321698	26360080	1.88	1.6	3.24	2.8	0	0	1.55	2.01	1.47	1.19	1.07	0.95	3.74	2.97	2.81	2.21	2.94	2.22	1.72	1.36
ENSG00000225854.2	AL451139.1	1	26326688	26327033	0	0	0.26	0.23	0	0	0	0	0	0	0	0	0	0	0	0	0	0	0.71	0.56
ENSG00000176083.17	ZNF683	1	26361634	26374522	2.17	1.85	10.52	9.11	1.28	1.67	0.72	0.93	12.77	10.32	7.95	7.08	32.06	25.43	22.57	17.73	4.14	3.12	47.63	37.7
ENSG00000131914.11	LIN28A	1	26410817	26429728	0.03	0.03	0.23	0.2	1.02	1.33	0.27	0.35	0	0	0	0	0	0	0	0	0	0	0	0
ENSG00000117682.17	DHDDS	1	26432282	26471306	13.81	11.81	9.03	7.82	0	0	3.07	3.99	13.34	10.78	14.98	13.33	13.17	10.45	17.07	13.41	13.22	9.98	18.73	14.82
ENSG00000223583.1	AL513365.1	1	26454653	26455187	0	0	0	0	0	0	0	0	0	0	0	0	0	0	0.28	0.22	0	0	0.3	0.24
ENSG00000225891.2	AL513365.2	1	26462756	26468014	0.82	0.7	0.34	0.3	0	0	0	0	0.82	0.66	0.35	0.31	0.19	0.15	0.98	0.77	0.92	0.7	0.95	0.75
ENSG00000198830.11	HMGN2	1	26472440	26476642	356.21	304.53	383.5	332.13	28.69	37.5	56.91	73.92	412.65	333.49	486.79	433.11	564.03	447.36	516.52	405.86	446.63	337.13	617.49	488.72
ENSG00000224129.1	DPPA2P2	1	26519354	26520250	0	0	0	0	0	0	0	0	0	0	0	0	0	0	0	0	0	0	0	0
ENSG00000117676.14	RPS6KA1	1	26529761	26575030	131.14	112.12	120.71	104.54	4.24	5.54	15.24	19.8	201.45	162.8	200.72	178.58	282.66	224.19	227.78	178.98	316.21	238.68	191.23	151.35
ENSG00000238705.1	MIR1976	1	26554542	26554593	0	0	0	0	0	0	0	0	0	0	0	0	0	0	0	0	0	0	0	0
ENSG00000243905.3	RN7SL679P	1	26593243	26593546	0	0	0	0	0	0	0	0	0	0	0	0	0	0	0	0	0	0	0	0
ENSG00000252802.1	RF00019	1	26593940	26594041	0	0	0	0	0	0	0	0	0	0	0	0	0	0	0	0	0	0	0	0
ENSG00000252429.2	RNU7-29P	1	26602369	26602432	0	0	0	0	0	0	0	0	0	0	0	0	0	0	0	0	0	0	0	0
ENSG00000229247.2	AL627313.1	1	26640377	26640614	0	0	0	0	0	0	0	0	0	0	0	0	0	0	0	0	0	0	0	0
ENSG00000238316.1	RF01210	1	26642286	26642389	0	0	0	0	0	0	0	0	0	0	0	0	0	0	0	0	0	0	0	0
ENSG00000235069.2	AL627082.1	1	26647447	26647681	0	0	0	0	0	0	0	0	0	0	0	0	0	0	0	0	0	0	0	0
ENSG00000260063.1	AL512408.1	1	26692132	26694131	0.65	0.56	0.47	0.4	0	0	0	0	0.3	0.24	0.18	0.16	0.3	0.24	0.05	0.04	0.14	0.11	0.17	0.13
ENSG00000117713.20	ARID1A	1	26693236	26782104	39.89	34.1	35.26	30.53	2.44	3.19	2.13	2.77	33	26.67	21.19	18.85	27.96	22.18	35.66	28.02	33.2	25.06	33.04	26.15
ENSG00000060642.10	PIGV	1	26787472	26798398	4.08	3.48	4.9	4.25	0	0	1.05	1.36	12.27	9.91	15.1	13.44	10.87	8.62	16.62	13.06	14.6	11.02	14.79	11.71
ENSG00000241188.3	RN7SL165P	1	26814822	26815112	0	0	0	0	0	0	0	0	0	0	0	0	0	0	0	0	0	0	0	0
ENSG00000287810.1	AL034380.2	1	26817300	26817476	0	0	0	0	0	0	0	0	0	0	0	0	0	0	0	0	0	0	0	0
ENSG00000204160.12	ZDHHC18	1	26826688	26857604	252.26	215.66	237.38	205.59	4.22	5.52	6.66	8.65	158.91	128.42	136.91	121.81	290.73	230.59	180.72	142	461.03	348	219.58	173.79
ENSG00000175793.12	SFN	1	26863149	26864456	2.37	2.03	2.95	2.56	0	0	0.38	0.5	0	0	0.29	0.26	0.33	0.26	0.41	0.33	0.78	0.59	0.27	0.21
ENSG00000142751.15	GPN2	1	26876132	26890283	7.3	6.24	8.88	7.69	0.31	0.41	1.36	1.77	14.54	11.75	21.96	19.54	22.22	17.62	21.88	17.19	14.68	11.08	16.3	12.9
ENSG00000226698.1	AL034380.1	1	26876133	26878245	1.13	0.97	0	0	0	0	7.33	9.52	0	0	0	0	0	0	0	0	0	0	0	0
ENSG00000198746.13	GPATCH3	1	26890488	26900467	9.05	7.73	7.75	6.71	0.67	0.87	3.51	4.55	13.59	10.98	15.18	13.5	16.16	12.82	16.63	13.07	14.19	10.71	14.72	11.65
ENSG00000090273.14	NUDC	1	26900238	26946871	29.52	25.24	33.01	28.59	3.63	4.74	8.83	11.46	46.84	37.85	55.37	49.27	49.84	39.53	50.88	39.98	41.83	31.58	47.64	37.7
ENSG00000131910.5	NR0B2	1	26911489	26913975	0	0	0	0	0	0	0	0	0.11	0.09	0	0	0	0	0.1	0.07	0	0	0	0
ENSG00000175707.9	KDF1	1	26949562	26960468	0.21	0.18	0.42	0.37	0	0	0.19	0.24	1.78	1.44	1.62	1.44	0.69	0.55	1.63	1.28	0.83	0.63	1.86	1.47
ENSG00000172746.6	RPL12P13	1	26980165	26980975	0	0	0	0	0	0	0	0	0	0	0	0	0	0	0	0	0	0	0	0
ENSG00000224064.1	AL356390.1	1	26983628	26984024	0	0	0	0	0	0	0	0	0	0	0	0	0	0	0	0	0	0	0	0
ENSG00000225294.1	OSTCP2	1	26985897	26986340	0	0	0	0	0	0	0	0	0	0	0	0	0	0	0	0	0	0	0	0
ENSG00000253368.4	TRNP1	1	26993692	27000886	0.39	0.33	0.53	0.46	0	0	0	0	0.37	0.3	0.78	0.7	0.41	0.33	0.24	0.18	0.69	0.52	0.28	0.22
ENSG00000158246.8	TENT5B	1	27005020	27012850	0.14	0.12	0.11	0.09	0.4	0.52	0	0	0.25	0.2	0.19	0.17	0.42	0.33	0.17	0.13	0.08	0.06	0.05	0.04
ENSG00000090020.11	SLC9A1	1	27098809	27166981	14.26	12.19	13.72	11.88	0.44	0.58	1.57	2.04	11.5	9.29	17.22	15.32	21.07	16.71	15.59	12.25	30.47	23	13.99	11.07
ENSG00000229985.2	AL590640.2	1	27176751	27177277	0	0	0	0	0	0	0	0	0	0	0	0	0	0	0	0	0	0	0	0
ENSG00000214973.3	CHCHD3P3	1	27200834	27201473	0	0	0	0	0	0	0	0	0	0	0	0	0.25	0.2	0	0	0.23	0.17	0.73	0.58
ENSG00000225159.1	NPM1P39	1	27206930	27207796	0.29	0.25	0	0	0	0	0	0	0	0	0.37	0.33	0.28	0.22	0	0	0.13	0.1	0	0
ENSG00000225990.2	SNRPEP7	1	27211265	27211484	0	0	0	0	0	0	0	0	0	0	0	0	0	0	0	0	0	0	0	0
ENSG00000224311.1	AL590640.1	1	27229106	27234352	0	0	0	0	0	0	0	0	0	0	0	0	0	0	0	0	0	0	0	0
ENSG00000142784.16	WDTC1	1	27234632	27308636	35.5	30.35	39.33	34.07	1.19	1.55	2.91	3.78	50.55	40.85	45.6	40.57	79.2	62.81	54.22	42.61	86.03	64.94	49.91	39.5
ENSG00000252098.1	RF00019	1	27255464	27255567	0	0	0	0	0	0	0	0	0	0	0	0	0	0	0	0	0	0	0	0
ENSG00000243659.1	FO393419.3	1	27311240	27311838	0	0	0.79	0.69	0	0	0	0	0	0	0	0	0	0	0	0	0	0	0	0
ENSG00000186501.14	TMEM222	1	27322145	27336400	25.47	21.78	26.18	22.68	0.07	0.09	5.52	7.17	50.75	41.01	58.96	52.46	63.84	50.63	60.68	47.68	62.86	47.45	54.88	43.44
ENSG00000206888.1	RNU6-48P	1	27325219	27325325	0	0	0	0	0	0	0	0	0	0	0	0	0	0	0	0	0	0	0	0
ENSG00000241547.1	ACTG1P20	1	27325329	27325796	3.36	2.87	0.78	0.68	0	0	0	0	0.83	0.67	0.61	0.54	0.35	0.28	0.7	0.55	0	0	0.76	0.6
ENSG00000142765.18	SYTL1	1	27342020	27353937	69.95	59.8	64.15	55.56	1.51	1.98	21.48	27.9	185.92	150.25	206.16	183.42	254.24	201.65	163.01	128.08	184.06	138.94	205.65	162.77
ENSG00000142733.17	MAP3K6	1	27354067	27366961	10.49	8.97	9.58	8.29	0	0	0.5	0.65	9.01	7.28	11.25	10.01	10.44	8.28	11.19	8.79	7.62	5.75	9.86	7.81
ENSG00000142748.12	FCN3	1	27369112	27374824	0	0	0	0	0	0	0	0	0	0	0.1	0.09	0	0	0	0	0	0	0	0
ENSG00000174950.11	CD164L2	1	27379176	27383333	0	0	0.07	0.06	0	0	0	0	0.29	0.24	0	0	0	0	0.12	0.1	0	0	0	0
ENSG00000231207.1	FO393419.1	1	27389468	27390145	0	0	0	0	0	0	0	0	0	0	0	0	0	0	0	0	0	0	0	0
ENSG00000181773.7	GPR3	1	27392622	27395814	0.99	0.85	1.01	0.88	0.27	0.35	0	0	0.17	0.14	0.17	0.15	0.05	0.04	0	0	0.09	0.07	0.26	0.2
ENSG00000158195.11	WASF2	1	27404230	27490167	72.09	61.63	60.02	51.99	1.87	2.44	4.23	5.5	79.29	64.08	60.71	54.02	77.28	61.29	75.28	59.15	81.25	61.33	64.42	50.98
ENSG00000241169.1	FO393419.2	1	27457198	27459582	0	0	0	0	0	0	0	0	0	0	0	0	0	0	0	0	0	0	0	0
ENSG00000237429.1	BX293535.1	1	27525805	27530561	0.87	0.74	0	0	0	0	0	0	0	0	2.86	2.55	2.26	1.79	2.21	1.74	1.14	0.86	0	0
ENSG00000126705.14	AHDC1	1	27534035	27604431	2.25	1.92	3.49	3.02	0.04	0.06	0.9	1.17	4.99	4.03	2.7	2.4	2.15	1.71	5.43	4.27	3.21	2.43	3.15	2.49
ENSG00000000938.13	FGR	1	27612064	27635185	539.85	461.52	507.15	439.23	16.65	21.76	11.51	14.95	407	328.92	573.45	510.21	646.17	512.51	506.46	397.96	607.29	458.4	391.25	309.66
ENSG00000235912.1	AL031729.1	1	27649419	27649610	6.75	5.77	10.06	8.72	0	0	0	0	0	0	0	0	0	0	0	0	0	0	0	0
ENSG00000233975.1	LINC02574	1	27660328	27662722	0.37	0.32	1.89	1.63	0	0	0	0	0	0	0	0	0	0	0.39	0.3	0.38	0.29	0	0
ENSG00000126709.15	IFI6	1	27666064	27672198	47.95	40.99	512.32	443.71	4.57	5.97	3.97	5.16	62.38	50.41	82.48	73.38	263.97	209.37	386.04	303.33	324.19	244.71	141.86	112.28
ENSG00000225886.3	AL445490.1	1	27669468	27703063	0.47	0.4	4.83	4.18	0	0	0	0	1.55	1.25	0.28	0.25	0.32	0.26	2.58	2.03	2.07	1.56	0.7	0.56
ENSG00000206767.1	RNU6-949P	1	27675603	27675709	0	0	0	0	0	0	0	0	0	0	0	0	0	0	0	0	0	0	0	0
ENSG00000226662.2	CHMP1AP1	1	27686810	27687471	0	0	0	0	0	0	0	0	0	0	0	0	0	0	0	0	0	0	0	0
ENSG00000207095.1	RNU6-424P	1	27693731	27693835	0	0	0	0	0	0	0	0	0	0	0	0	0	0	0	0	0	0	0	0
ENSG00000287244.1	AL020997.5	1	27724822	27725756	0	0	0	0	0	0	0	0	0	0	0	0	0	0	0	0	0	0	0	0
ENSG00000009780.15	FAM76A	1	27725979	27763122	3.29	2.81	4.9	4.24	0.38	0.5	1.35	1.76	7.05	5.7	5.01	4.46	5.32	4.22	6.22	4.89	3.74	2.83	7.15	5.66
ENSG00000231344.1	AL020997.1	1	27739091	27739439	0	0	0	0	0	0	0	0	0	0	0.55	0.49	0.64	0.5	0	0	0	0	0	0
ENSG00000230833.1	RPEP3	1	27739954	27740629	0	0	0	0	0	0	0	0	0	0	0	0	0	0	0	0	0	0	0	0
ENSG00000117758.14	STX12	1	27773219	27824443	16.19	13.84	15.38	13.32	1.97	2.57	0.68	0.88	18.26	14.76	18.56	16.51	14.36	11.39	19.15	15.05	19.06	14.39	21.32	16.88
ENSG00000269971.1	AL020997.2	1	27773858	27774041	0	0	2.77	2.4	0	0	0	0	0	0	0	0	0	0	0	0	0	0	0	0
ENSG00000270031.1	AL020997.3	1	27819983	27820341	0	0	0	0	0	0	0	0	1.42	1.15	1.54	1.37	0	0	1.18	0.93	1.18	0.89	1.94	1.54
ENSG00000223062.1	RNU6-1245P	1	27824538	27824643	0	0	0	0	0	0	0	0	0	0	0	0	0	0	0	0	0	0	0	0
ENSG00000286433.1	AL020997.4	1	27827812	27831209	0	0	0.05	0.04	0	0	0	0	0	0	0	0	0.09	0.07	0	0	0	0	0.08	0.06
ENSG00000117751.18	PPP1R8	1	27830782	27851676	16.65	14.23	16.87	14.61	1.27	1.66	3.22	4.18	29.59	23.91	27.22	24.22	27.28	21.64	36.06	28.34	22.81	17.22	34.26	27.11
ENSG00000252947.1	SCARNA1	1	27834401	27834566	0	0	0	0	0	0	0	0	0	0	0	0	0	0	0	0	0	0	0	0
ENSG00000130775.16	THEMIS2	1	27872543	27886685	300.49	256.9	262.77	227.58	8.17	10.68	16.01	20.79	209.92	169.65	391.18	348.04	467.18	370.54	362.02	284.46	589.44	444.93	263.6	208.63
ENSG00000117748.10	RPA2	1	27891524	27914746	43.45	37.14	40.57	35.14	3.04	3.97	10.17	13.21	85.46	69.06	80.16	71.32	67.06	53.19	92.74	72.87	52.86	39.9	76.47	60.52
ENSG00000130768.15	SMPDL3B	1	27935000	27959157	1.19	1.01	0.97	0.84	0	0	0	0	1.1	0.89	0.75	0.67	1.66	1.32	1.05	0.82	1.53	1.16	0.7	0.55
ENSG00000227050.1	AL512288.1	1	27938875	27960193	0	0	0.15	0.13	0	0	0	0	0	0	0	0	0	0	0	0	0	0	0.35	0.28
ENSG00000158156.7	XKR8	1	27959462	27968096	47.63	40.72	45.43	39.35	2.23	2.91	2.06	2.68	40.97	33.11	47.13	41.94	69.83	55.39	37.37	29.36	66.57	50.25	35.15	27.82
ENSG00000158161.16	EYA3	1	27970344	28088637	7.8	6.67	7.25	6.28	1.7	2.23	0.83	1.08	9.29	7.51	7.72	6.87	7.79	6.18	10.13	7.96	8.24	6.22	9.74	7.71
ENSG00000238231.2	AL512288.2	1	27990158	27990524	0.76	0.65	1.4	1.21	0	0	0	0	0	0	0.49	0.44	0.57	0.45	0.56	0.44	0	0	0	0
ENSG00000240750.3	RN7SL559P	1	28031884	28032180	0	0	0	0	0	0	0	0	0	0	0	0	0	0	0	0	0	0	0	0
ENSG00000228589.3	SPCS2P4	1	28095742	28096422	11.12	9.51	4.7	4.07	0	0	0.19	0.25	11.87	9.59	22.1	19.66	24.77	19.65	16.99	13.35	19.24	14.52	17.43	13.79
ENSG00000228943.1	AL137792.2	1	28109739	28110298	0	0	0	0	0	0	0	0	0	0	0	0	0	0	0	0	0	0	0	0
ENSG00000214812.3	AL137792.1	1	28120449	28121321	0.39	0.33	0.36	0.31	0	0	0	0	0	0	0	0	0.26	0.21	0	0	0.25	0.19	0.28	0.22
ENSG00000253005.1	RNU6-176P	1	28142737	28142841	0	0	0	0	0	0	0	0	0	0	0	0	0	0	0	0	0	0	0	0
ENSG00000169403.12	PTAFR	1	28147166	28193936	135.71	116.02	126.35	109.43	2.69	3.51	3.9	5.07	113.16	91.45	118.13	105.1	216.43	171.66	110.21	86.6	265.49	200.4	114.81	90.87
ENSG00000126698.11	DNAJC8	1	28199456	28233029	54.73	46.79	60.03	51.99	5.12	6.7	10.13	13.16	67.21	54.32	61.71	54.91	55.74	44.21	65.77	51.68	48.12	36.32	67.91	53.75
ENSG00000130770.18	ATP5IF1	1	28236109	28246906	111.5	95.32	94.38	81.74	14.07	18.39	27.01	35.08	98.23	79.38	72.81	64.78	79.95	63.41	94.23	74.04	68.94	52.04	92.85	73.49
ENSG00000270605.1	AL353622.1	1	28239509	28241453	1.41	1.2	1.26	1.09	0	0	0.45	0.58	4.25	3.43	5.02	4.47	3.98	3.15	4.47	3.51	4.69	3.54	6.3	4.99
ENSG00000271398.1	AL353622.2	1	28247144	28247568	0	0	0	0	0	0	0	0	0	0	0	0	0	0	0	0	0	0	0	0
ENSG00000130766.5	SESN2	1	28259518	28282491	8.02	6.86	8.16	7.07	0.43	0.56	0.48	0.63	8.8	7.11	9.44	8.4	12.65	10.03	8.34	6.55	12.27	9.26	9.52	7.53
ENSG00000130772.14	MED18	1	28329002	28335965	5.52	4.72	6.42	5.56	0	0	1.41	1.83	22.74	18.38	22.91	20.38	30.17	23.93	26.19	20.58	27.68	20.9	24.93	19.73
ENSG00000204138.13	PHACTR4	1	28369582	28500364	7.59	6.49	7.65	6.62	0.49	0.63	1.12	1.45	9.41	7.6	8.68	7.73	8.89	7.05	10.65	8.37	7.55	5.7	9.42	7.45
ENSG00000206779.1	RF00019	1	28422555	28422655	0	0	0	0	0	0	0	0	0	0	0	0	0	0	0	0	0	0	0	0
ENSG00000229820.2	CR391992.1	1	28453541	28453934	0	0	0	0	0	0	0	0	0	0	0	0	0	0	0	0	0	0	0	0
ENSG00000221216.1	RNU6ATAC27P	1	28481362	28481480	0	0	0	0	0	0	0	0	0	0	0	0	0	0	0	0	0	0	0	0
ENSG00000180198.16	RCC1	1	28505943	28539300	8.95	7.65	8.44	7.31	2.19	2.87	1.16	1.51	13.56	10.96	11.55	10.28	12.03	9.54	19.55	15.36	9.8	7.4	14.52	11.49
ENSG00000242125.3	SNHG3	1	28505980	28510892	22.32	19.08	21.43	18.56	1.04	1.36	3.61	4.69	15.81	12.77	15.37	13.67	13.91	11.03	17.14	13.46	12.45	9.4	20.17	15.96
ENSG00000274266.1	SNORA73A	1	28507366	28507571	5.14	4.4	2.22	1.92	0	0	0	0	0	0	29.59	26.32	0	0	8.08	6.35	0	0	4.03	3.19
ENSG00000200087.1	SNORA73B	1	28508559	28508762	18.5	15.82	7.67	6.64	27.98	36.58	0.77	1	0	0	39.67	35.3	0	0	0	0	9.64	7.28	9.79	7.75
ENSG00000231468.2	PRDX3P2	1	28526318	28527227	0	0	0	0	0	0	0	0	0.27	0.22	0	0	0	0	0	0	0	0	0	0
ENSG00000279443.1	AL513497.1	1	28544460	28546542	0.05	0.04	0.12	0.11	0	0	0	0	0.12	0.09	0.22	0.19	0.1	0.08	0.24	0.19	0.09	0.07	0.05	0.04
ENSG00000180098.9	TRNAU1AP	1	28553085	28578545	18.22	15.58	22.11	19.15	1.13	1.48	5.69	7.39	18.57	15.01	21.52	19.15	21.32	16.91	26.94	21.17	18.95	14.31	25.68	20.33
ENSG00000197989.14	SNHG12	1	28578538	28583132	26.29	22.48	33.25	28.8	2.55	3.33	11.23	14.59	25.84	20.88	28.8	25.62	27	21.41	27.6	21.69	20.04	15.13	41.2	32.61
ENSG00000221539.1	SNORD99	1	28578749	28578822	0	0	0	0	0	0	0	0	0	0	0	0	0	0	0	0	0	0	0	0
ENSG00000278274.1	SNORA61	1	28579764	28579893	0	0	5.76	4.99	0	0	0	0	0	0	0	0	0	0	0	0	0	0	0	0
ENSG00000273544.1	SNORA44	1	28580381	28580512	0	0	0	0	0	0	0	0	0	0	0	0	0	0	0	0	0	0	0	0
ENSG00000274582.1	SNORA16A	1	28580920	28581056	0	0	0	0	0	0	0	0	0	0	0	0	0	0	0	0	0	0	0	0
ENSG00000280498.1	SNORA16A	1	28580920	28581054	0	0	23.35	20.23	0	0	0	0	0	0	0	0	0	0	0	0	0	0	0	0
ENSG00000120656.11	TAF12	1	28589323	28643085	38.73	33.11	36.98	32.03	1.25	1.64	2.86	3.72	29.69	24	39.73	35.35	50.47	40.03	49.41	38.82	44.22	33.38	39.9	31.58
ENSG00000188060.7	RAB42	1	28592200	28595443	0	0	0	0	0	0	0	0	0.17	0.14	0	0	0.17	0.14	0.14	0.11	0.29	0.22	0.32	0.25
ENSG00000229388.1	LINC01715	1	28643228	28648581	0	0	0.1	0.09	0	0	0.95	1.23	0.23	0.18	0.58	0.51	0	0	0.38	0.3	0.36	0.27	0	0
ENSG00000270103.3	AL360012.1	1	28648600	28648730	45.28	38.71	71.43	61.86	0	0	36.32	47.18	0	0	0	0	0	0	0	0	0	0	0	0
ENSG00000274978.1	RNU11	1	28648600	28648733	0	0	0	0	0	0	0	0	0	0	0	0	0	0	0	0	0	0	0	0
ENSG00000162419.12	GMEB1	1	28668732	28719353	8.9	7.61	7.05	6.1	0	0	0.75	0.98	9.08	7.34	7.53	6.7	7.96	6.31	10.71	8.41	9.21	6.95	7.66	6.06
ENSG00000252777.1	RF00422	1	28689665	28689794	0	0	0	0	0	0	0	0	0	0	0	0	0	0	0	0	0	0	0	0
ENSG00000198492.16	YTHDF2	1	28736621	28769775	28.33	24.22	27.01	23.39	1.97	2.58	1.96	2.55	39.38	31.83	32.5	28.91	31.55	25.02	37.03	29.09	29.51	22.28	34.12	27
ENSG00000116329.11	OPRD1	1	28812142	28871267	0.03	0.02	0.05	0.04	0	0	0	0	0.06	0.05	0.04	0.03	0.12	0.09	0.05	0.04	0.05	0.04	0.01	0.01
ENSG00000233427.1	AL009181.1	1	28870483	28877336	0	0	0	0	0	0	0	0	0.34	0.28	0.07	0.07	0	0	0	0	0.17	0.13	0.11	0.09
ENSG00000199756.1	RF00019	1	28881726	28881835	0	0	0	0	0	0	0	0	0	0	0	0	0	0	0	0	0	0	0	0
ENSG00000159023.21	EPB41	1	28887091	29120046	56.16	48.01	57.61	49.89	3.21	4.2	5.2	6.75	66.13	53.45	41.69	37.09	55.41	43.95	62.28	48.93	62.78	47.39	57.28	45.34
ENSG00000225616.2	AL138785.1	1	28982278	28982608	0	0	0	0	0	0	0	0	0	0	0	0	0	0	0	0	0	0	0	0
ENSG00000206704.1	RF00019	1	28985710	28985810	0	0	0	0	0	0	0	0	0	0	0	0	0	0	0	0	0	0	0	0
ENSG00000277958.1	RF00017	1	29041199	29041480	0	0	0	0	0	0	0	0	0	0	0	0	0	0	0	0	0	0	0	0
ENSG00000253304.2	TMEM200B	1	29119429	29123903	0	0	0.04	0.03	0	0	0.56	0.73	0.11	0.09	1.55	1.38	0.82	0.65	0	0	0	0	0	0
ENSG00000225750.1	AL357500.1	1	29144494	29146994	0	0	0	0	0	0	0	0	0	0	0	0	0	0	0	0	0	0	0	0
ENSG00000116350.17	SRSF4	1	29147743	29181900	35.79	30.6	35.94	31.13	2.39	3.13	5.12	6.65	84.33	68.16	77.77	69.2	66.77	52.96	76.67	60.25	80.78	60.98	76.08	60.21
ENSG00000277916.1	RF02271	1	29171285	29171453	0	0	0	0	0	0	0	0	0	0	0	0	0	0	0	0	0	0	0	0
ENSG00000116353.15	MECR	1	29192873	29230942	3.96	3.39	4.92	4.26	0	0	4.59	5.96	16.42	13.27	8.22	7.31	7.49	5.94	11.6	9.12	4.82	3.64	9.12	7.22
ENSG00000237934.1	AL590729.1	1	29223933	29224816	0	0	0.23	0.2	0	0	0	0	0.3	0.24	0	0	0	0	0	0	0	0	0	0
ENSG00000060656.20	PTPRU	1	29236516	29326813	0.54	0.46	0.05	0.05	0	0	0	0	0.32	0.26	0.97	0.86	0.19	0.15	0.65	0.51	0.06	0.05	0.2	0.16
ENSG00000230523.1	LINC01756	1	29329620	29350114	0	0	0	0	0	0	0	0	0	0	0	0	0	0	0	0	0	0	0	0
ENSG00000225011.4	AL671862.1	1	29488193	29496893	0	0	0	0	0	0	0	0	0	0	0	0	0	0	0	0	0	0	0	0
ENSG00000228176.1	AC092265.1	1	29708851	29709547	0	0	0	0	0	0	0	0	0	0	0	0	0	0	0	0	0	0	0	0
ENSG00000284676.1	AL645944.2	1	29755175	29790597	0	0	0	0	0	0	0	0	0	0	0	0	0	0	0	0	0	0	0	0
ENSG00000270927.1	AL645944.1	1	29904865	29905357	0	0	0	0	0	0	0	0	0	0	0	0	0	0	0	0	0	0	0	0
ENSG00000233399.2	LINC01648	1	30013952	30037612	0	0	0	0	0	0	0	0	0	0	0	0	0	0	0	0	0	0	0	0
ENSG00000233372.1	AL137076.1	1	30140263	30141607	0	0	0.12	0.11	0	0	0	0	0	0	0	0	0.26	0.21	0.26	0.21	0.51	0.38	0	0
ENSG00000231251.1	AL021921.1	1	30226523	30226615	0	0	0	0	0	0	0	0	0	0	0	0	0	0	0	0	0	0	0	0
ENSG00000236335.1	AL161638.2	1	30409560	30411638	0	0	0	0	0	0	0	0	0	0	0	0	0	0	0	0	0	0	0	0
ENSG00000231949.1	AL161638.1	1	30415825	30421108	0	0	0	0	0	0	0	0	0	0	0	0	0	0	0	0	0	0	0	0
ENSG00000162510.6	MATN1	1	30711277	30723585	0.2	0.17	0.31	0.27	0	0	0	0	0.03	0.03	0.03	0.03	0.11	0.09	0	0	0.05	0.04	0.09	0.07
ENSG00000186056.10	MATN1-AS1	1	30718504	30726827	3.07	2.62	2.74	2.37	0	0	0.77	1	5.11	4.13	4.31	3.83	3.81	3.03	6.52	5.12	2.98	2.25	6.92	5.47
ENSG00000287510.1	AL137857.1	1	30731693	30733427	0.85	0.73	0.57	0.5	0	0	0	0	0.95	0.77	0	0	0.6	0.48	0	0	0.2	0.15	0.22	0.17
ENSG00000162511.8	LAPTM5	1	30732469	30757774	1270.7	1086.34	1294.64	1121.25	55.9	73.07	64.93	84.33	1201.51	971.01	1375.29	1223.63	1671	1325.36	1266.44	995.11	1826.33	1378.57	1103.51	873.38
ENSG00000264773.1	MIR4420	1	30739156	30739232	0	0	0	0	0	0	0	0	0	0	0	0	0	0	0	0	0	0	0	0
ENSG00000229607.1	AL137027.1	1	30810378	30815553	0	0	0	0	0	0	0	0	0	0	0	0	0	0	0	0	0	0	0	0
ENSG00000223382.5	LINC01778	1	30824217	30834864	0	0	0	0	0	0	0	0	0	0	0	0	0	0	0	0	0	0	0	0
ENSG00000222784.1	RN7SKP91	1	30843823	30844110	0	0	0	0	0	0	0	0	0	0	0	0	0	0	0	0	0	0	0	0
ENSG00000235143.1	AL445235.1	1	30858158	30860254	0	0	0	0	0	0	0	0	0	0	0	0	0	0	0	0	0	0	0	0
ENSG00000162512.16	SDC3	1	30869466	30908758	0.87	0.74	0.32	0.28	0	0	0	0	1.3	1.05	1.04	0.93	0.74	0.59	3.19	2.5	0.87	0.65	1.57	1.24
ENSG00000266210.2	RN7SL371P	1	30918469	30918735	0	0	0	0	0	0	0	0	0	0	0	0	0	0	0	0	0	0	0	0
ENSG00000134644.15	PUM1	1	30931506	31065991	19.9	17.01	16.73	14.49	5.22	6.82	2.25	2.93	18.27	14.76	10.69	9.51	8.22	6.52	17.75	13.95	10.84	8.18	15.88	12.57
ENSG00000237329.2	AL356320.2	1	31036734	31037240	0	0	0	0	0	0	0	0	0	0	0	0	0	0	0	0	0	0	0	0
ENSG00000232768.1	AL356320.1	1	31050872	31051034	0	0	0	0	0	0	0	0	0	0	0	0	0	0	0	0	0	0	0	0
ENSG00000215900.4	SELENOWP1	1	31094987	31095558	0	0	0	0	0	0	0	0	0	0	0	0	0	0	0	0	0	0	0	0
ENSG00000225142.2	AC114495.1	1	31108188	31108623	0	0	0	0	0	0	0	0	0	0	0	0	0	0	0	0	0	0	0	0
ENSG00000084628.10	NKAIN1	1	31179745	31239887	0	0	0.24	0.21	0	0	0	0	0	0	0	0	0	0	0	0	0	0	0	0
ENSG00000060688.13	SNRNP40	1	31259568	31296788	14.11	12.06	14.55	12.6	3.39	4.43	3.56	4.63	45.45	36.73	41.73	37.13	38.98	30.92	43.55	34.22	27.71	20.92	43.69	34.58
ENSG00000229447.2	AC114495.2	1	31263245	31263681	0.94	0.8	0.7	0.6	0	0	0	0	0.47	0.38	0	0	0.4	0.31	0.79	0.62	1.16	0.87	0.43	0.34
ENSG00000121766.15	ZCCHC17	1	31296982	31364953	16.64	14.23	14.87	12.88	3.48	4.55	3.89	5.06	23.79	19.22	19.08	16.97	14.22	11.27	20.4	16.03	13.33	10.06	21.65	17.13
ENSG00000229044.1	AL451070.1	1	31333067	31346799	0	0	0	0	0	0	0	0	0	0	0	0	0	0	0	0	0	0	0	0
ENSG00000121769.7	FABP3	1	31365625	31376850	0	0	0	0	0	0	0	0	0.54	0.44	0.49	0.43	0	0	0	0	0	0	0.79	0.62
ENSG00000168528.12	SERINC2	1	31409565	31434680	2.54	2.17	1.84	1.59	0	0	0	0	3.91	3.16	6.68	5.95	3.81	3.02	0.59	0.47	1.98	1.49	2.74	2.17
ENSG00000215899.3	AC209007.1	1	31487589	31488930	0	0	0	0	0	0	0	0	0	0	0	0	0	0	0	0	0	0	0	0
ENSG00000206981.1	RNU6-40P	1	31497577	31497683	0	0	0	0	0	0	0	0	0	0	0	0	0	0	0	0	0	0	0	0
ENSG00000260386.6	LINC01225	1	31500085	31509648	0	0	0	0	0	0	0	0	0	0	0	0	0	0	0	0	0.05	0.03	0	0
ENSG00000265961.1	RF00019	1	31503631	31503744	0	0	0	0	0	0	0	0	0	0	0	0	0	0	0	0	0	0	0	0
ENSG00000284543.1	LINC01226	1	31506226	31583306	0.02	0.02	0.01	0.01	0	0	0	0	0.21	0.17	1.51	1.34	0.41	0.33	0.12	0.09	0.36	0.27	0.47	0.37
ENSG00000229167.2	AC114488.1	1	31571585	31577898	0	0	0	0	0	0	0	0	0	0	0	0	0	0	0	0	0	0	0	0
ENSG00000142910.16	TINAGL1	1	31576485	31587686	0	0	0	0	0	0	0.05	0.07	0	0	0	0	0.06	0.04	0.06	0.04	0	0	0	0
ENSG00000121764.11	HCRTR1	1	31617686	31632518	0.07	0.06	0.03	0.03	0	0	0	0	0	0	0	0	0	0	0	0	0	0	0	0
ENSG00000162517.13	PEF1	1	31629866	31644896	32.55	27.83	32.41	28.07	2.37	3.1	4.99	6.49	70.11	56.66	76.62	68.17	82.25	65.24	74.69	58.69	76.06	57.41	68.39	54.12
ENSG00000235790.7	AC114488.2	1	31644049	31660162	0	0	0	0	0	0	0	0	0	0	0	0	0	0	0	0	0	0	0	0
ENSG00000264078.1	AC114488.3	1	31644694	31649371	0	0	0	0	0	0	0	0	0	0	0	0	0	0	0	0	0	0	0	0
ENSG00000084636.18	COL16A1	1	31652263	31704319	0	0	0	0	0	0	0	0	0.08	0.07	0.17	0.15	0	0	0.02	0.01	0.25	0.19	0	0
ENSG00000121753.12	ADGRB2	1	31727117	31764893	0.16	0.14	0.38	0.32	0	0	0.18	0.23	1.56	1.26	1.66	1.47	0.91	0.73	1.3	1.02	0.4	0.3	2.15	1.7
ENSG00000266580.1	MIR4254	1	31758660	31758735	0	0	0	0	0	0	0	0	0	0	0	0	0	0	0	0	0	0	0	0
ENSG00000254545.1	AL354919.2	1	31789130	31791322	0	0	0	0	0	0	0	0	0	0	0	0	0	0	0	0	0	0	0	0
ENSG00000134668.12	SPOCD1	1	31790422	31816051	0.89	0.76	2.22	1.92	2.06	2.69	1.37	1.77	1.36	1.1	1.6	1.43	3.92	3.11	2.95	2.32	1.68	1.26	0.94	0.74
ENSG00000203620.2	AL354919.1	1	31842019	31855568	0	0	0	0	0	0	0	0	0	0	0	0	0.04	0.04	0	0	0	0	0	0
ENSG00000269967.1	AL136115.2	1	31851913	31921841	0.48	0.41	0.45	0.39	0	0	0	0	0.57	0.46	0	0	0.72	0.57	0.24	0.19	0.46	0.35	0	0
ENSG00000184007.21	PTP4A2	1	31906421	31944856	369.88	316.22	358.38	310.38	14.68	19.19	24.87	32.3	171.47	138.58	154.83	137.76	154.38	122.45	206.28	162.08	153.61	115.95	205.77	162.86
ENSG00000228634.1	AL136115.1	1	31933020	31933975	0.14	0.12	0	0	0	0	0	0	0	0	0	0	0	0	0	0	0	0	0	0
ENSG00000284702.1	AL136115.3	1	31972189	31987034	0	0	0	0	0	0	0	0	0	0	0	0	0	0	0	0	0	0	0	0
ENSG00000121774.18	KHDRBS1	1	32013868	32060850	56.54	48.34	53.59	46.41	2.52	3.3	5.04	6.54	75.52	61.04	54.3	48.32	48.22	38.25	71.19	55.94	48.51	36.62	71.72	56.76
ENSG00000203325.3	AL445248.1	1	32052291	32073474	0	0	0	0	0	0	0	0	0	0	0.19	0.17	0.22	0.17	0.22	0.17	0	0	0	0
ENSG00000121775.18	TMEM39B	1	32072031	32102866	8	6.84	8.1	7.01	0	0	2.95	3.83	19.14	15.47	16.53	14.7	16.96	13.45	18.64	14.65	14.28	10.78	16.98	13.44
ENSG00000266203.1	MIR5585	1	32086949	32087007	0	0	0	0	0	0	0	0	0	0	0	0	0	0	0	0	0	0	0	0
ENSG00000276493.1	RF00017	1	32087523	32087813	0	0	0	0	0	0	0	0	0	0	0	0	0	0	0	0	0	0	0	0
ENSG00000025800.14	KPNA6	1	32108056	32176563	6.78	5.8	6.26	5.42	0.42	0.54	0.91	1.19	13.61	11	10.9	9.7	11.44	9.08	14.23	11.18	12.25	9.25	12.66	10.02
ENSG00000250135.1	AL049795.2	1	32170733	32176568	1.69	1.45	1.55	1.34	0	0	0	0	0.88	0.71	0.91	0.81	1.34	1.07	0.51	0.4	1.6	1.21	0	0
ENSG00000084652.16	TXLNA	1	32179675	32198285	11.24	9.61	10.43	9.03	0.73	0.95	1.42	1.84	22.67	18.32	17.57	15.63	19.58	15.53	26.54	20.86	17.48	13.19	24.15	19.12
ENSG00000160050.14	CCDC28B	1	32200386	32205387	6.18	5.29	4.09	3.54	3.01	3.94	1.08	1.41	16.46	13.3	19.05	16.95	13.97	11.08	17.91	14.07	9.76	7.37	13.33	10.55
ENSG00000224066.1	AL049795.1	1	32204769	32206814	0	0	0	0	0	0	0	0	0	0	2.96	2.64	1.38	1.1	0.16	0.12	0.5	0.38	0.57	0.45
ENSG00000160051.11	IQCC	1	32205661	32208687	1.15	0.98	0.77	0.66	0.18	0.24	0.11	0.14	1.47	1.19	1.39	1.24	1.92	1.52	1.5	1.18	1.98	1.49	1.91	1.51
ENSG00000222046.2	DCDC2B	1	32209094	32216196	0	0	0.17	0.15	0	0	0	0	0.15	0.12	0.16	0.14	0.07	0.05	0.52	0.41	0.17	0.13	0.14	0.11
ENSG00000160055.19	TMEM234	1	32214472	32222359	11.83	10.11	14.43	12.5	2.22	2.9	1.22	1.58	11.66	9.43	12.6	11.21	23.09	18.32	14.56	11.44	24.27	18.32	19.87	15.73
ENSG00000084623.11	EIF3I	1	32221928	32231604	89.6	76.6	84.22	72.94	10.29	13.44	13.53	17.57	106	85.67	108.12	96.19	107.15	84.98	125.18	98.36	73.04	55.13	112.05	88.68
ENSG00000220785.7	MTMR9LP	1	32231658	32241620	0.24	0.21	0.35	0.3	0	0	0	0	0.83	0.67	2.23	1.98	0.66	0.53	0.57	0.45	0.46	0.35	1.05	0.83
ENSG00000183615.6	FAM167B	1	32247222	32248856	0	0	0.12	0.11	0	0	0	0	0.73	0.59	0.87	0.77	0.49	0.39	0.12	0.1	0.7	0.53	0.67	0.53
ENSG00000182866.17	LCK	1	32251239	32286165	88.37	75.55	91.01	78.82	4.83	6.31	29.66	38.53	250.67	202.58	203.15	180.75	207.93	164.92	354.54	278.58	148.03	111.73	279.33	221.08
ENSG00000277617.1	RF00017	1	32269338	32269597	0	0	0	0	0	0	0	0	0	0	0	0	0	0	0	0	0	0	0	0
ENSG00000252450.1	RF00019	1	32286452	32286561	0	0	0	0	0	0	0	0	0	0	0	0	0	0	0	0	0	0	0	0
ENSG00000116478.12	HDAC1	1	32292083	32333635	77.57	66.31	76.92	66.62	4.91	6.42	10.92	14.19	129.49	104.65	111.56	99.25	116.13	92.11	155.23	121.97	104.13	78.6	134.41	106.38
ENSG00000175130.7	MARCKSL1	1	32333839	32336233	59.42	50.8	74.6	64.61	3.95	5.17	7.48	9.72	89.47	72.31	76.36	67.94	67.29	53.37	73.07	57.42	57.76	43.6	49.33	39.04
ENSG00000233775.1	AL109945.1	1	32349194	32350663	0.1	0.08	0.09	0.08	0	0	0	0	0.23	0.18	0	0	0.95	0.75	0.38	0.3	0.18	0.14	0.21	0.16
ENSG00000162526.7	TSSK3	1	32351521	32364312	2.81	2.4	4.22	3.66	0	0	0	0	6.98	5.64	2.8	2.49	7.08	5.62	6.2	4.87	4.86	3.67	4.81	3.81
ENSG00000225828.1	FAM229A	1	32361270	32364278	4.16	3.55	3.74	3.24	0	0	1.03	1.34	10.37	8.38	8.64	7.69	16.67	13.22	10.82	8.5	9.57	7.23	14.59	11.55
ENSG00000160058.18	BSDC1	1	32365103	32394731	27.43	23.45	22.72	19.67	1.31	1.72	3.34	4.34	45.9	37.09	35.02	31.16	39.94	31.68	54.51	42.83	43.76	33.03	43.51	34.43
ENSG00000224333.1	GAPDHP20	1	32402109	32403115	0	0	0	0	0	0	0	0	0	0	0	0	0	0	0	0	0	0	0	0
ENSG00000270850.1	AL356986.1	1	32421979	32422319	0	0	0	0	0	0	0	0	0	0	0	0	0	0	0	0	0	0	0	0
ENSG00000229259.1	LRRC37A12P	1	32423214	32426789	0	0	0	0	0	0	0	0	0	0	0	0	0	0	0	0	0	0	0	0
ENSG00000263529.2	RN7SL122P	1	32457835	32458135	0	0	0	0	0	0	0	0	0	0	0	0	0	0	0	0	0	0	0	0
ENSG00000254553.1	AL033529.1	1	32465057	32600792	0.03	0.03	0	0	0	0	0	0	0	0	0.03	0.02	0.01	0	0	0	0	0	0.04	0.03
ENSG00000273274.2	ZBTB8B	1	32465072	32496686	0	0	0	0	0	0	0	0	0	0	0	0	0	0	0	0	0	0	0	0
ENSG00000160062.15	ZBTB8A	1	32539427	32605941	0.05	0.05	0.06	0.05	0.5	0.65	0	0	0.14	0.11	0.09	0.08	0.02	0.02	0	0	0.06	0.04	0.25	0.2
ENSG00000176261.15	ZBTB8OS	1	32600172	32650903	39.27	33.57	45.54	39.44	0.61	0.8	6.71	8.71	17.7	14.31	13.14	11.69	11.56	9.17	15.05	11.82	16.4	12.38	21.21	16.79
ENSG00000200591.1	RF00019	1	32639951	32640052	0	0	0	0	0	0	0	0	0	0	0	0	0	0	0	0	0	0	0	0
ENSG00000162521.19	RBBP4	1	32651142	32686211	48.74	41.67	43.96	38.07	4.49	5.87	4.03	5.23	105.02	84.88	67.81	60.33	65.83	52.21	95.63	75.15	53.07	40.06	80.51	63.72
ENSG00000162520.14	SYNC	1	32680360	32703596	0.06	0.05	0	0	0	0	0	0	0.07	0.06	0.23	0.21	0	0	0	0	0	0	0	0
ENSG00000224409.1	AC114489.1	1	32717734	32725237	0	0	0	0	0	0	0	0	0	0	0	0	0	0	0	0	0	0	0	0
ENSG00000162522.11	KIAA1522	1	32741830	32774970	1.2	1.03	1.37	1.18	0.07	0.09	0	0	0.87	0.71	1.34	1.19	0.71	0.56	0.85	0.67	0.72	0.55	0.89	0.71
ENSG00000134684.10	YARS	1	32775237	32818153	32.93	28.15	32.43	28.09	1.24	1.62	6.79	8.82	45.83	37.04	45.41	40.41	35	27.76	58.64	46.07	31.07	23.45	39.47	31.24
ENSG00000116497.18	S100PBP	1	32816767	32858875	15.71	13.43	14.15	12.25	2.83	3.7	2.27	2.94	16.58	13.4	13.14	11.69	14.08	11.17	20.1	15.79	11.27	8.5	18.85	14.92
ENSG00000160097.18	FNDC5	1	32862268	32872482	0.04	0.03	0.17	0.15	0	0	0	0	0.59	0.47	0.29	0.25	0.14	0.11	0.27	0.22	0.33	0.25	0.07	0.06
ENSG00000121905.10	HPCA	1	32885994	32898441	0	0	0	0	0	0	0	0	0.09	0.07	0.48	0.43	0.08	0.06	0.55	0.43	0	0	0.29	0.23
ENSG00000121900.19	TMEM54	1	32894594	32901438	0.5	0.43	0.22	0.19	0	0	0	0	0	0	0	0	0	0	0	0	0.48	0.36	0	0
ENSG00000287691.1	AL031602.2	1	32925454	32951638	0.87	0.74	0.93	0.8	0	0	0	0	0	0	0	0	0	0	0	0	0.48	0.36	0	0
ENSG00000116514.16	RNF19B	1	32936445	32964685	89.15	76.22	110.39	95.61	3.26	4.26	2.45	3.19	43.58	35.22	54.42	48.42	76.4	60.59	47.81	37.56	89.87	67.84	54.38	43.04
ENSG00000278966.2	AL031602.1	1	32973553	32974463	0.63	0.54	1.18	1.02	0	0	0.74	0.96	3.06	2.47	0.61	0.54	4.77	3.79	1.05	0.83	4.15	3.13	0.79	0.63
ENSG00000217644.5	AL355864.1	1	32979947	32980472	0.56	0.48	1.97	1.71	0	0	0	0	1.02	0.83	1	0.89	2	1.59	0.57	0.45	1.1	0.83	0.31	0.25
ENSG00000239670.1	AL355864.2	1	32986952	32988233	0.14	0.12	0.07	0.06	0	0	0	0	0.66	0.54	0	0	0.42	0.33	0.28	0.22	0.53	0.4	0.15	0.12
ENSG00000236065.2	AL020995.1	1	32987075	33032469	0.07	0.06	0	0	0	0	0	0	0	0	0	0	0	0	0.06	0.05	0	0	0.07	0.05
ENSG00000004455.16	AK2	1	33007940	33080996	52.28	44.69	45.46	39.37	3.13	4.1	5.43	7.05	68.86	55.65	97.76	86.98	58.57	46.46	84.75	66.59	52.59	39.7	70.5	55.8
ENSG00000276645.1	RF00017	1	33029232	33029576	0	0	0	0	0	0	0	0	0	0	0	0	0	0	0	0	0	0	0	0
ENSG00000142920.17	AZIN2	1	33081104	33123492	1.25	1.07	1.8	1.56	0	0	0.71	0.92	3.11	2.51	3.05	2.72	3.21	2.55	2.34	1.84	2.39	1.8	6.47	5.12
ENSG00000278997.1	AL662907.1	1	33141871	33143230	1.47	1.26	0.76	0.65	0	0	0	0	1.51	1.22	1.61	1.43	2.37	1.88	2.61	2.05	0.97	0.73	1.37	1.08
ENSG00000116525.14	TRIM62	1	33145399	33182059	4.45	3.8	4.62	4	0.79	1.04	1.09	1.42	7.16	5.78	4.89	4.35	8.78	6.97	7.12	5.59	6.12	4.62	5.74	4.54
ENSG00000279179.1	AL662907.2	1	33162851	33166298	0.32	0.27	0.36	0.31	0	0	0	0	0.33	0.27	0.3	0.27	0.48	0.38	0.71	0.55	0.71	0.54	0.73	0.58
ENSG00000284721.1	AL662907.3	1	33194788	33200353	0	0	0	0	0	0	0	0	0	0	0	0	0	0	0	0	0	0	0	0
ENSG00000160094.15	ZNF362	1	33256492	33300719	6.36	5.43	5.82	5.04	0.89	1.16	0.93	1.21	17.3	13.98	14.95	13.3	17.11	13.57	13.83	10.87	11.91	8.99	12.96	10.26
ENSG00000270115.1	AL513327.3	1	33261212	33261680	0.17	0.14	0.47	0.4	0	0	0	0	1.25	1.01	0	0	0.35	0.28	0	0	0.67	0.51	0	0
ENSG00000184389.9	A3GALT2	1	33306766	33321098	0.35	0.3	0.06	0.05	0	0	0	0	0.27	0.22	0.2	0.18	0.11	0.09	0.11	0.09	0.11	0.08	0	0
ENSG00000225313.5	AL513327.1	1	33307348	33349245	11.35	9.7	5.99	5.19	0	0	0	0	19.65	15.88	14.95	13.31	47.85	37.95	24.26	19.06	78.14	58.98	37.59	29.75
ENSG00000134686.18	PHC2	1	33323623	33431052	192.5	164.57	178.54	154.63	4.54	5.93	6.65	8.64	157.05	126.92	175	155.7	335.17	265.84	148.31	116.53	422.71	319.08	202.07	159.93
ENSG00000284154.1	MIR3605	1	33332393	33332492	0	0	0	0	0	0	0	0	0	0	0	0	0	0	0	0	0	0	0	0
ENSG00000222112.1	RN7SKP16	1	33336566	33336864	3.46	2.96	1.74	1.51	0	0	0	0	3.41	2.76	1.63	1.45	5.74	4.55	5.63	4.42	6.73	5.08	2.08	1.64
ENSG00000233246.1	AL513327.2	1	33350352	33363245	0	0	0	0	0	0	0	0	0	0	0	0	0	0	0	0	0	0	0	0
ENSG00000234512.1	TLR12P	1	33466249	33468954	0	0	0.02	0.02	0	0	0	0	0	0	0	0	0	0	0	0	0	0	0	0
ENSG00000121903.14	ZSCAN20	1	33472645	33496507	0.65	0.56	0.43	0.37	0	0	0.03	0.04	0.55	0.44	0.3	0.26	0.34	0.27	0.38	0.3	0.31	0.24	0.39	0.31
ENSG00000235907.2	AC115285.1	1	33512008	33512743	0	0	0	0	0	0	0	0	0	0	0	0	0	0	0	0	0	0	0	0
ENSG00000121904.17	CSMD2	1	33513999	34165842	0	0	0	0	0	0	0	0	0	0	0	0	0	0	0	0	0	0	0	0
ENSG00000227000.2	HSPD1P14	1	33838523	33840140	0	0	0	0	0	0	0	0	0	0	0	0	0	0	0	0	0	0	0	0
ENSG00000176256.10	HMGB4	1	33860475	33864791	0	0	0	0	0	0	0	0	0	0	0	0	0	0	0	0	0	0	0	0
ENSG00000231163.6	CSMD2-AS1	1	33868953	33893726	0	0	0	0	0	0	0	0	0	0	0	0	0	0	0.28	0.22	0	0	0	0
ENSG00000201148.1	RNA5SP42	1	34112949	34113063	0	0	0	0	0	0	0	0	0	0	0	0	0	0	0	0	0	0	0	0
ENSG00000142698.15	C1orf94	1	34166883	34219131	0	0	0	0	0	0	0	0	0	0	0	0	0	0	0	0	0	0	0	0
ENSG00000270241.1	AC115286.1	1	34276859	34277292	0	0	0	0	0	0	0	0	0	0	0	0	0	0	0	0	0	0	0	0
ENSG00000287703.1	AC099565.1	1	34640157	34685732	0	0	0	0	0	0	0	0	0	0	0	0	0	0	0	0	0	0	0	0
ENSG00000207941.1	MIR552	1	34669599	34669694	0	0	0	0	0	0	0	0	0	0	0	0	0	0	0	0	0	0	0	0
ENSG00000163866.9	SMIM12	1	34712737	34859755	29.3	25.05	29.51	25.56	3.24	4.24	3.78	4.9	38	30.71	48.94	43.54	49.75	39.46	53.83	42.29	34.45	26	35.61	28.18
ENSG00000189280.3	GJB5	1	34755047	34758512	0	0	0.04	0.03	0	0	0	0	0.19	0.15	0.14	0.13	0.08	0.06	0.16	0.13	0.3	0.23	0.26	0.2
ENSG00000189433.7	GJB4	1	34759740	34762327	0	0	0	0	0	0	0	0	0	0	0	0	0	0	0	0	0	0	0	0
ENSG00000255811.1	AL121988.1	1	34761426	34788097	0	0	0.12	0.1	0	0	0	0	0	0	0	0	0	0	0	0	0	0	0	0
ENSG00000188910.8	GJB3	1	34781214	34786369	0.06	0.05	0	0	0	0	0	0	0.07	0.06	0	0	0	0	0	0	0.11	0.08	0	0
ENSG00000187513.9	GJA4	1	34792999	34795747	0.11	0.1	0	0	0	0	0	0	0.13	0.1	0.69	0.62	0.21	0.17	0.11	0.08	0	0	0.07	0.06
ENSG00000230163.1	AL122010.1	1	34850694	34851555	0.17	0.15	0	0	0.91	1.18	0	0	0	0	0	0	0	0	0	0	0	0	0.05	0.04
ENSG00000116544.12	DLGAP3	1	34865436	34929650	0.23	0.2	0.26	0.23	0	0	0	0	0.38	0.31	0.59	0.52	0.24	0.19	0.19	0.15	0.58	0.44	0.12	0.09
ENSG00000284773.1	AC114490.3	1	34974356	34985313	1.07	0.91	0.97	0.84	0	0	0.13	0.17	3.36	2.71	1.79	1.6	2.4	1.9	2.81	2.21	1.85	1.4	3.25	2.57
ENSG00000241014.2	AC114490.1	1	34975699	34978706	0	0	0	0	0	0	0	0	0.68	0.55	2.48	2.2	1.08	0.86	0.27	0.22	0.67	0.51	1.45	1.14
ENSG00000271741.1	AC114490.2	1	34981533	35031741	4.12	3.53	3.76	3.26	0	0	0	0	2.29	1.85	0.68	0.6	0.7	0.56	1.37	1.07	0.76	0.57	0.44	0.35
ENSG00000243749.1	TMEM35B	1	34981535	34985353	18.09	15.47	18.26	15.81	0.47	0.61	4.87	6.33	53.33	43.1	70.94	63.12	51.07	40.51	66.57	52.31	36.54	27.58	65.49	51.83
ENSG00000163867.17	ZMYM6	1	34986165	35031945	8.09	6.92	6.03	5.22	7.27	9.51	0.28	0.37	8.84	7.15	6.56	5.84	6.01	4.76	8.45	6.64	5.16	3.89	9.39	7.43
ENSG00000197056.11	ZMYM1	1	35032172	35115859	1.3	1.11	2.14	1.85	0.23	0.3	0.05	0.07	2.55	2.06	1.97	1.75	1.72	1.36	3.42	2.68	1.51	1.14	3.52	2.78
ENSG00000233940.1	RPL12P45	1	35053468	35059271	0	0	0	0	0	0	0	0	0	0	0	0	0	0	0	0	0	0	0	0
ENSG00000228348.1	EFCAB14P1	1	35122022	35122484	0.17	0.15	0	0	0	0	0	0	0	0	0	0	0	0	0	0	0	0	0	0
ENSG00000284640.1	AL590434.1	1	35141515	35146435	0	0	0	0	0	0	0	0	0	0	0.05	0.04	0	0	0.05	0.04	0	0	0	0
ENSG00000116560.11	SFPQ	1	35176378	35193145	159.06	135.98	163.86	141.92	12.46	16.29	28.61	37.16	190.67	154.09	184.86	164.48	164.06	130.12	203.55	159.94	143.47	108.29	215.13	170.26
ENSG00000201868.1	RF00019	1	35195969	35196062	0	0	0	0	0	0	0	0	0	0	0	0	0	0	0	0	0	0	0	0
ENSG00000146463.11	ZMYM4	1	35268967	35422058	5.98	5.11	6.56	5.68	5.22	6.83	0.72	0.93	7.4	5.98	5.16	4.59	4.54	3.6	6.5	5.11	5.31	4	7.45	5.9
ENSG00000240374.3	RN7SL503P	1	35292196	35292498	0	0	0	0	0	0	0	0	0	0	0	0	0	0	0	0	0	0	0	0
ENSG00000201542.1	RF00091	1	35310274	35310425	0	0	0	0	0	0	0	0	0	0	0	0	0	0	0	0	0	0	0	0
ENSG00000229994.1	RPL5P4	1	35350722	35351607	0.25	0.21	0.5	0.43	0	0	0.27	0.35	0.32	0.26	0.97	0.87	1.23	0.97	0.14	0.11	0.65	0.49	1.28	1.01
ENSG00000227409.1	ZMYM4-AS1	1	35358822	35366077	0	0	0	0	0	0	0	0	0	0	0	0	0	0	0	0	0	0	0	0
ENSG00000278702.1	RF00017	1	35399997	35400319	0	0	0	0	0	0	0	0	0	0	0	0	0	0	0	0	0	0	0	0
ENSG00000142687.18	KIAA0319L	1	35433492	35557950	38.37	32.8	43.62	37.78	1.17	1.53	1.85	2.4	41.14	33.25	28.96	25.77	69.56	55.18	47.99	37.71	85.22	64.33	36.99	29.28
ENSG00000236274.1	AC004865.1	1	35509742	35511438	0	0	0	0	0	0	0	0	0	0	0	0	0	0	0	0	0	0	0	0
ENSG00000020129.16	NCDN	1	35557473	35567274	4.82	4.12	4.75	4.11	0	0	1.02	1.33	10.96	8.85	7.58	6.74	10.37	8.22	11.69	9.19	8.72	6.58	10.44	8.27
ENSG00000239636.1	AC004865.2	1	35569813	35577729	4.91	4.2	5.67	4.91	0.51	0.67	0.23	0.3	8.93	7.22	6.86	6.1	5.5	4.36	9.62	7.56	3.9	2.94	6.9	5.46
ENSG00000116819.8	TFAP2E	1	35573314	35595328	1.87	1.6	1.9	1.64	0	0	0.26	0.34	4.63	3.74	4.62	4.11	3.7	2.93	4.11	3.23	3.16	2.38	4.04	3.2
ENSG00000126067.12	PSMB2	1	35599541	35641526	29.37	25.11	34.09	29.52	0.49	0.64	6.61	8.59	35.79	28.92	46.68	41.53	37.88	30.05	48.28	37.93	30.04	22.67	42.14	33.35
ENSG00000142686.8	C1orf216	1	35713877	35718894	5.16	4.41	5.19	4.5	0.25	0.33	0.84	1.09	6.59	5.33	7.11	6.33	6.61	5.24	9.14	7.18	4.84	3.65	7.78	6.16
ENSG00000092853.14	CLSPN	1	35720218	35769978	0.64	0.54	0.31	0.27	0.09	0.12	0	0	0.23	0.19	0.29	0.26	0.24	0.19	1.16	0.91	0.3	0.23	0.35	0.28
ENSG00000232335.1	AL354864.1	1	35739389	35743576	0	0	0	0	0	0	0	0	0	0	0	0	0	0	0	0	0	0	0	0
ENSG00000134698.11	AGO4	1	35808016	35857890	74.62	63.79	57.92	50.16	2.93	3.83	1.16	1.5	28.53	23.06	19.82	17.63	24.95	19.79	23.17	18.2	35.59	26.86	34.95	27.66
ENSG00000092847.12	AGO1	1	35869808	35930532	6.85	5.85	5.36	4.64	0.45	0.58	0.36	0.46	6.99	5.65	6.06	5.39	6.35	5.04	7.76	6.09	7.37	5.56	5.73	4.54
ENSG00000271164.1	AL139286.1	1	35873270	35873752	0	0	0	0	0	0	0	0	0	0	0	0	0	0	0	0	0	0	0	0
ENSG00000286899.1	AL139286.3	1	35908980	35910872	0.06	0.05	0	0	0	0	0	0	0	0	0	0	0	0	0	0	0	0	0	0
ENSG00000271914.1	AL139286.2	1	35929720	35930115	0	0	0	0	0	0	0	0	0	0	0	0	1.25	1	0	0	0	0	0	0
ENSG00000126070.20	AGO3	1	35930718	36072500	6.01	5.13	5.82	5.04	0.26	0.34	0.55	0.72	3.34	2.7	3.03	2.7	2.34	1.86	3.36	2.64	2.99	2.25	3.63	2.87
ENSG00000271554.1	AL138787.2	1	35992109	36013630	0.49	0.42	0.23	0.2	0	0	0	0	0	0	0	0	0	0	0	0	0.5	0.38	0	0
ENSG00000232862.5	AL138787.1	1	36080066	36084026	0.07	0.06	0	0	0	0	0	0	0	0	0.06	0.05	0	0	0	0	0	0	0	0
ENSG00000092850.12	TEKT2	1	36084094	36088275	0.23	0.19	0.34	0.3	0	0	0.27	0.35	0.14	0.11	0.44	0.39	0	0	0.17	0.13	0.29	0.22	0	0
ENSG00000116863.11	ADPRHL2	1	36088892	36093932	12.85	10.98	14.74	12.77	0.41	0.54	2.7	3.51	35.42	28.63	41.23	36.68	49.3	39.1	45.05	35.4	53.59	40.45	36.1	28.57
ENSG00000171812.13	COL8A2	1	36095239	36125222	1.12	0.96	1	0.87	0	0	0	0	0.9	0.72	1.74	1.55	0.88	0.7	1.23	0.97	0.89	0.67	1.14	0.9
ENSG00000054116.12	TRAPPC3	1	36136570	36156053	52.08	44.53	51.93	44.97	4.41	5.76	9.14	11.87	48.26	39	62.14	55.29	58.66	46.52	59.26	46.57	56.61	42.73	61.69	48.82
ENSG00000116871.15	MAP7D1	1	36155579	36180849	147.2	125.84	139.44	120.76	7.28	9.51	11.8	15.32	112.68	91.06	121.91	108.47	140.63	111.54	120.44	94.64	177.77	134.18	106.28	84.11
ENSG00000264592.2	RN7SL131P	1	36191915	36192170	0	0	0	0	0	0	0	0	0	0	0	0	0	0	0	0	0	0	0	0
ENSG00000054118.15	THRAP3	1	36224432	36305357	42.81	36.6	38.51	33.35	2.17	2.84	5.51	7.15	47.12	38.08	35.21	31.32	48.16	38.2	50.2	39.45	56.69	42.79	46.25	36.6
ENSG00000231849.1	UBE2V2P4	1	36241898	36242156	0	0	0	0	0	0	0	0	0	0	0	0	0	0	0	0	0	0	0	0
ENSG00000214193.10	SH3D21	1	36306387	36324886	1.67	1.42	2.29	1.98	0	0	0.17	0.22	1.24	1	2.5	2.22	2.53	2.01	1.66	1.31	4.63	3.5	2.62	2.07
ENSG00000142694.6	EVA1B	1	36322031	36324154	2.87	2.45	5.17	4.48	0	0	0.45	0.58	4.84	3.91	9.32	8.29	14.69	11.65	8.43	6.62	8.28	6.25	7.61	6.03
ENSG00000116883.8	AL591845.1	1	36323734	36329221	0.54	0.47	0.55	0.47	0	0	0	0	0.67	0.54	0.84	0.75	0.67	0.53	0.95	0.75	1.69	1.27	0.91	0.72
ENSG00000286379.1	AL591845.2	1	36329630	36335406	0.05	0.05	0.07	0.06	0	0	0	0	0.02	0.02	0.09	0.08	0.1	0.08	0.06	0.05	0.05	0.04	0.02	0.02
ENSG00000196182.10	STK40	1	36339624	36385896	75.91	64.9	73.74	63.87	3.89	5.09	4.79	6.22	87.9	71.04	92.57	82.36	167.09	132.53	92.5	72.68	192.78	145.52	85.56	67.72
ENSG00000181817.6	LSM10	1	36391238	36397908	62.54	53.47	63	54.56	0.25	0.33	5.87	7.63	81.83	66.13	92.18	82.02	110.52	87.66	96.67	75.96	107.21	80.93	90.01	71.24
ENSG00000222821.1	RNU4-27P	1	36402721	36402859	0	0	0	0	0	0	0	0	0	0	0	0	0	0	0	0	0	0	0	0
ENSG00000116885.18	OSCP1	1	36415827	36450451	0.91	0.78	0.89	0.77	0	0	0	0	0.42	0.34	0.49	0.43	1.62	1.29	0.16	0.13	0.65	0.49	0.56	0.44
ENSG00000201448.1	SNORA63C	1	36418450	36418578	0	0	0	0	0	0	0	0	0	0	0	0	0	0	0	0	0	0	0	0
ENSG00000116898.12	MRPS15	1	36455718	36464384	40.05	34.24	30.71	26.6	1.92	2.51	7.55	9.81	34.5	27.88	36.2	32.21	36.52	28.96	35.65	28.01	26.23	19.8	30.98	24.52
ENSG00000119535.17	CSF3R	1	36466043	36483278	2305.8	1971.26	1957.68	1695.49	32.27	42.18	23.03	29.91	1281.68	1035.8	2235.52	1989.01	3901.6	3094.57	1623.66	1275.8	5289.3	3992.53	2433.54	1926.05
ENSG00000230214.1	FTLP18	1	36630335	36630857	0	0	0	0	0	0	0	0	0	0	0	0	0	0	0	0	0	0	0	0
ENSG00000284705.1	AL596257.1	1	36703953	36710582	0	0	0	0	0	0	0	0	0	0	0	0	0	0	0	0	0	0	0	0
ENSG00000284720.1	AC117945.2	1	36768122	36769725	0	0	0	0	0	0	0	0	0	0	0	0	0	0	0	0	0	0	0	0
ENSG00000234481.2	AC117945.1	1	36769812	36775768	0	0	0	0	0	0	0	0	0	0	0	0	0	0	0	0	0	0	0	0
ENSG00000163873.10	GRIK3	1	36795527	37034515	0	0	0.03	0.03	0.07	0.09	0	0	0.07	0.06	0	0	0	0	0.03	0.03	0	0	0.01	0.01
ENSG00000284650.1	AL031430.1	1	37133489	37136146	0	0	0	0	0	0	0	0	0	0	0	0	0	0	0	0	0	0	0	0
ENSG00000223944.2	AL353604.1	1	37154761	37325100	0	0	0	0	0	0	0	0	0	0	0	0	0	0	0	0	0	0	0	0
ENSG00000264698.1	MIR4255	1	37161563	37161634	0	0	0	0	0	0	0	0	0	0	0	0	0	0	0	0	0	0	0	0
ENSG00000207328.1	RNU6-636P	1	37203610	37203716	0	0	0	0	0	0	0	0	0	0	0	0	0	0	0	0	0	0	0	0
ENSG00000252368.1	RNA5SP43	1	37264677	37264786	0	0	0	0	0	0	0	0	0	0	0	0	0	0	0	0	0	0	0	0
ENSG00000230451.2	RPS29P6	1	37330852	37330996	0	0	0	0	0	0	0	0	0	0	0	0	0	0	0	0	0	0	0	0
ENSG00000233621.2	LINC01137	1	37350934	37474411	2.27	1.94	2.2	1.91	0.43	0.56	1.39	1.8	4.39	3.55	5.1	4.53	4.75	3.76	5.23	4.11	4.86	3.67	3.71	2.94
ENSG00000163874.11	ZC3H12A	1	37474580	37484377	84.65	72.37	69.18	59.91	0.92	1.2	1.31	1.7	17.88	14.45	18.7	16.63	24.16	19.17	26.73	21.01	20.02	15.11	27.23	21.55
ENSG00000283724.1	MIR6732	1	37480230	37480289	0	0	0	0	0	0	0	0	0	0	0	0	0	0	0	0	0	0	0	0
ENSG00000163875.15	MEAF6	1	37492575	37514774	44.56	38.1	35.49	30.73	0.99	1.3	3.57	4.63	63.91	51.65	56.16	49.96	49.25	39.07	59.45	46.72	41.46	31.3	53.75	42.54
ENSG00000263675.1	MIR5581	1	37500935	37500994	0	0	0	0	0	0	0	0	0	0	0	0	0	0	0	0	0	0	0	0
ENSG00000163877.11	SNIP1	1	37534449	37554293	6.08	5.2	7.51	6.51	0.23	0.3	0.65	0.85	8.51	6.88	8	7.12	7.26	5.76	9.12	7.16	7.22	5.45	8.21	6.5
ENSG00000232273.1	FTH1P1	1	37544763	37545294	0.69	0.59	0.13	0.11	0	0	0	0	0.34	0.27	0	0	0	0	0.56	0.44	0.54	0.41	0.61	0.48
ENSG00000237749.4	AL034379.1	1	37556247	37556499	0	0	1.04	0.9	0	0	0	0	0	0	0	0	1.68	1.33	0	0	0	0	5.47	4.33
ENSG00000163879.11	DNALI1	1	37556919	37566857	0	0	0	0	0	0	0	0	0	0	0.07	0.06	0.04	0.03	0.03	0.02	0.17	0.13	0.08	0.06
ENSG00000134697.13	GNL2	1	37566816	37595937	22.42	19.17	23.15	20.05	5.17	6.76	6.44	8.37	25.03	20.23	22.53	20.04	18.69	14.83	24.95	19.61	14.81	11.18	24.47	19.37
ENSG00000284748.1	AL513220.1	1	37596126	37607336	0	0	0	0	0	0	0	0	0	0	0	0	0	0	0	0	0	0	0	0
ENSG00000169218.14	RSPO1	1	37611350	37634892	0.02	0.02	0	0	0	0	0	0	0	0	0.04	0.03	0	0	0	0	0	0	0.05	0.04
ENSG00000116922.14	C1orf109	1	37681570	37692249	6.87	5.87	7.05	6.1	0.04	0.05	0.18	0.24	10.66	8.62	8.09	7.2	7.51	5.95	10.56	8.3	4.89	3.69	14.19	11.23
ENSG00000134690.11	CDCA8	1	37692481	37709719	1.17	1	1.33	1.15	0	0	0.43	0.56	1.86	1.51	2.01	1.78	2.26	1.79	3.18	2.5	1.71	1.29	2.28	1.8
ENSG00000183317.17	EPHA10	1	37713880	37765133	0.02	0.02	0.01	0.01	0	0	0	0	0	0	0	0	0.18	0.15	0.1	0.08	0	0	0.05	0.04
ENSG00000200421.1	RF00019	1	37737955	37738054	0	0	0	0	0	0	0	0	0	0	0	0	0	0	0	0	0	0	0	0
ENSG00000214141.4	ACTN4P2	1	37776670	37779418	0	0	0.03	0.02	0	0	0	0	0	0	0	0	0	0	0	0	0	0	0	0
ENSG00000227416.2	AL929472.1	1	37782457	37782885	0	0	0	0	0	0	0	0	0	0	0	0	0	0	0	0	0	0	0	0
ENSG00000185090.14	MANEAL	1	37793802	37801137	1.26	1.08	0.52	0.45	0	0	0.16	0.2	1.38	1.11	1.61	1.43	1.68	1.33	1.63	1.28	1.06	0.8	1.37	1.09
ENSG00000233728.1	AL929472.3	1	37799720	37800879	0	0	0	0	0	0	0	0	0	0	0	0	0	0	0	0	0	0	0	0
ENSG00000196449.4	YRDC	1	37802945	37808208	26.14	22.35	26.87	23.27	0.21	0.27	0.35	0.46	8.8	7.11	7.63	6.79	6.95	5.52	9.41	7.39	6.44	4.86	9.59	7.59
ENSG00000197982.14	C1orf122	1	37806979	37809454	9.39	8.03	8.89	7.7	0.99	1.29	2.06	2.68	10.37	8.38	19.58	17.42	19.52	15.48	14.58	11.46	13.18	9.95	15.08	11.94
ENSG00000188786.10	MTF1	1	37809574	37859592	20.48	17.51	17.15	14.85	0.2	0.27	0.21	0.27	5.7	4.61	4.89	4.35	5.91	4.69	7.12	5.6	8.85	6.68	6.25	4.95
ENSG00000235673.1	AL929472.4	1	37840986	37841676	0.1	0.08	0	0	0	0	0	0	0	0	0	0	0	0	0	0	0	0	0.2	0.16
ENSG00000204084.13	INPP5B	1	37860697	37947057	7.21	6.16	9.63	8.34	0.85	1.11	1.79	2.33	14.22	11.5	7.78	6.93	10.74	8.52	14.53	11.42	10.66	8.05	12.2	9.65
ENSG00000230955.1	AL929472.2	1	37860697	37861580	2.63	2.25	3.7	3.21	0	0	3.15	4.09	3.67	2.96	3.87	3.44	2.58	2.05	5.19	4.08	5.71	4.31	5.33	4.22
ENSG00000252448.1	RF00092	1	37884237	37884317	0	0	0	0	0	0	0	0	0	0	0	0	0	0	0	0	0	0	0	0
ENSG00000222282.1	RNU6-584P	1	37885023	37885117	0	0	0	0	0	0	0	0	0	0	0	0	0	0	0	0	0	0	0	0
ENSG00000277168.1	RF00017	1	37953508	37953780	0	0	0	0	0	0	0	0	0	0	0	0	0	0	0	0	0	0	0	0
ENSG00000183431.12	SF3A3	1	37956975	37990075	42.67	36.48	37.42	32.41	5.12	6.69	4.97	6.45	45.63	36.87	41.3	36.75	38.95	30.89	48.35	37.99	51.84	39.13	42.99	34.03
ENSG00000212541.1	RNU6-510P	1	37991462	37991569	0	0	0	0	0	0	0	0	0	0	0	0	0	0	0	0	0	0	0	0
ENSG00000183386.10	FHL3	1	37996770	38005606	27.45	23.47	31.16	26.99	1.82	2.39	1.25	1.62	64.69	52.28	59.89	53.29	64.3	51	41.36	32.5	79.21	59.79	24.79	19.62
ENSG00000183520.12	UTP11	1	38009258	38024820	11.12	9.5	10.1	8.74	0	0	0.53	0.69	18.42	14.88	17.98	16	12.5	9.91	19.29	15.16	12.18	9.19	15.06	11.92
ENSG00000185668.7	POU3F1	1	38044611	38046794	0.02	0.02	0.02	0.02	0	0	0	0	0.05	0.04	0.04	0.04	0.05	0.04	0.14	0.11	0	0	0.05	0.04
ENSG00000224592.5	AL139158.2	1	38047314	38119025	0	0	0	0	0	0	0	0	0	0	0	0	0	0	0	0	0	0	0	0
ENSG00000223589.2	AL139158.1	1	38080572	38080911	0	0	0	0	0	0	0	0	0	0	0	0	0	0	0	0	0	0	0	0
ENSG00000265596.1	MIR3659	1	38089231	38089329	0	0	0	0	0	0	0	0	0	0	0	0	0	0	0	0	0	0	0	0
ENSG00000284623.1	AL139158.3	1	38129464	38140593	0	0	0	0	0	0	0	0	0	0	0	0	0	0	0	0	0	0	0	0
ENSG00000286552.1	AL390839.1	1	38149544	38162545	0	0	0	0	0	0	0	0	0	0	0	0	0	0	0	0	0	0	0	0
ENSG00000287987.1	AL390839.2	1	38193619	38210340	0	0	0	0	0	0	0	0	0	0	0	0	0.09	0.07	0	0	0	0	0	0
ENSG00000237290.2	LINC01343	1	38209034	38214806	0	0	0	0	0	0	0	0	0	0	0	0	0	0	0	0	0	0	0	0
ENSG00000275350.1	AL513479.1	1	38383838	38384422	0	0	0	0	0	0	0	0	0	0	0	0	0	0	0	0	0	0	0	0
ENSG00000200796.1	RNU6-753P	1	38396659	38396765	0	0	0	0	0	0	0	0	0	0	0	0	0	0	0	0	0	0	0	0
ENSG00000238063.3	LINC01685	1	38474825	38516520	0.05	0.05	0.05	0.04	0	0	0	0	0.34	0.27	0	0	0	0	0	0	0	0	0	0
ENSG00000215895.4	AL354702.1	1	38708931	38710890	0	0	0.03	0.02	0	0	0	0	0	0	0.05	0.04	0	0	0.05	0.04	0.05	0.04	0	0
ENSG00000284632.1	AL354702.2	1	38754216	38815979	0	0	0	0	0	0	0	0	0	0	0	0	0	0	0	0	0	0	0	0
ENSG00000116954.8	RRAGC	1	38838198	38859772	16.77	14.34	17.35	15.02	0	0	1.52	1.97	15.71	12.7	17.69	15.74	14.19	11.26	16.7	13.12	20.63	15.57	20.7	16.38
ENSG00000273637.1	AL139260.2	1	38839333	38874494	0	0	0	0	0	0	0	0	0.13	0.11	0	0	0.12	0.09	0.31	0.24	0	0	0	0
ENSG00000228436.3	AL139260.1	1	38859912	38965038	1.68	1.44	1.14	0.98	0	0	0.76	0.98	1.24	1.01	2.01	1.79	0.58	0.46	1.95	1.53	0.38	0.29	0.85	0.67
ENSG00000214114.9	MYCBP	1	38862493	38873368	21.31	18.22	37.47	32.46	1.2	1.57	2.54	3.29	20.26	16.37	17.77	15.81	26.95	21.37	31.06	24.4	35.93	27.12	32.29	25.56
ENSG00000274944.4	AL139260.3	1	38864501	38881617	2.85	2.43	0	0	0	0	0	0	0	0	4.27	3.8	0	0	0.66	0.52	0	0	0.17	0.13
ENSG00000131233.9	GJA9	1	38874451	38881587	0.03	0.03	0.06	0.05	0	0	0	0	0	0	0	0	0	0	0.12	0.1	0.2	0.15	0	0
ENSG00000158315.11	RHBDL2	1	38885807	38941830	0	0	0	0	0	0	0	0	0.06	0.05	0.25	0.22	0.19	0.15	0.05	0.04	0.34	0.26	0	0
ENSG00000199963.1	RNU6-605P	1	38926870	38926977	0	0	0	0	0	0	0	0	0	0	0	0	0	0	0	0	0	0	0	0
ENSG00000207466.1	RF00019	1	38950825	38950925	0	0	0	0	0	0	0	0	0	0	0	0	0	0	0	0	0	0	0	0
ENSG00000235549.1	EIF1P2	1	38958275	38958925	0	0	0	0	0	0	0	0	0	0	0	0	0	0	0	0	0	0	0	0
ENSG00000174574.16	AKIRIN1	1	38991276	39006059	50.69	43.34	47.44	41.09	1.15	1.5	3.41	4.43	37.47	30.28	30.74	27.35	30.37	24.09	43.92	34.51	37.56	28.35	41.88	33.15
ENSG00000168653.11	NDUFS5	1	39026318	39034636	124.54	106.47	150.44	130.29	9.65	12.62	57.99	75.32	121.56	98.24	82.75	73.62	79.83	63.31	113.63	89.29	59.55	44.95	111.4	88.17
ENSG00000127603.26	MACF1	1	39081316	39487177	43.49	37.18	34.23	29.65	4.86	6.35	9.19	11.94	54.71	44.21	55.58	49.45	37.87	30.04	67.87	53.33	38.03	28.71	63.88	50.56
ENSG00000206654.1	RNU6-608P	1	39120940	39121043	0	0	0	0	0	0	0	0	0	0	0	0	0	0	0	0	0	0	0	0
ENSG00000222378.1	RNA5SP44	1	39154164	39154296	0	0	0	0	0	0	0	0	0	0	0	0	0	0	0	0	0	0	0	0
ENSG00000270040.1	AL356055.1	1	39206512	39206957	0	0	0	0	0	0	0	0	0.46	0.37	0	0	0	0	1.14	0.89	0	0	0.41	0.33
ENSG00000287422.1	AL442071.2	1	39226670	39238620	0	0	0	0	0	0	0	0	0	0	0	0	0	0	0	0	0	0	0	0
ENSG00000226438.1	AL442071.1	1	39249838	39257649	0	0	0	0	0	0	0	0	0	0	0	0	0	0	0	0	0	0	0	0
ENSG00000217897.2	HSPE1P8	1	39304294	39304898	0	0	0	0	0	0	0	0	0	0	0	0	0	0	0	0	0	0	0	0
ENSG00000183682.8	BMP8A	1	39491636	39529869	0.47	0.41	0.38	0.33	0.02	0.02	0	0	1.32	1.07	0.12	0.11	1.41	1.12	2.17	1.7	1.25	0.94	1.91	1.51
ENSG00000237624.1	OXCT2P1	1	39514956	39516490	0	0	0.03	0.03	0	0	0	0	0	0	0	0	0	0	0.21	0.16	0.06	0.05	0	0
ENSG00000243970.3	PPIEL	1	39522280	39559671	6.03	5.16	6.25	5.42	3.2	4.18	4.49	5.83	15.08	12.18	4.15	3.69	11.52	9.14	15.95	12.54	13.32	10.05	18.26	14.45
ENSG00000090621.14	PABPC4	1	39560816	39576790	88.35	75.53	76.18	65.98	7.93	10.36	9.03	11.73	113.58	91.79	109.27	97.22	77.54	61.5	114.14	89.68	77.51	58.5	114.9	90.94
ENSG00000228060.3	PABPC4-AS1	1	39565052	39573860	0.18	0.15	0.17	0.14	0	0	0	0	0.1	0.08	0	0	0.08	0.07	0.08	0.06	0	0	0.35	0.28
ENSG00000201457.1	SNORA55	1	39567374	39567508	0	0	0	0	0	0	0	0	0	0	0	0	0	0	0	0	0	0	0	0
ENSG00000163909.8	HEYL	1	39623435	39639643	0	0	0.04	0.03	0	0	0	0	0.14	0.11	0.08	0.07	0.09	0.07	0.05	0.04	0.02	0.02	0.03	0.02
ENSG00000225903.1	AL035404.2	1	39633416	39633903	0	0	0	0	0	0	0	0	0	0	0	0	0	0	0	0	0	0	0	0
ENSG00000116981.3	NT5C1A	1	39659121	39672038	0	0	0	0	0	0	0	0	0	0	0	0	0	0	0	0	0	0	0	0
ENSG00000116983.13	HPCAL4	1	39678648	39691485	0.83	0.71	1.09	0.95	0	0	0.24	0.32	2.52	2.04	2.23	1.99	2.52	2	1.37	1.08	1.68	1.26	1.59	1.26
ENSG00000084072.16	PPIE	1	39692182	39763914	27.51	23.52	24.81	21.49	1.74	2.28	5.68	7.38	45.99	37.16	53.98	48.03	43.31	34.35	56.87	44.69	35.11	26.5	49.98	39.56
ENSG00000225333.6	AL035404.1	1	39718028	39718595	0	0	0	0	0	0	0	0	0	0	0	0	0	0	0	0	0	0	0	0
ENSG00000252413.1	RNU7-121P	1	39723566	39723627	0	0	0	0	0	0	0	0	0	0	0	0	0	0	0	0	0	0	0	0
ENSG00000116985.12	BMP8B	1	39757182	39788865	1.04	0.89	0.67	0.58	0	0	0.12	0.16	1.34	1.08	1.13	1.01	0.97	0.77	1.45	1.14	0.87	0.66	0.96	0.76
ENSG00000198754.5	OXCT2	1	39769523	39771348	0.12	0.1	0	0	0	0	0	0	0.2	0.16	0.45	0.4	0	0	0	0	0	0	0.37	0.29
ENSG00000285905.1	AL033527.6	1	39779969	39781418	0.05	0.04	0	0	0	0	0	0	0	0	0	0	0	0	0	0	0	0	0	0
ENSG00000261798.1	AL033527.3	1	39788976	39790171	0.24	0.21	0.32	0.28	0	0	0.23	0.3	0.22	0.18	0.33	0.29	0.28	0.22	0.46	0.36	0.26	0.2	0.2	0.16
ENSG00000229213.1	AL033527.1	1	39795843	39795996	0	0	0	0	0	0	0	0	0	0	0	0	0	0	0	0	0	0	0	0
ENSG00000284719.1	AL033527.5	1	39799422	39809450	1.74	1.49	0.28	0.24	0	0	0	0	1.52	1.23	1.81	1.61	2.25	1.78	1.84	1.45	0.68	0.51	0.93	0.73
ENSG00000284678.1	AL033527.4	1	39801414	39817460	0.31	0.26	0.19	0.17	0	0	0	0	0	0	0	0	0	0	0	0	0.37	0.28	0.14	0.11
ENSG00000043514.16	TRIT1	1	39838110	39883511	5.5	4.7	5.8	5.02	0.52	0.68	5.22	6.79	10.12	8.18	11.99	10.67	8.11	6.43	13.23	10.39	6.73	5.08	9.84	7.79
ENSG00000202222.1	RF00019	1	39881566	39881678	0	0	0	0	0	0	0	0	0	0	0	0	0	0	0	0	0	0	0	0
ENSG00000116990.11	MYCL	1	39895426	39902256	9.91	8.47	6.12	5.3	0.05	0.07	0.08	0.1	15.73	12.71	13.26	11.8	11.32	8.98	17.32	13.61	9.64	7.28	12.29	9.73
ENSG00000236546.1	AL033527.2	1	39897745	39899098	0	0	0	0	0	0	0	0	0	0	0	0	0	0	0.18	0.14	0	0	0	0
ENSG00000207356.1	RF00019	1	39944890	39944998	0	0	0	0	0	0	0	0	0	0	0	0	0	0	0	0	0	0	0	0
ENSG00000168389.17	MFSD2A	1	39955112	39969968	2.59	2.21	2.69	2.33	0	0	0	0	3.79	3.07	4.36	3.88	3.82	3.03	6.27	4.92	3.85	2.91	3.58	2.84
ENSG00000228477.1	AL663070.1	1	39962680	39963404	0.45	0.39	0.51	0.44	0	0	0	0	0.21	0.17	1.6	1.43	0.18	0.14	0.93	0.73	0	0	0.2	0.16
ENSG00000131236.17	CAP1	1	40040233	40072649	684.33	585.04	720.47	623.98	19.09	24.96	31.99	41.55	558.24	451.14	533.2	474.4	695.3	551.48	597.25	469.29	882.99	666.51	579.51	458.65
ENSG00000131238.17	PPT1	1	40071461	40097727	202.9	173.46	210.38	182.21	9.33	12.2	6.45	8.37	161.14	130.23	180.55	160.64	234.52	186.01	206.85	162.53	316.83	239.15	202.25	160.07
ENSG00000226745.2	AL512599.1	1	40132764	40133448	0	0	0	0	0	0	0	0	0	0	0	0	0	0	0	0	0	0	0	0
ENSG00000117000.9	RLF	1	40161387	40240921	10.09	8.63	9.35	8.1	0.19	0.25	0.75	0.97	5.31	4.29	3.6	3.2	4.01	3.18	4.7	3.7	4.92	3.71	5.45	4.32
ENSG00000207508.1	RNU6-1237P	1	40177843	40177949	0	0	0	0	0	0	0	0	0	0	0	0	0	0	0	0	0	0	0	0
ENSG00000188800.6	TMCO2	1	40245947	40251684	0.13	0.11	0.12	0.11	0	0	0	0	0	0	0.23	0.21	0	0	0	0	0.25	0.19	0	0
ENSG00000259943.1	AL050341.2	1	40256427	40257967	1.82	1.56	2.24	1.94	0.26	0.33	0.58	0.75	3.83	3.09	1.94	1.72	1.5	1.19	3.42	2.69	2.45	1.85	3.48	2.75
ENSG00000084073.9	ZMPSTE24	1	40258236	40294180	9.59	8.2	10.32	8.94	0	0	0.35	0.46	18.93	15.3	14.1	12.54	15.31	12.15	15.59	12.25	17.71	13.37	19.32	15.29
ENSG00000231296.1	AL050341.1	1	40262672	40262984	0	0	0	0	0	0	0	0	0	0	0	0	0	0	0.83	0.65	0	0	0	0
ENSG00000049089.15	COL9A2	1	40300489	40317813	5.91	5.05	8.26	7.15	0.53	0.69	0.11	0.14	14.93	12.07	7.77	6.91	13.35	10.59	7.69	6.04	11.13	8.4	7.04	5.57
ENSG00000227311.3	AL031985.2	1	40333078	40333557	0	0	0	0	0	0	0	0	0	0	0	0	0	0	0	0	0	0	0.37	0.29
ENSG00000084070.12	SMAP2	1	40344850	40423326	542.82	464.06	502.87	435.52	12.04	15.73	24.22	31.46	500.28	404.3	405.87	361.11	657.41	521.43	369.36	290.23	888.14	670.4	430.61	340.81
ENSG00000213172.3	AL031985.1	1	40364766	40365183	0.2	0.17	0.94	0.81	0	0	0	0	0	0	0	0	0	0	0	0	0	0	0	0
ENSG00000284677.1	AL031985.4	1	40436199	40450039	0	0	0	0	0	0	0	0	0	0	0	0	0	0	0	0	0	0	0	0
ENSG00000187801.15	ZFP69B	1	40450102	40463718	0.81	0.69	0.62	0.54	0	0	0.29	0.37	0.98	0.79	0.64	0.57	0.77	0.61	0.67	0.53	0.47	0.36	0.76	0.6
ENSG00000260920.2	AL031985.3	1	40464319	40466767	0.22	0.19	0.6	0.52	0	0	0	0	1.11	0.9	0.72	0.64	1.14	0.9	0.9	0.7	0.54	0.4	0.7	0.56
ENSG00000279667.1	AL603839.4	1	40473055	40474059	0.06	0.05	0.06	0.05	0	0	0	0	0.27	0.22	0	0	0.34	0.27	0.34	0.27	0.11	0.08	0	0
ENSG00000187815.10	ZFP69	1	40477290	40496343	2.65	2.27	2.91	2.52	0	0	0.43	0.56	3.29	2.66	2.09	1.86	2.51	1.99	4.12	3.24	1.88	1.42	3.2	2.53
ENSG00000238287.1	AL603839.3	1	40493157	40508661	0.23	0.2	0.97	0.84	0	0	0	0	0.55	0.44	1.21	1.08	0.69	0.54	1.6	1.26	0.66	0.5	0.25	0.2
ENSG00000164002.11	EXO5	1	40508741	40516556	3.39	2.9	3.18	2.75	1.52	1.99	1.06	1.38	4.94	4	6.57	5.85	7.44	5.9	4.89	3.84	5.63	4.25	6.81	5.39
ENSG00000227278.1	AL603839.1	1	40514461	40515057	0	0	0	0	0	0	0	0	0.48	0.39	0	0	0	0	0	0	0	0	0	0
ENSG00000238186.1	AL603839.2	1	40515754	40517174	0	0	0	0	0	0	0	0	0	0	0	0	0	0	0	0	0	0	0	0
ENSG00000117010.17	ZNF684	1	40531573	40548167	1.94	1.66	3.28	2.84	0	0	1.13	1.46	2.72	2.2	1.17	1.04	1.97	1.56	2.79	2.19	1.08	0.82	2.49	1.97
ENSG00000286838.1	AL356379.2	1	40559666	40584335	0	0	0	0	0	0	0	0	0	0	0	0	0	0	0	0	0	0	0	0
ENSG00000236505.1	AL356379.1	1	40563534	40563659	0	0	0	0	0	0	0	0	0	0	0	0	0	0	0	0	0	0	0	0
ENSG00000233910.1	GTF2F2P2	1	40593633	40594353	0	0	0	0	0	0	0	0	0	0	0	0	0	0	0	0	0	0	0	0
ENSG00000117016.10	RIMS3	1	40620680	40665682	0.46	0.39	0.31	0.27	0	0	0.01	0.01	1.17	0.95	1.14	1.01	1.03	0.82	1.26	0.99	0.9	0.68	0.97	0.76
ENSG00000287743.1	AL031289.2	1	40659848	40667480	0	0	0.09	0.08	0	0	0	0	0	0	0	0	0	0	0	0	0	0	0	0
ENSG00000237899.1	AL031289.1	1	40669089	40687588	0	0	0	0	0	0	0	0	0	0	0	0	0	0	0	0	0	0	0	0
ENSG00000272145.1	NFYC-AS1	1	40690380	40692066	0.72	0.61	0.52	0.45	0	0	0.18	0.24	1.65	1.33	0.64	0.57	0.76	0.6	1.83	1.44	1.65	1.24	1.63	1.29
ENSG00000066136.20	NFYC	1	40691648	40771603	50.51	43.19	49.93	43.25	1.96	2.56	4.14	5.38	59.88	48.39	62.47	55.58	84.59	67.09	69.73	54.79	94.1	71.03	63.24	50.05
ENSG00000198974.3	MIR30E	1	40754355	40754446	0	0	0	0	0	0	0	0	0	0	0	0	0	0	0	0	0	0	0	0
ENSG00000207962.1	MIR30C1	1	40757284	40757372	0	0	0	0	0	0	0	0	0	0	0	0	0	0	0	0	0	0	0	0
ENSG00000117013.17	KCNQ4	1	40783787	40840452	0.08	0.07	0.03	0.03	0	0	0.25	0.33	0.28	0.22	0.26	0.23	0.12	0.1	0.23	0.18	0.15	0.11	0.09	0.07
ENSG00000264582.2	RN7SL326P	1	40804846	40805141	0	0	0	0	0	0	0	0	0	0	0	0	0	0	0	0	0	0	0	0
ENSG00000179862.6	CITED4	1	40861051	40862366	10.77	9.21	8.38	7.26	1.84	2.4	0.93	1.21	5	4.04	3.93	3.5	5.49	4.36	1.65	1.29	4.19	3.17	3.83	3.03
ENSG00000229528.1	AC119677.1	1	40863914	40876670	0	0	0	0	0	0	0	0	0	0	0	0	0	0	0	0	0	0	0	0
ENSG00000228940.1	AL391730.1	1	40938104	40939763	0	0	0	0	0	0	0	0	0	0	0	0	0	0	0	0	0	0	0	0
ENSG00000286668.1	AL391730.2	1	40939294	40945524	0	0	0	0	0	0	0	0	0	0	0	0	0	0	0	0	0	0	0	0
ENSG00000233118.2	UBE2V1P8	1	40942251	40942515	0	0	0	0	0	0	0	0	0	0	0	0	0	0	0	0	0	0	0	0
ENSG00000171793.16	CTPS1	1	40979688	41012565	4.53	3.87	5.28	4.57	0.16	0.21	0.83	1.08	8.38	6.77	6.53	5.81	6.34	5.02	11.22	8.81	4.73	3.57	8.42	6.67
ENSG00000281207.1	SLFNL1-AS1	1	41014590	41043890	0.06	0.05	0	0	0	0	0	0	0.32	0.26	0.14	0.12	0.24	0.19	0.5	0.39	0.24	0.18	0.34	0.27
ENSG00000171790.15	SLFNL1	1	41015597	41023237	0.03	0.02	0.13	0.12	0.32	0.42	0	0	0.53	0.43	0.16	0.14	0.08	0.06	0.37	0.29	0.35	0.26	0.34	0.27
ENSG00000010803.16	SCMH1	1	41027200	41242154	5.23	4.47	6.93	6	0.45	0.59	1.01	1.31	12.75	10.3	7.82	6.96	9.52	7.55	7.62	5.99	5.99	4.52	8.72	6.91
ENSG00000215893.3	RPL23AP17	1	41098638	41099136	0	0	0	0	0	0	0	0	0	0	0	0	0	0	0	0	0	0	0	0
ENSG00000287400.1	AC093151.8	1	41241772	41338644	0	0	0	0	0	0	0	0	0	0	0	0	0	0	0	0	0	0	0	0
ENSG00000235358.2	AC093151.3	1	41242373	41284861	0	0	0	0	0	0	0	0	0.26	0.21	0	0	0	0	0	0	0	0	0	0
ENSG00000213987.4	AC093151.1	1	41264550	41264862	0	0	0	0	0	0	0	0	0	0	0	0	0	0	0	0	0	0	0	0
ENSG00000286640.1	AC093151.6	1	41302932	41306148	1.07	0.91	0.76	0.66	0	0	0	0	3.06	2.48	2.07	1.84	0.92	0.73	1.98	1.56	1.18	0.89	0.5	0.39
ENSG00000204060.7	FOXO6	1	41361922	41383590	0	0	0	0	0	0	0	0	0.18	0.14	0.07	0.07	0.04	0.03	0	0	0	0	0.05	0.04
ENSG00000229901.1	AC093151.2	1	41375004	41375669	0	0	0	0	0	0	0	0	0	0	0	0	0	0	0	0	0	0	0	0
ENSG00000252563.1	RNA5SP45	1	41466937	41467028	0	0	0	0	0	0	0	0	0	0	0	0	0	0	0	0	0	0	0	0
ENSG00000127129.10	EDN2	1	41478775	41484683	0	0	0	0	0	0	0	0	0	0	0.14	0.12	0	0	0	0	0	0	0	0
ENSG00000127124.16	HIVEP3	1	41506365	42035925	2.57	2.19	1.91	1.65	0.04	0.05	0.87	1.13	4.7	3.8	5.47	4.86	3.67	2.91	6.34	4.98	2.58	1.95	5.31	4.21
ENSG00000230881.1	AL445933.2	1	41535443	41535868	0	0	0	0	0	0	0	0	0	0	0	0	0	0	0	0	0	0	0	0
ENSG00000230638.4	AL445933.1	1	41542069	41544310	0.05	0.04	0.05	0.04	0	0	0	0	0	0	0	0	0.04	0.04	0	0	0	0	0.1	0.08
ENSG00000284895.1	AC119676.1	1	41585306	41628816	0	0	0	0	0	0	0	0	0	0	0	0	0	0	0	0	0	0	0	0
ENSG00000287587.1	AL158216.1	1	42036143	42051784	0	0	0	0	0	0	0	0	0	0	0	0	0	0	0	0	0	0	0.1	0.08
ENSG00000227538.1	HNRNPFP1	1	42040597	42041729	0	0	0	0	0	0	0	0	0	0	0	0	0	0	0	0	0	0	0	0
ENSG00000228776.2	AC114492.1	1	42140635	42141391	0	0	0	0	0	0	0	0	0	0	0	0	0	0	0	0	0	0	0	0
ENSG00000044012.4	GUCA2B	1	42153410	42155820	0	0	0	0	0	0	0	0	0	0	0	0	0	0	0	0	0	0	0	0
ENSG00000197273.4	GUCA2A	1	42162690	42164745	0	0	0	0	0	0	0	0	0	0	0	0	0	0	0	0	0	0	0	0
ENSG00000198815.9	FOXJ3	1	42176539	42335877	14.89	12.73	15.45	13.38	1.46	1.91	1.09	1.42	17.98	14.53	13.07	11.63	12.24	9.71	15.32	12.04	11.57	8.73	15.26	12.08
ENSG00000227527.2	AC096540.1	1	42335386	42338376	0	0	0.48	0.41	0	0	0	0	0	0	0	0	0	0	0.2	0.16	0	0	0	0
ENSG00000177181.15	RIMKLA	1	42380792	42424232	0.01	0.01	0.02	0.02	0	0	0	0	0.03	0.03	0.04	0.03	0.06	0.05	0.14	0.11	0.03	0.02	0.05	0.04
ENSG00000235002.1	AL513331.1	1	42412398	42412794	0	0	0	0	0	0	0	0	0	0	0	0	0	0	0	0	0	0	0	0
ENSG00000066185.13	ZMYND12	1	42430329	42456253	0.37	0.31	0.11	0.09	0	0	0	0	0.17	0.14	0.24	0.22	0.07	0.05	0.56	0.44	0.33	0.25	0.3	0.24
ENSG00000127125.9	PPCS	1	42456117	42473385	49.14	42.01	49.33	42.72	1.9	2.48	4.63	6.02	56.71	45.83	51.23	45.59	43.46	34.47	60.76	47.75	46.18	34.86	56.42	44.65
ENSG00000186409.17	CCDC30	1	42463221	42657190	2.61	2.24	3.5	3.03	3.16	4.12	0	0	1.3	1.05	0.98	0.87	1.79	1.42	1.48	1.16	2.6	1.96	1.44	1.14
ENSG00000230116.1	AL445669.1	1	42491739	42492493	0	0	0	0	0	0	0	0	0	0	0	0	0	0	0	0	0	0	0	0
ENSG00000236876.3	TMSB4XP1	1	42500205	42500339	0	0	6.53	5.66	0	0	0	0	0	0	0	0	0	0	0	0	0	0	0	0
ENSG00000200254.1	RNU6-536P	1	42569033	42569139	0	0	0	0	0	0	0	0	0	0	0	0	0	0	0	0	0	0	0	0
ENSG00000236180.2	AL445669.2	1	42570970	42571390	0.6	0.51	0.55	0.48	0	0	0	0	0	0	0	0	0	0	0	0	0	0	0	0
ENSG00000171960.11	PPIH	1	42658423	42676758	30.82	26.34	25.59	22.16	0.6	0.78	9.34	12.13	51.32	41.47	35.85	31.9	35	27.76	47.04	36.96	22.33	16.86	53.58	42.41
ENSG00000285728.2	AC098484.4	1	42658687	42682160	1.66	1.42	0.83	0.72	0.61	0.8	0	0	4.13	3.34	1.54	1.37	2.28	1.8	3.31	2.6	1.69	1.27	4.47	3.54
ENSG00000234917.2	AC098484.2	1	42678735	42681659	0.24	0.21	0.11	0.09	0	0	0	0	0.55	0.45	0.81	0.72	0	0	0.23	0.18	0	0	1	0.79
ENSG00000065978.19	YBX1	1	42682418	42703805	352.58	301.42	319.35	276.58	27.37	35.78	47.47	61.65	621.08	501.93	382.89	340.67	393.04	311.74	449.35	353.08	279.59	211.04	384.71	304.48
ENSG00000164007.10	CLDN19	1	42733093	42740254	0	0	0	0	0	0	0	0	0	0	0	0	0	0	0.07	0.05	0	0	0	0
ENSG00000117385.15	P3H1	1	42746335	42767084	16.21	13.86	16.73	14.49	6.46	8.44	4.49	5.84	22.91	18.52	29.07	25.87	27.45	21.77	26.21	20.6	20.72	15.64	28.96	22.92
ENSG00000164008.16	C1orf50	1	42767249	42779491	6.02	5.15	3.82	3.31	0	0	1.79	2.32	4.7	3.8	14.51	12.91	6.77	5.37	6.03	4.74	5.81	4.39	7.84	6.21
ENSG00000283580.3	AC098484.3	1	42767292	42794493	6.48	5.54	8.14	7.05	0	0	0.96	1.25	9.04	7.31	7.02	6.24	8.34	6.62	9.7	7.62	6.07	4.58	11.5	9.1
ENSG00000228452.1	AC098484.1	1	42775813	42776790	0	0	0	0	0	0	0	0	0	0	0.05	0.04	0.61	0.49	0	0	0	0	0	0
ENSG00000274386.5	TMEM269	1	42785007	42816619	0.05	0.04	0.04	0.04	0	0	0	0	0.03	0.03	0.1	0.09	0.03	0.02	0.09	0.07	0.05	0.04	0.13	0.1
ENSG00000177868.12	SVBP	1	42807052	42817397	28.83	24.65	31.2	27.02	1.65	2.16	2.66	3.45	23.83	19.25	19.85	17.66	20.46	16.23	18.95	14.89	19	14.34	24.95	19.75
ENSG00000164010.15	ERMAP	1	42817122	42844991	6.54	5.59	5.74	4.97	0	0	0.28	0.36	6.62	5.35	5.36	4.77	5.17	4.1	7.38	5.8	6.62	5	7.23	5.72
ENSG00000228192.8	AL512353.1	1	42832522	42846422	0.69	0.59	0.23	0.2	0	0	0	0	0.66	0.54	0.66	0.59	1	0.8	0.9	0.71	0.34	0.26	0.3	0.24
ENSG00000164011.18	ZNF691	1	42846573	42852477	3.02	2.58	2.8	2.43	0	0	1.23	1.6	10.85	8.77	10.17	9.05	10.54	8.36	12.61	9.91	8.69	6.56	10.31	8.16
ENSG00000233708.1	AL512353.2	1	42886597	42888767	0	0	0	0	0	0	0	0	0	0	0	0	0	0	0	0	0	0	0	0
ENSG00000237090.1	AL512353.3	1	42891094	42892430	0	0	0	0	0	0	0	0	0	0	0	0	0	0	0	0	0	0	0.26	0.21
ENSG00000225099.1	ATP6V1E1P1	1	42903232	42903912	0	0	0	0	0	0	0	0	0	0	0	0	0	0	0	0	0	0	0	0
ENSG00000117394.22	SLC2A1	1	42925375	42959176	12.74	10.9	10.35	8.96	2.34	3.05	2.43	3.16	32.62	26.36	79.12	70.4	19.16	15.2	22.68	17.82	13.68	10.32	71.62	56.68
ENSG00000284138.1	ATP6V0CP4	1	42952202	42952641	0	0	0.17	0.15	0	0	0	0	0.93	0.76	0	0	0.39	0.31	0.39	0.31	0	0	0	0
ENSG00000227533.6	SLC2A1-AS1	1	42959049	42996814	0.58	0.49	0.3	0.26	0	0	0	0	0.48	0.39	0.79	0.7	0.31	0.25	0.72	0.56	0.55	0.42	0.25	0.2
ENSG00000283973.2	AC099795.1	1	42959065	42961864	0	0	0	0	0	0	0	0	0	0	0	0	0.26	0.21	0	0	0	0	0	0
ENSG00000207256.1	RNU6-880P	1	42991438	42991544	0	0	0	0	0	0	0	0	0	0	0	0	0	0	0	0	0	0	0	0
ENSG00000283136.1	RF00026	1	43023549	43023637	0	0	0	0	0	0	0	0	0	0	0	0	0	0	0	0	0	0	0	0
ENSG00000277513.1	AL161637.1	1	43104086	43104497	0	0	0	0	0	0	0	0	0	0	0	0	0	0	0	0	0	0	0	0
ENSG00000186973.11	FAM183A	1	43145153	43156396	0	0	0	0	0	0	0	0	0	0	0.63	0.56	0	0	0	0	0.37	0.28	0	0
ENSG00000117395.12	EBNA1BP2	1	43164175	43270936	18.55	15.86	17	14.72	0.69	0.9	3.72	4.83	26.78	21.65	25.62	22.8	25.45	20.19	31.04	24.39	16.7	12.6	29.11	23.04
ENSG00000284410.1	MIR6733	1	43171652	43171712	0	0	0	0	0	0	0	0	0	0	0	0	0	0	0	0	0	0	0	0
ENSG00000243710.7	CFAP57	1	43172149	43254358	0.05	0.04	0.01	0.01	0	0	0.03	0.04	0.03	0.02	0.04	0.04	0.07	0.05	0	0	0	0	0	0
ENSG00000199240.1	RNA5SP46	1	43196417	43196536	0	0	0	0	0	0	0	0	0	0	0	0	0	0	0	0	0	0	0	0
ENSG00000179178.11	TMEM125	1	43269983	43274002	0.06	0.05	0	0	0	0	0	0	0	0	0	0	0	0	0	0	0	0	0.12	0.1
ENSG00000253313.5	C1orf210	1	43281883	43285617	0	0	0.1	0.09	0	0	0	0	0	0	0	0	0	0	0.07	0.06	0	0	0.47	0.37
ENSG00000066056.14	TIE1	1	43300982	43323108	0.27	0.23	0.3	0.26	0	0	0	0	1.57	1.27	0.42	0.37	1.27	1	0.49	0.38	0.45	0.34	0.22	0.18
ENSG00000117400.17	MPL	1	43337849	43352772	0.06	0.05	0.22	0.19	0	0	0	0	0.14	0.11	0.16	0.14	0.16	0.13	0.54	0.42	0.17	0.13	0.26	0.2
ENSG00000287113.1	AL139289.3	1	43348288	43348844	0.26	0.22	0	0	0	0	0	0	0	0	0	0	0	0	0.26	0.2	0	0	0	0
ENSG00000234694.1	AL139289.2	1	43354684	43358658	0.41	0.35	0.38	0.33	2.14	2.79	0.32	0.41	0.48	0.39	0.35	0.31	0.4	0.32	0.4	0.32	0.96	0.72	0.65	0.52
ENSG00000117399.14	CDC20	1	43358981	43363203	1.7	1.45	0.86	0.75	0.18	0.23	2.1	2.73	1.67	1.35	1.32	1.17	0.74	0.58	3.44	2.7	1.39	1.05	5.83	4.62
ENSG00000066322.15	ELOVL1	1	43363398	43368074	67.56	57.75	63.53	55.02	5.42	7.08	6.73	8.74	89.53	72.35	112.12	99.75	109.53	86.87	102.93	80.88	113.13	85.4	89.42	70.77
ENSG00000283836.1	MIR6734	1	43364648	43364715	0	0	0	0	0	0	0	0	0	0	0	0	0	0	0	0	0	0	0	0
ENSG00000159479.17	MED8	1	43383917	43389808	20.37	17.41	23.67	20.5	1.38	1.8	3.6	4.68	24.51	19.81	27.08	24.1	27.81	22.05	34.83	27.37	30.99	23.39	24.86	19.67
ENSG00000229431.1	AL139289.1	1	43385113	43389155	0.27	0.23	0.67	0.58	0	0	0	0	0	0	0.31	0.27	0	0	0.17	0.14	0	0	0.38	0.3
ENSG00000198198.16	SZT2	1	43389882	43454247	11.1	9.49	11.37	9.85	2.18	2.85	3.35	4.35	31.74	25.65	25.64	22.81	29.54	23.43	28.46	22.36	26.44	19.96	25.53	20.21
ENSG00000229372.1	SZT2-AS1	1	43447776	43448644	0	0	0	0	0.66	0.86	0	0	0	0	0.24	0.21	0.31	0.25	0.27	0.21	0	0	0	0
ENSG00000274975.1	MIR6735	1	43448539	43448611	0	0	0	0	0	0	0	0	0	0	0	0	0	0	0	0	0	0	0	0
ENSG00000178922.16	HYI	1	43451003	43453989	7.02	6	5.22	4.52	0	0	4.29	5.57	13.81	11.16	10.78	9.59	12.39	9.83	11.16	8.77	6.9	5.21	10.33	8.17
ENSG00000229348.1	HYI-AS1	1	43453927	43456995	0.13	0.11	0	0	0	0	0	0	0	0	0	0	0	0	0	0	0	0	0	0
ENSG00000142949.17	PTPRF	1	43525187	43623666	0.14	0.12	0.22	0.19	0	0	0.23	0.3	0.22	0.18	0.15	0.13	0.2	0.16	0.13	0.1	0.12	0.09	0.11	0.09
ENSG00000066135.13	KDM4A	1	43650149	43705518	9.54	8.16	7.42	6.43	0.14	0.19	0.96	1.25	15.68	12.67	11.46	10.19	14.57	11.55	14.71	11.56	13.27	10.02	13.76	10.89
ENSG00000284989.1	AL451062.3	1	43650149	43931014	0	0	0	0	0	0	0	0	0	0	0	0	0	0	0	0	0	0	0	0
ENSG00000236200.6	KDM4A-AS1	1	43685123	43708138	0.6	0.51	2.18	1.89	0	0	0	0	0.87	0.7	0.4	0.36	0.31	0.24	2.22	1.74	1.1	0.83	1.36	1.08
ENSG00000126091.20	ST3GAL3	1	43705824	43931165	4.52	3.87	3.58	3.1	2.01	2.63	1.36	1.77	10.07	8.14	7.76	6.91	7.01	5.56	8.88	6.98	5.99	4.52	7.9	6.25
ENSG00000229444.1	AL451062.1	1	43709392	43727343	0	0	0	0	0	0	0	0	0	0	0	0	0	0	0	0	0	0	0	0
ENSG00000283414.1	RF00026	1	43716467	43716556	0	0	0	0	0	0	0	0	0	0	0	0	0	0	0	0	0	0	0	0
ENSG00000233674.2	AL451062.2	1	43743471	43743741	0	0	0	0	0	0	0	0	0	0	0	0	0	0	0	0	0	0	0	0
ENSG00000283477.1	MIR6079	1	43838622	43838683	0	0	0	0	0	0	0	0	0	0	0	0	0	0	0	0	0	0	0	0
ENSG00000224751.2	SHMT1P1	1	43850300	43851611	0	0	0	0	0	0	0	0	0	0	0.22	0.19	0	0	0	0	0	0	0	0
ENSG00000117407.17	ARTN	1	43933320	43937240	0	0	0	0	0	0	0	0	0	0	0.22	0.2	0	0	0.25	0.2	0.08	0.06	0	0
ENSG00000237950.2	AL357079.1	1	43937918	43946551	0.85	0.73	0.91	0.79	0	0	0	0	3.19	2.58	1.61	1.43	0.9	0.71	2.34	1.84	0.81	0.61	2.65	2.09
ENSG00000117408.11	IPO13	1	43946950	43968022	5.75	4.91	6.89	5.97	0.4	0.53	1.52	1.98	14.52	11.74	18.3	16.28	14.51	11.51	18.75	14.73	13.21	9.97	16.36	12.95
ENSG00000285649.1	AL357079.2	1	43968351	43974821	0	0	0.03	0.02	0	0	0	0	0	0	0.05	0.04	0	0	0	0	0	0	0	0
ENSG00000132768.14	DPH2	1	43970000	43973369	11.75	10.05	9.88	8.55	0	0	4.62	6	21.27	17.19	20.49	18.23	21.57	17.11	26.56	20.87	16.71	12.61	22.65	17.92
ENSG00000117410.14	ATP6V0B	1	43974487	43978295	460.58	393.76	429.93	372.35	13.46	17.59	17.89	23.23	286.99	231.93	404.49	359.88	563.03	446.57	313.98	246.71	668.61	504.69	344.17	272.39
ENSG00000117411.16	B4GALT2	1	43978943	43991170	1.01	0.86	0.54	0.47	0	0	0.45	0.59	2.05	1.66	1.68	1.49	2.01	1.6	2.24	1.76	1.41	1.07	3.3	2.61
ENSG00000159214.13	CCDC24	1	43991359	43996528	2.51	2.15	1.97	1.71	0	0	0	0	3.17	2.56	2.87	2.55	3.19	2.53	2.02	1.58	3.73	2.81	3.52	2.78
ENSG00000196517.11	SLC6A9	1	43991500	44031467	0	0	0.05	0.05	0	0	0	0	1.15	0.93	0.41	0.36	0.56	0.45	0.42	0.33	0.25	0.19	0.33	0.26
ENSG00000230615.7	AL139220.2	1	44030437	44115913	0	0	0	0	0	0	0.05	0.06	7.92	6.4	2.36	2.1	3.37	2.67	1.66	1.3	0.97	0.73	2.2	1.74
ENSG00000227163.2	AL139220.1	1	44087958	44088477	0	0	0	0	0	0	0	0	0	0	0	0	0	0	0	0	0	0	0	0
ENSG00000271647.1	KRT8P47	1	44103306	44104703	0	0	0	0	0	0	0	0	0	0	0	0	0	0	0	0	0	0	0	0
ENSG00000239560.3	RN7SL479P	1	44117098	44117397	0	0	0	0	0	0	0	0	0	0	0	0	0	0	0	0	0	0	0	0
ENSG00000171872.4	KLF17	1	44118850	44135140	0	0	0	0	0	0	0	0	0	0	0	0	0	0	0	0	0	0	0	0
ENSG00000233514.1	AL356653.1	1	44122153	44122512	0	0	0	0	0	0	0	0	0	0	1.02	0.91	0	0	0	0	0.56	0.42	0	0
ENSG00000283039.1	KLF18	1	44137821	44141631	0	0	0	0	0	0	0	0	0	0	0	0	0	0	0	0	0	0	0	0
ENSG00000226804.4	AL359839.1	1	44150594	44151753	0	0	0	0	0	0	0	0	0	0	0	0	0	0	0	0	0	0	0	0
ENSG00000200171.1	RF00019	1	44153385	44153480	0	0	0	0	0	0	0	0	0	0	0	0	0	0	0	0	0	0	0	0
ENSG00000238037.1	OOSP1P1	1	44155028	44155301	0	0	0	0	0	0	0	0	0	0	0	0	0	0	0	0	0	0	0	0
ENSG00000227994.1	AL035417.1	1	44172506	44172719	0	0	0	0	0	0	0	0	0	0	0	0	0	0	0	0	0	0	0	0
ENSG00000271329.1	AL035417.2	1	44187943	44189049	0	0	0	0	0	0	0	0	0	0	0	0	0	0	0	0	0	0	0	0
ENSG00000178028.14	DMAP1	1	44213455	44220681	24.91	21.3	23.46	20.32	2.74	3.59	7.09	9.21	43.46	35.13	40.8	36.3	50.61	40.14	49.66	39.02	33.82	25.53	48	37.99
ENSG00000117419.15	ERI3	1	44221070	44355260	11.43	9.77	11.67	10.11	2.79	3.64	5.53	7.19	22.64	18.3	28.3	25.18	21.36	16.94	22.06	17.34	14.04	10.59	22.81	18.06
ENSG00000233602.1	ERI3-IT1	1	44243408	44244273	0	0	0	0	0	0	0	0	0.26	0.21	0	0	0	0	0.66	0.52	0	0	0	0
ENSG00000199385.1	RNU6-369P	1	44390722	44390823	0	0	0	0	0	0	0	0	0	0	0	0	0	0	0	0	0	0	0	0
ENSG00000187147.18	RNF220	1	44405194	44651724	49.12	42	44.68	38.7	3.19	4.17	5.23	6.8	92.56	74.8	86.89	77.31	85.93	68.16	103.27	81.15	72.48	54.71	91.95	72.77
ENSG00000263381.1	MIR5584	1	44545493	44545552	0	0	0	0	0	0	0	0	0	0	0	0	0	0	0	0	0	0	0	0
ENSG00000126106.14	TMEM53	1	44635238	44674481	2.2	1.88	1.45	1.26	0	0	0.74	0.96	4.55	3.68	7.74	6.88	4.85	3.85	6.39	5.02	3.75	2.83	3.77	2.99
ENSG00000198520.12	ARMH1	1	44674692	44725591	43.71	37.37	39.74	34.41	0	0	17.19	22.33	111.31	89.95	90.96	80.93	88.76	70.4	73.5	57.75	69.32	52.32	110.84	87.73
ENSG00000199377.1	RNU5F-1	1	44721786	44721902	0	0	0	0	0	0	0	0	0	0	0	0	0	0	0	0	0	0	0	0
ENSG00000200169.1	RNU5D-1	1	44731055	44731170	0	0	0	0	0	0	0	0	0	0	0	0	0	0	0	0	0	0	0	0
ENSG00000142945.13	KIF2C	1	44739818	44767767	0.3	0.25	0.53	0.46	0.95	1.24	0	0	1.29	1.04	0.43	0.38	0.81	0.64	1.55	1.22	0.9	0.68	1.17	0.93
ENSG00000225721.5	AL592166.1	1	44759037	44775810	1.34	1.15	1.62	1.41	0	0	0	0	0.29	0.24	0.26	0.23	0.49	0.39	1.09	0.86	0	0	1.4	1.11
ENSG00000142937.12	RPS8	1	44775251	44778779	2144.68	1833.51	1889.63	1636.55	184.53	241.2	623.51	809.86	2260.57	1826.89	1368.54	1217.63	1098.97	871.65	1833.23	1440.47	860.95	649.87	1893.45	1498.59
ENSG00000264294.1	SNORD55	1	44775864	44775943	0	0	0	0	0	0	0	0	0	0	0	0	0	0	0	0	0	0	0	0
ENSG00000200913.1	SNORD46	1	44776490	44776593	0	0	0	0	0	0	0	0	0	0	0	0	0	0	0	0	0	0	0	0
ENSG00000202031.1	SNORD38A	1	44777843	44777912	0	0	0	0	0	0	0	0	0	0	0	0	0	0	0	0	0	0	0	0
ENSG00000207421.1	SNORD38B	1	44778390	44778456	0	0	0	0	0	0	0	0	0	0	0	0	0	0	0	0	0	0	0	0
ENSG00000281859.1	SNORD38B	1	44778390	44778458	0	0	0	0	0	0	0	0	0	0	0	0	0	0	0	0	0	0	0	0
ENSG00000234093.3	RPS15AP11	1	44780331	44780715	0.47	0.4	0.21	0.19	0	0	0	0	0	0	0.44	0.39	0	0	1.52	1.19	0	0	0	0
ENSG00000142959.5	BEST4	1	44783585	44788170	0.13	0.11	0.18	0.16	0	0	0.19	0.24	0.47	0.38	0.35	0.31	0.24	0.19	0.4	0.31	0.3	0.22	0.34	0.27
ENSG00000173846.13	PLK3	1	44800377	44805990	152.19	130.11	104.99	90.93	1.45	1.9	5.22	6.78	36.14	29.21	35.22	31.34	44.06	34.94	27.41	21.53	45.97	34.7	35.76	28.3
ENSG00000188396.3	TCTEX1D4	1	44805913	44806675	0.59	0.5	0.16	0.14	0	0	0	0	0	0	0	0	0	0	0	0	0.31	0.24	0.18	0.14
ENSG00000222009.8	BTBD19	1	44808482	44815585	2.85	2.43	0.88	0.76	0	0	0.11	0.15	0.97	0.78	0.78	0.69	2.68	2.12	1.46	1.15	1.66	1.26	2.45	1.94
ENSG00000117425.14	PTCH2	1	44819844	44843253	0.08	0.07	0.07	0.06	0	0	0.03	0.04	0.54	0.44	0.35	0.31	0.19	0.15	0.64	0.51	0.43	0.32	0.61	0.48
ENSG00000202444.1	RNU5E-6P	1	44819883	44819997	0	0	0	0	0	0	0	0	0	0	0	0	0	0	0	0	0	0	0	0
ENSG00000226499.1	AL136380.1	1	44843921	44844082	0	0	0	0	0	0	0	0	0	0	0	0	0	0	0	0	0	0	0	0
ENSG00000070785.16	EIF2B3	1	44850522	44986722	6.21	5.31	6.91	5.98	2.37	3.1	1.44	1.87	10.26	8.29	7.28	6.47	8.57	6.8	11.27	8.85	5.58	4.21	7.93	6.28
ENSG00000253039.1	RNA5SP47	1	44932323	44932431	0	0	0	0	0	0	0	0	0	0	0	0	0	0	0	0	0	0	0	0
ENSG00000229815.1	CCNB1IP1P1	1	44958557	44959395	0	0	0	0	0	0	0	0	0	0	0	0	0	0	0	0	0	0	0	0
ENSG00000232369.1	PPIAP35	1	44988234	44988725	0	0	0	0	0	0	0	0	0	0	0.28	0.25	0	0	0	0	0.31	0.23	0	0
ENSG00000268949.1	MRPS17P1	1	44988705	44991834	0	0	0	0	0	0	0	0	0	0	0	0	0	0	0	0	0	0	0	0
ENSG00000126107.15	HECTD3	1	45002540	45011324	15.56	13.3	14.75	12.77	0.45	0.59	2.93	3.81	24.77	20.02	30.95	27.53	32.96	26.14	30.05	23.61	23.86	18.01	30.54	24.17
ENSG00000126088.14	UROD	1	45010950	45015575	31.56	26.98	31.28	27.09	3.52	4.6	9.79	12.71	58.84	47.55	62.9	55.96	69.16	54.86	62.02	48.73	40.55	30.61	54.11	42.83
ENSG00000162415.7	ZSWIM5	1	45016399	45306209	0.44	0.37	0.6	0.52	0	0	0	0	0.88	0.71	0.57	0.51	0.56	0.45	0.55	0.43	0.26	0.19	0.45	0.36
ENSG00000234315.1	OSTCP5	1	45069977	45070429	0	0	0	0	0	0	0	0	0	0	0	0	0	0	0	0	0	0	0	0
ENSG00000281912.1	LINC01144	1	45303910	45305619	0.49	0.42	0.49	0.43	0	0	0.03	0.03	0.58	0.47	0.11	0.1	0.67	0.53	0.55	0.43	0.29	0.22	0.39	0.31
ENSG00000186603.5	HPDL	1	45326905	45328533	0.21	0.18	0.1	0.08	0	0	0.11	0.14	0.23	0.19	0.4	0.35	0.38	0.3	0.39	0.3	0.18	0.14	0.49	0.38
ENSG00000132781.17	MUTYH	1	45329163	45340470	13.46	11.51	14.45	12.52	0.29	0.38	3.16	4.1	23.97	19.37	25.7	22.87	23.96	19	29.78	23.4	16.18	12.21	29.9	23.67
ENSG00000132773.12	TOE1	1	45340052	45343973	6.83	5.84	8.61	7.46	0.94	1.23	1.29	1.68	12.69	10.25	8.16	7.26	10.28	8.16	11	8.65	7.75	5.85	11.18	8.85
ENSG00000070759.17	TESK2	1	45343883	45491163	6.82	5.83	6.48	5.61	0	0	0.6	0.78	8.51	6.87	6.08	5.41	7.32	5.8	6.21	4.88	9.06	6.84	8.37	6.63
ENSG00000236872.1	PPIAP36	1	45415020	45415344	0	0	0	0	0	0	0	0	0	0	0	0	0	0	0	0	0.76	0.57	0	0
ENSG00000280670.3	CCDC163	1	45493866	45500079	2.5	2.13	0.89	0.77	0.35	0.45	0.6	0.78	5.51	4.45	1.07	0.95	1.01	0.8	4.87	3.83	2.42	1.83	1.35	1.07
ENSG00000132763.15	MMACHC	1	45500300	45513382	0.44	0.37	0.44	0.38	0.85	1.11	0.38	0.5	1.16	0.94	0.77	0.69	0.85	0.67	1.47	1.15	0.95	0.72	1.49	1.18
ENSG00000117450.14	PRDX1	1	45511036	45523047	103.59	88.56	108.76	94.2	7.96	10.41	19.83	25.75	134.56	108.74	156.78	139.49	133.75	106.09	169	132.79	101.53	76.64	153.34	121.36
ENSG00000234379.1	HMGB1P48	1	45530927	45532139	0	0	0	0	0	0	0	0	0	0	0	0	0	0	0	0	0	0	0	0
ENSG00000117448.13	AKR1A1	1	45550543	45570049	67.37	57.59	61.44	53.21	12.46	16.29	12.01	15.59	94.3	76.21	104.35	92.85	91.68	72.71	125.5	98.61	77.47	58.48	111.8	88.48
ENSG00000281133.1	AL355480.3	1	45580892	45580996	0	0	0	0	0	0	0	0	0	0	0	0	0	0	0	0	0	0	0	0
ENSG00000280836.1	AL355480.1	1	45581219	45581321	0	0	0	0	0	0	0	0	0	0	0	0	0	0	0	0	0	0	0	0
ENSG00000132780.17	NASP	1	45583846	45618904	53.93	46.1	47.55	41.18	3.79	4.95	11.05	14.35	55.49	44.84	43.72	38.9	43.97	34.88	64.6	50.76	36.93	27.88	65.7	52
ENSG00000281112.1	AL355480.2	1	45592722	45592814	0	0	0	0	0	0	0	0	0	0	0	0	0	0	0	0	0	0	0	0
ENSG00000281825.1	AL355480.4	1	45605657	45605730	0	0	0	0	0	0	0	0	0	0	0	0	0	0	0	0	0	0	0	0
ENSG00000159588.15	CCDC17	1	45620044	45624057	2.83	2.42	2.95	2.56	0.62	0.81	0	0	2.36	1.9	1.95	1.74	5.06	4.01	2.27	1.79	6.48	4.89	3.31	2.62
ENSG00000159592.11	GPBP1L1	1	45627304	45688113	63.56	54.34	62.77	54.36	8.05	10.52	6.26	8.13	63.2	51.07	56.22	50.02	52.25	41.44	55.71	43.78	65.96	49.79	51.41	40.69
ENSG00000225447.1	RPS15AP10	1	45645816	45646197	0.47	0.4	0	0	0	0	0	0	0	0	0	0	0.52	0.41	0.52	0.4	0.51	0.38	0.56	0.45
ENSG00000234329.1	AL604028.2	1	45651039	45651826	2.27	1.94	2.13	1.85	0	0	0	0	0.37	0.3	1.25	1.11	0.31	0.25	0.79	0.62	0.45	0.34	1.19	0.94
ENSG00000159596.7	TMEM69	1	45688181	45694436	16.52	14.12	12.93	11.2	0	0	2.14	2.78	23.11	18.68	24.13	21.47	23.68	18.78	28.66	22.52	21.66	16.35	28.41	22.48
ENSG00000197429.10	IPP	1	45694324	45750650	2.6	2.22	2.01	1.74	2.48	3.24	0.54	0.7	4.01	3.24	3.01	2.68	2.09	1.66	4.4	3.46	1.91	1.44	2.28	1.8
ENSG00000230896.1	AL604028.1	1	45694684	45697075	0.35	0.3	0.22	0.19	0	0	0.27	0.36	0	0	0.62	0.55	0.47	0.37	2.1	1.65	0	0	0.51	0.4
ENSG00000236111.5	AL603882.1	1	45781277	45781957	0	0	0	0	0	0	0	0	0	0	0	0	0.19	0.15	0	0	0	0	0.21	0.17
ENSG00000086015.21	MAST2	1	45786987	46036122	2.51	2.14	3.35	2.9	0.27	0.36	0.32	0.41	4.32	3.49	3.62	3.22	4.94	3.92	5.32	4.18	4.07	3.07	3.21	2.54
ENSG00000232467.2	TMA16P2	1	45846994	45847594	0	0	0	0	0	0	0	0	0	0	0	0	0	0	0	0	0	0	0	0
ENSG00000117461.15	PIK3R3	1	46040140	46133036	0.68	0.58	0.63	0.55	0	0	0.05	0.06	1.4	1.13	0.98	0.87	1.52	1.21	1.3	1.02	0.62	0.47	1.02	0.81
ENSG00000278139.1	AL358075.4	1	46043661	46176488	0	0	0	0	0	0	0	0	0	0	0	0	0	0	0	0	0	0	0	0
ENSG00000226957.1	AL358075.1	1	46046818	46048368	0	0	0	0	0	0	0	0	0	0	0	0	0	0	0	0	0	0	0	0
ENSG00000233114.2	AL358075.3	1	46104950	46105175	0	0	0	0	0	0	0	0	0	0	0	0	0	0	0	0	0	0	0	0
ENSG00000227857.2	AL358075.2	1	46134531	46139081	0	0	0	0	0	0	0	0	0	0	0	0	0	0	0	0	0	0	0	0
ENSG00000117472.10	TSPAN1	1	46175073	46185962	0	0	0	0	0	0	0	0	0	0	0	0	0.13	0.11	0.06	0.05	0	0	0	0
ENSG00000250719.1	P3R3URF	1	46175486	46176478	0	0	0	0	0	0	0	0	0	0	0	0	0	0	0	0	0	0	0	0
ENSG00000085998.14	POMGNT1	1	46188682	46220305	10.59	9.06	10.99	9.52	0.33	0.44	11.22	14.57	19.54	15.79	24.7	21.98	25.65	20.34	20.89	16.41	10.37	7.83	23.95	18.95
ENSG00000171357.6	LURAP1	1	46203334	46221256	0.09	0.08	0.08	0.07	0	0	0	0	0	0	0	0	0	0	0	0	0	0	0.14	0.11
ENSG00000085999.13	RAD54L	1	46246461	46278480	0.77	0.66	0.29	0.25	0	0	0	0	1.29	1.05	0.47	0.42	0.61	0.48	1.66	1.3	0.7	0.53	1.46	1.15
ENSG00000132128.16	LRRC41	1	46261196	46303608	11.77	10.06	9.43	8.17	1.02	1.33	1.7	2.2	25.34	20.48	27.95	24.87	26.41	20.95	33.03	25.95	19.84	14.97	23.53	18.63
ENSG00000173660.12	UQCRH	1	46303698	46316776	155.34	132.8	160.93	139.37	31.14	40.7	48.84	63.44	131.13	105.98	93.2	82.93	95.82	76	141.54	111.22	60.56	45.71	131.28	103.9
ENSG00000117481.10	NSUN4	1	46340177	46365152	6.3	5.38	4.13	3.57	0.51	0.67	0.21	0.27	11.54	9.33	7.06	6.28	9.07	7.19	10.52	8.27	7.68	5.8	9.6	7.6
ENSG00000225779.1	AL122001.1	1	46370586	46370955	0	0	0	0	0	0	0	0	0	0	0	0	0	0	0	0	0	0	0	0
ENSG00000117480.16	FAAH	1	46394317	46413848	13.45	11.5	8.77	7.59	0.6	0.78	0.84	1.09	15.91	12.86	12.36	11	18.87	14.97	11.82	9.28	17.24	13.01	12.38	9.8
ENSG00000232022.7	FAAHP1	1	46432129	46482493	0.85	0.72	2.18	1.88	1.01	1.32	0.73	0.95	1.36	1.1	4.63	4.12	9.71	7.7	2.1	1.65	2.42	1.83	4.01	3.17
ENSG00000224863.3	LINC01398	1	46446600	46451317	0.05	0.04	0	0	0	0	0	0	0	0	0	0	0.2	0.16	0.3	0.23	0.28	0.21	0.11	0.08
ENSG00000197587.10	DMBX1	1	46506996	46514226	0	0	0	0	0	0	0	0	0	0	0	0	0	0	0	0	0	0	0	0
ENSG00000282881.2	TMEM275	1	46532166	46543969	0	0	0	0	0	0	0	0	0	0	0	0	0	0	0	0	0	0	0	0
ENSG00000269956.2	MKNK1-AS1	1	46538611	46570255	0.15	0.13	0.13	0.11	0	0	0.14	0.18	0.34	0.27	0.14	0.13	0.61	0.48	0.65	0.51	1.07	0.81	0.49	0.38
ENSG00000162456.9	KNCN	1	46545644	46551527	0	0	0	0	0	0	0	0	0.05	0.04	0	0	0.26	0.2	0	0	0	0	0	0
ENSG00000079277.21	MKNK1	1	46557408	46616843	68.2	58.3	46.24	40.05	4.93	6.45	4.47	5.81	53.54	43.27	62.25	55.38	73.47	58.27	76.13	59.82	114.58	86.49	64.95	51.41
ENSG00000142961.14	MOB3C	1	46607715	46616891	8.3	7.09	8.12	7.03	1.04	1.35	2.14	2.78	19.2	15.52	20.83	18.53	22.97	18.22	25.78	20.26	19.75	14.91	23.37	18.5
ENSG00000123472.12	ATPAF1	1	46632737	46673867	19.61	16.77	15.49	13.42	4.58	5.98	3.52	4.57	20.59	16.64	17.11	15.23	16.57	13.14	21.54	16.92	12.7	9.58	18.93	14.99
ENSG00000233647.2	NENFP1	1	46665910	46666375	0.51	0.43	0.16	0.14	0	0	0	0	0	0	0	0	0	0	0	0	0	0	0	0
ENSG00000186118.8	TEX38	1	46668855	46673594	0	0	0.06	0.05	0	0	0	0	0	0	0	0	0	0	0.11	0.09	0.24	0.18	0	0
ENSG00000228237.5	EFCAB14-AS1	1	46674036	46692098	0	0	0	0	0	0	0	0	0	0	0	0	0	0	0	0	0	0	0	0
ENSG00000159658.11	EFCAB14	1	46675159	46719114	33.38	28.54	28.34	24.54	3.44	4.5	3.25	4.23	37.14	30.01	30.62	27.24	27.37	21.71	40.92	32.15	27.56	20.81	35.34	27.97
ENSG00000236476.2	AL593856.1	1	46742329	46743133	0	0	0	0	0	0	0	0	0	0	0	0	0	0	0	0	0	0	0	0
ENSG00000142973.13	CYP4B1	1	46757838	46819413	0	0	0	0	0	0	0.04	0.05	0	0	0.09	0.08	0.13	0.1	0	0	0	0	0	0
ENSG00000154198.14	CYP4Z2P	1	46843095	46900437	0	0	0	0	0	0	0	0	0	0	0	0	0	0	0	0	0	0	0	0
ENSG00000238145.2	AL731892.1	1	46891639	46892830	0	0	0	0	0	0	0	0	0	0	0	0	0	0	0	0	0	0	0	0
ENSG00000187048.13	CYP4A11	1	46929177	46941484	0	0	0	0	0	0	0	0	0	0	0	0	0	0	0	0	0	0	0	0
ENSG00000259832.1	CYP4A26P	1	46967679	46967874	0	0	0	0	0	0	0	0	0	0	0	0	0	0	0	0	0	0	0	0
ENSG00000261196.1	CYP4A43P	1	46994382	46994502	0	0	0	0	0	0	0	0	0	0	0	0	0	0	0	0	0	0	0	0
ENSG00000261593.1	CYP4A27P	1	47000898	47001087	0	0	0	0	0	0	0	0	0	0	0	0	0	0	0	0	0	0	0	0
ENSG00000261290.1	CYP4A44P	1	47002995	47003148	0	0	0	0	0	0	0	0	0	0	0	0	0	0	0	0	0	0	0	0
ENSG00000186377.8	CYP4X1	1	47023669	47050751	0	0	0	0	0	0	0	0	0	0	0	0	0	0	0	0	0	0	0	0
ENSG00000186160.5	CYP4Z1	1	47067231	47118318	0	0	0	0	0	0	0	0	0	0	0	0	0	0	0	0	0	0	0	0
ENSG00000225154.2	AL450996.1	1	47074778	47075979	0	0	0	0	0	0	0	0	0	0	0	0	0	0	0	0	0	0	0	0
ENSG00000225506.2	CYP4A22-AS1	1	47096653	47179271	0	0	0	0	0	0	0	0	0	0	0	0	0	0	0	0	0	0	0	0
ENSG00000162365.12	CYP4A22	1	47137435	47149735	0	0	0	0	0	0	0	0	0	0	0	0	0	0	0	0	0	0	0	0
ENSG00000225514.1	MTND1P34	1	47164510	47165920	0	0	0	0	0	0	0	0	0	0	0	0	0	0	0	0	0	0	0	0
ENSG00000224805.2	LINC00853	1	47179250	47180339	0.31	0.26	0.67	0.58	0	0	1.35	1.76	1.2	0.97	0.35	0.31	2.01	1.59	2.21	1.74	0.58	0.43	1.52	1.21
ENSG00000162366.8	PDZK1IP1	1	47183582	47191044	2.92	2.5	4.66	4.03	7	9.15	9.12	11.85	95.6	77.26	96.43	85.79	77.24	61.26	77.68	61.03	73.4	55.41	37.9	30
ENSG00000162367.11	TAL1	1	47216290	47232220	5.04	4.31	2.6	2.25	1.17	1.53	9.43	12.25	25.43	20.55	14.55	12.95	11.85	9.4	8.35	6.56	9.46	7.14	9.55	7.56
ENSG00000226252.1	AL135960.1	1	47225797	47230750	0.06	0.05	0.01	0.01	0	0	0	0	0.03	0.02	0.11	0.09	0.05	0.04	0.02	0.02	0.13	0.1	0.08	0.06
ENSG00000123473.15	STIL	1	47250139	47314147	0.34	0.29	0.29	0.26	0	0	0.25	0.33	0.34	0.27	0.35	0.31	0.29	0.23	0.38	0.3	1	0.76	0.47	0.37
ENSG00000162368.13	CMPK1	1	47333797	47378839	34.57	29.55	29.98	25.96	6.41	8.38	5.01	6.51	45.49	36.76	26.88	23.91	22.45	17.8	39.91	31.36	20.89	15.77	42.66	33.76
ENSG00000225762.1	LINC01389	1	47380928	47408477	0.16	0.14	0.3	0.26	0	0	0	0	0	0	0	0	0	0	0.33	0.26	0	0	0	0
ENSG00000186790.6	FOXE3	1	47416285	47418052	0	0	0	0	0	0	0	0	0	0	0	0	0	0	0	0	0	0	0	0
ENSG00000237424.1	FOXD2-AS1	1	47432133	47434641	1.07	0.91	1.2	1.04	0	0	0.08	0.11	1.79	1.45	3.27	2.91	2.65	2.1	2.18	1.72	1.6	1.21	2.92	2.31
ENSG00000186564.5	FOXD2	1	47436017	47440691	0.27	0.23	0.22	0.19	0.12	0.15	0.16	0.21	0.27	0.22	0.13	0.11	0.37	0.29	0.41	0.32	0.02	0.01	0.24	0.19
ENSG00000271355.1	AL356458.1	1	47483698	47484162	0	0	0	0	0	0	0	0	0	0	0	0	0	0	0	0	0	0	0	0
ENSG00000229554.2	RPL21P24	1	47497894	47498341	0	0	0	0	0	0	0	0	0	0	0	0	0	0	0	0	0	0	0	0
ENSG00000227883.1	ATP6V0E1P4	1	47550196	47550753	0	0	0	0	0	0	0	0	0	0	0	0	0	0	0	0	0	0	0	0
ENSG00000227947.2	LINC01738	1	47688463	47704029	0	0	0	0	0	0	0	0	0	0	0	0	0	0	0	0	0	0	0	0
ENSG00000269113.4	TRABD2B	1	47760528	47997385	0	0	0	0	0	0	0	0	0	0	0	0	0	0	0	0	0	0	0	0
ENSG00000223814.1	AL691459.1	1	47761132	47765547	0	0	0	0	0	0	0	0	0	0	0	0	0	0	0	0	0	0	0	0
ENSG00000225028.1	AC096541.1	1	47818066	47820237	0	0	0	0	0	0	0	0	0	0	0	0	0	0	0	0	0	0	0	0
ENSG00000226133.6	AL356289.1	1	48050659	48091736	0	0	0	0	0	0	0	0	0	0	0	0	0	0	0	0	0	0	0	0
ENSG00000231413.1	AL356289.2	1	48078787	48082196	0	0	0	0	0	0	0	0	0	0	0	0	0	0	0	0	0	0	0	0
ENSG00000237180.1	CYP46A4P	1	48089368	48089634	0	0	0	0	0	0	0	0	0	0	0	0	0	0	0	0	0	0	0	0
ENSG00000242267.6	SKINT1L	1	48096092	48182428	0	0	0.07	0.06	0	0	0	0	0	0	0	0	0.38	0.3	0.15	0.12	0	0	0	0
ENSG00000279096.2	AL356289.3	1	48102068	48104736	0	0	0	0	0	0	0	0	0	0	0	0	0	0	0	0	0	0	0	0
ENSG00000223720.2	AL109659.1	1	48172972	48206857	0	0	0	0	0	0	0	0	0	0	0	0	0	0	0	0	0	0	0	0
ENSG00000117834.12	SLC5A9	1	48222685	48248644	1.04	0.89	2.03	1.76	1.03	1.34	0	0	1.37	1.1	0.82	0.73	2.62	2.08	1.88	1.48	2.6	1.96	0.57	0.45
ENSG00000272491.1	AL109659.2	1	48227888	48229561	0.2	0.17	0.41	0.35	0	0	0	0	0.63	0.51	0.22	0.2	0.76	0.6	0.35	0.27	0.59	0.44	0.22	0.18
ENSG00000279214.1	AL109659.3	1	48262230	48263179	0	0	0	0	0	0	0	0	0	0	0	0	0	0	0	0	0	0	0	0
ENSG00000132122.12	SPATA6	1	48295373	48472208	4.39	3.75	3.22	2.79	0	0	0	0	2.28	1.84	0.78	0.69	1.41	1.12	2.99	2.35	0.78	0.59	1.47	1.16
ENSG00000224986.2	PPP1R8P1	1	48325080	48326123	0.06	0.05	0	0	0	0	0	0	0	0	0	0	0	0	0.22	0.17	0	0	0	0
ENSG00000206700.1	RNU6-723P	1	48344209	48344315	0	0	0	0	0	0	0	0	0	0	0	0	0	0	0	0	0	0	0	0
ENSG00000235105.1	AL356968.2	1	48435967	48437223	0	0	0.06	0.05	0	0	0	0	1.73	1.39	0.66	0.59	1	0.79	0.7	0.55	0.45	0.34	1.13	0.9
ENSG00000223175.1	RNU4-61P	1	48447936	48448042	0	0	0	0	0	0	0	0	0	0	0	0	0	0	0	0	0	0	0	0
ENSG00000232514.1	AL356968.1	1	48497263	48497736	0	0	0	0	0	0	0	0	0	0	0	0	0	0	0	0	0	0	0	0
ENSG00000186094.17	AGBL4	1	48532854	50023954	0.04	0.03	0	0	0	0	0	0	0.16	0.13	0	0	0	0	0.14	0.11	0	0	0.03	0.02
ENSG00000287661.1	AL391844.1	1	48552991	48558106	0	0	0	0	0	0	0	0	0	0	0	0	0	0	0	0	0	0	0	0
ENSG00000162373.13	BEND5	1	48727519	48776969	1.4	1.2	2.08	1.8	0	0	0.4	0.52	4.52	3.65	3.58	3.19	2.36	1.87	1.64	1.29	2.33	1.76	2.61	2.06
ENSG00000286597.1	AL645507.1	1	48926021	48936734	0	0	0	0	0	0	0	0	0	0	0	0	0	0	0	0	0	0	0	0
ENSG00000229846.2	AC099788.1	1	49025595	49187585	0	0	0	0	0	0	0	0	0	0	0	0	0	0	0	0	0	0	0	0
ENSG00000230114.1	AL590432.1	1	49257411	49269285	0	0	0	0	0	0	0	0	0	0	0	0	0	0	0	0	0	0	0	0
ENSG00000225623.1	AGBL4-IT1	1	49374201	49472085	0	0	0	0	0	0	0	0	0	0	0	0	0	0	0	0	0	0	0	0
ENSG00000237478.2	AL390023.1	1	49691262	49691523	0	0	0	0	0	0	0	0	0	0	0	0	0	0	0	0	0	0	0	0
ENSG00000215887.5	ZNF859P	1	49841821	49846400	0	0	0	0	0	0	0	0	0	0	0	0	0	0	0	0	0	0	0	0
ENSG00000279324.1	AL645730.1	1	49994318	49996218	0	0	0	0	0	0	0	0	0	0	0	0	0	0	0	0	0	0	0	0
ENSG00000233595.2	MTND2P29	1	50017092	50017503	0	0	0	0	0	0	0	0	0	0	0	0	0	0	0	0	0	0	0	0
ENSG00000162374.17	ELAVL4	1	50024029	50203786	0	0	0.15	0.13	0	0	0	0	0.03	0.02	0	0	0.07	0.06	0	0	0.55	0.41	0	0
ENSG00000230828.1	AL583843.1	1	50114937	50115282	0	0	0	0	0	0	0	0	0	0	0	0	0	0	0	0	0	0	0	0
ENSG00000237337.1	AL592182.2	1	50174306	50175868	0	0	0	0	0	0	0	0	0	0	0	0	0	0	0	0	0	0	0	0
ENSG00000233407.1	AL592182.1	1	50206084	50223127	0	0	0	0	0	0	0	0	0	0	0	0	0	0	0	0	0	0	0	0
ENSG00000284696.2	AL596275.2	1	50229662	50321192	0	0	0	0	0	0	0	0	0	0	0	0	0	0	0	0	0	0	0	0
ENSG00000284645.1	AL592182.3	1	50252569	50258994	0	0	0	0	0	0	0	0	0	0	0	0	0	0	0	0	0	0	0	0
ENSG00000234080.3	AL596275.1	1	50326131	50327007	0	0	0.07	0.06	0	0	0	0	0	0	0.24	0.21	0	0	0	0	0	0	0	0
ENSG00000229316.1	HMGB1P45	1	50398825	50399773	0	0	0	0	0	0	0	0	0	0	0	0	0	0	0	0	0	0	0	0
ENSG00000225671.2	FCF1P6	1	50405430	50406024	0	0	0	0	0	0	0	0	0	0	0	0	0	0	0	0	0	0	0	0
ENSG00000142700.12	DMRTA2	1	50417550	50423443	0	0	0	0	0	0	0	0	0	0	0	0	0	0	0	0	0	0	0	0
ENSG00000284700.1	AL049637.2	1	50423609	50425316	0	0	0	0	0	0	0	0	0	0	0	0	0	0	0	0	0	0	0	0
ENSG00000185104.20	FAF1	1	50437028	50960267	23.69	20.25	23.57	20.41	1.53	2.01	3.13	4.06	27.04	21.85	19.81	17.63	22.89	18.15	26.16	20.55	14.15	10.68	20.57	16.28
ENSG00000225767.1	AL049637.1	1	50461469	50471150	0	0	0	0	0	0	0	0	0	0	0	0	0	0	0	0	0	0	0	0
ENSG00000207194.1	RNU6-1026P	1	50582404	50582511	0	0	0	0	0	0	0	0	0	0	0	0	0	0	0	0	0	0	0	0
ENSG00000230585.2	PHBP12	1	50780340	50781150	0.08	0.07	0	0	0	0	0	0	0	0	0	0	0	0	0.15	0.12	0.14	0.11	0	0
ENSG00000237130.1	MRPS6P2	1	50846468	50846837	0	0	0	0	0	0	0	0	0	0	0	0	0	0	0	0	0	0	0	0
ENSG00000123080.12	CDKN2C	1	50960745	50974634	5.91	5.06	3.64	3.15	0.32	0.42	0.29	0.37	5.23	4.22	4.35	3.87	3.23	2.56	6.33	4.97	2.94	2.22	4.12	3.26
ENSG00000265538.1	MIR4421	1	51059837	51059905	0	0	0	0	0	0	0	0	0	0	0	0	0	0	0	0	0	0	0	0
ENSG00000275816.1	MIR6500	1	51060018	51060103	0	0	0	0	0	0	0	0	0	0	0	0	0	0	0	0	0	0	0	0
ENSG00000204006.9	C1orf185	1	51102221	51148086	0	0	0	0	0	0	0	0	0	0	0	0	0	0	0	0	0	0	0	0
ENSG00000200262.1	RF00019	1	51107222	51107331	0	0	0	0	0	0	0	0	0	0	0	0	0	0	0	0	0	0	0	0
ENSG00000213478.2	CFL1P2	1	51157788	51158471	0	0	0	0	0	0	0	0	0	0	0	0	0	0	0	0	0	0	0	0
ENSG00000203356.2	LINC01562	1	51195095	51235096	0.02	0.02	0	0	0	0	0	0	0.05	0.04	0	0	0.04	0.03	0.04	0.03	0	0	0	0
ENSG00000123091.5	RNF11	1	51236273	51273447	58.24	49.79	72.5	62.79	6.87	8.98	15.17	19.7	42.99	34.74	27.38	24.36	17.76	14.09	25.04	19.68	23.34	17.62	26.34	20.85
ENSG00000233406.5	AL162430.1	1	51250603	51251472	0.07	0.06	0.07	0.06	0	0	0	0	0	0	0.32	0.28	0	0	1.21	0.95	0.28	0.21	0.56	0.45
ENSG00000236434.2	AL162430.2	1	51264916	51266074	0	0	0	0	0	0	0	0	0	0	0	0	0	0	0	0	0	0	0	0
ENSG00000085831.15	TTC39A	1	51287258	51345116	0.34	0.29	0.22	0.19	0	0	0	0	0.58	0.46	0.78	0.69	0.7	0.56	1.38	1.09	1.02	0.77	1.17	0.93
ENSG00000261664.5	TTC39A-AS1	1	51329654	51335324	0	0	0	0	0	0	0	0	0	0	0.23	0.21	0	0	0	0	0	0	0	0
ENSG00000085832.17	EPS15	1	51354263	51519266	21.89	18.71	19.99	17.32	0.4	0.53	1.53	1.99	19.97	16.14	15.81	14.07	14.09	11.17	21.86	17.17	16.06	12.12	20.12	15.93
ENSG00000232027.2	AL671986.1	1	51372270	51373224	0.06	0.05	0.12	0.1	0	0	0	0	0	0	0.22	0.19	0.12	0.1	0	0	0	0	0	0
ENSG00000206595.1	RNU6-877P	1	51382308	51382414	0	0	0	0	0	0	0	0	0	0	0	0	0	0	0	0	0	0	0	0
ENSG00000238140.1	AC104170.2	1	51461721	51463416	0	0	0	0	0	0	0	0	0	0	0	0	0	0	0	0	0	0	0	0
ENSG00000227070.1	AC104170.1	1	51518309	51561629	0.52	0.45	0.5	0.44	0	0	0	0	1.91	1.55	0	0	1.62	1.28	0	0	0	0	0	0
ENSG00000252032.1	RNU6-1281P	1	51538625	51538729	0	0	0	0	0	0	0	0	0	0	0	0	0	0	0	0	0	0	0	0
ENSG00000227742.2	CALR4P	1	51561866	51594897	0	0	0	0	0	0	0	0	0	0	0	0	0	0	0	0	0	0	0	0
ENSG00000117859.19	OSBPL9	1	51577179	51798427	18.07	15.45	19.76	17.12	0.78	1.02	3.22	4.18	27.45	22.18	23.97	21.33	22.96	18.21	24.1	18.94	28.39	21.43	26.68	21.11
ENSG00000236973.2	GAPDHP51	1	51707138	51708137	0	0	0	0	0	0	0	0	0	0	0.2	0.18	0	0	0	0	0	0	0	0
ENSG00000232846.1	SLC25A6P3	1	51709062	51709940	0	0	0	0	0	0	0	0	0	0	0	0	0	0	0	0	0	0	0	0
ENSG00000212624.1	RF00568	1	51724775	51724896	0	0	0	0	0	0	0	0	0	0	0	0	0	0	0	0	0	0	0	0
ENSG00000078618.21	NRDC	1	51789191	51878937	148.95	127.34	144.57	125.21	8.07	10.55	17	22.07	88.73	71.71	104.47	92.95	122.63	97.27	83.62	65.7	154.07	116.3	135.28	107.07
ENSG00000266993.3	AL050343.1	1	51793934	51799154	1.42	1.21	0.69	0.6	0	0	0	0	1.84	1.48	1.14	1.02	1.76	1.4	2.75	2.16	3.69	2.79	4.78	3.78
ENSG00000272175.1	AL050343.2	1	51801028	51801307	0	0	0.4	0.35	0	0	0	0	0	0	0	0	0	0	0	0	1.18	0.89	0	0
ENSG00000283899.1	MIR761	1	51836344	51836402	0	0	0	0	0	0	0	0	0	0	0	0	0	0	0	0	0	0	0	0
ENSG00000230604.2	TSEN15P2	1	51859778	51860135	0	0	0	0	0	0	0	0	0.72	0.58	0	0	0	0	0	0	0	0	0	0
ENSG00000169213.7	RAB3B	1	51907956	51990700	0	0	0.01	0.01	0	0	0	0	0	0	0	0	0	0	0.01	0.01	0.01	0.01	0	0
ENSG00000200839.1	RNA5SP48	1	51973410	51973535	0	0	0	0	0	0	0	0	0	0	0	0	0	0	0	0	0	0	0	0
ENSG00000229032.1	AL445685.2	1	51980473	51980814	0	0	0	0	0	0	0	0	0	0	0	0	0	0	0	0	0	0	0	0
ENSG00000264613.2	RN7SL290P	1	51995740	51996039	0	0	0	0	0	0	0	0	0	0	0	0	0	0	0	0	0	0	0	0
ENSG00000117862.12	TXNDC12	1	52020131	52056171	39.79	34.02	39.73	34.41	6.79	8.88	6.73	8.74	29.44	23.8	29.36	26.12	27.12	21.51	28.98	22.77	36.89	27.84	32.97	26.09
ENSG00000285839.1	AL445685.3	1	52020153	52033350	17.16	14.67	19.68	17.05	0	0	1.51	1.96	20.4	16.49	22.96	20.43	14.28	11.33	20.51	16.11	18.25	13.77	17.43	13.79
ENSG00000198841.3	KTI12	1	52032103	52033816	7.19	6.14	8.21	7.11	1.36	1.78	0.38	0.5	8.06	6.51	8.51	7.57	5.5	4.36	6.84	5.38	4.22	3.18	7.48	5.92
ENSG00000223390.1	AL445685.1	1	52033391	52044279	0	0	0	0	0	0	0	0	0	0	0	0	0	0	0	0	0	0	0	0
ENSG00000228369.2	TXNDC12-AS1	1	52050918	52052683	0	0	0	0	0	0	0	0	0	0	0	0	0	0	0	0	0	0	0	0
ENSG00000134717.18	BTF3L4	1	52056199	52090716	21.66	18.52	20.99	18.18	0	0	3.38	4.38	22.36	18.07	13.49	12	10.75	8.52	22.74	17.86	14.59	11.01	21.22	16.79
ENSG00000157077.14	ZFYVE9	1	52142094	52346686	0.65	0.56	0.71	0.61	0.02	0.03	0.4	0.51	1.16	0.94	0.59	0.52	0.86	0.68	1.23	0.97	0.57	0.43	0.57	0.45
ENSG00000241745.3	RN7SL788P	1	52150104	52150419	0	0	0	0	0	0	0	0	0	0	0	0	0	0	0	0	0	0	0	0
ENSG00000228407.2	AL139156.2	1	52160261	52160600	1.47	1.26	0.82	0.71	0	0	0	0	0	0	0	0	0	0	0	0	0	0	0	0
ENSG00000223429.1	AL139156.1	1	52162186	52163026	0	0	0	0	0	0	0	0	0	0	0	0	0	0	0	0	0	0	0	0
ENSG00000224255.2	PDCL3P6	1	52179848	52180553	0	0	0	0	0	0	0	0	0	0	0	0	0	0	0	0	0	0	0	0
ENSG00000236004.2	AL139156.3	1	52189916	52190309	0	0	0	0	0	0	0	0	0	0	0	0	0	0	0	0	0	0	0	0
ENSG00000237663.2	DNAJC19P7	1	52252062	52252773	0	0	0	0	0	0	0	0	0	0	0	0	0	0	0	0	0	0	0	0
ENSG00000213735.2	ANAPC10P1	1	52253621	52254176	0	0	0	0	0	0	0	0	0	0	0	0	0	0	0	0	0	0	0	0
ENSG00000154222.14	CC2D1B	1	52345723	52366193	16.5	14.1	13.53	11.72	0.89	1.17	2.92	3.79	25.03	20.23	21.67	19.28	23.91	18.96	28.8	22.63	23.82	17.98	28.23	22.34
ENSG00000272100.1	AL513218.1	1	52353487	52353877	2.09	1.79	0.91	0.79	0	0	0	0	0.59	0.48	1.72	1.53	0.99	0.78	1.47	1.16	1.48	1.12	0	0
ENSG00000287078.1	AL513218.2	1	52365443	52367865	0.13	0.11	0	0	0	0	0	0	0	0	0	0	0	0	0	0	0	0	0	0
ENSG00000224680.4	PLA2G12AP1	1	52368677	52369244	0.14	0.12	0.12	0.1	0	0	0	0	0.3	0.24	0	0	0	0	0	0	0.24	0.18	0.27	0.22
ENSG00000085840.13	ORC1	1	52372829	52404423	0.52	0.45	0.36	0.31	0	0	0.08	0.1	0.45	0.37	0.53	0.48	0.78	0.62	1.1	0.86	0.36	0.27	1.15	0.91
ENSG00000134748.13	PRPF38A	1	52404602	52420836	17.33	14.82	19.83	17.17	0.45	0.59	3.19	4.15	22.26	17.99	22.25	19.8	20.83	16.52	29.47	23.16	17.25	13.02	29.03	22.98
ENSG00000134744.14	TUT4	1	52408282	52553487	17.33	14.82	16.34	14.15	0.14	0.18	3.89	5.05	48.86	39.49	33.39	29.71	31.64	25.09	48.97	38.48	29.46	22.24	50.18	39.71
ENSG00000272371.1	AL591167.1	1	52554818	52555273	0	0	0	0	0	0	0	0	0	0	0	0	0	0	0	0	0	0	0	0
ENSG00000236290.1	EEF1GP7	1	52573114	52573816	0	0	0	0	0	0	0	0	0	0	0	0	0	0	0	0	0	0	0	0
ENSG00000116157.6	GPX7	1	52602371	52609051	4.45	3.8	4.18	3.62	0	0	0.73	0.95	18.52	14.96	12.32	10.96	8.45	6.71	17.05	13.4	6.53	4.93	14.91	11.8
ENSG00000182183.15	SHISAL2A	1	52633168	52669683	4.66	3.98	5.38	4.66	0	0	1.46	1.9	10.92	8.82	13.27	11.81	15.01	11.91	17.79	13.98	10.05	7.59	11.6	9.18
ENSG00000162377.6	COA7	1	52684449	52698347	2.06	1.76	1.67	1.45	0	0	0.27	0.35	2.27	1.83	2.04	1.82	1.8	1.43	3.61	2.83	2.44	1.84	2.72	2.15
ENSG00000233664.1	NDUFS5P3	1	52709122	52709442	0	0	0	0	0	0	0	0	0	0	0	0	0	0	0	0	0	0	0	0
ENSG00000239640.3	RN7SL62P	1	52714399	52714695	0	0	0	0	0	0	0	0	0	0	0	0	0	0	0	0	0	0	0	0
ENSG00000162378.13	ZYG11B	1	52726453	52827336	3.79	3.24	3.5	3.03	0.18	0.23	0.1	0.13	3.85	3.12	2.44	2.17	2.46	1.95	3.42	2.69	4.15	3.13	3.46	2.74
ENSG00000252018.1	RNU2-30P	1	52754322	52754462	0	0	0	0	0	0	0	0	0	0	0	0	0	0	0	0	0	0	0	0
ENSG00000228929.1	RPS13P2	1	52772194	52772648	1.07	0.91	1.82	1.57	0	0	0.68	0.89	1.32	1.07	1.04	0.92	1.98	1.57	1.57	1.23	0.38	0.29	0.85	0.67
ENSG00000206627.1	RNU6-969P	1	52805108	52805212	0	0	0	0	0	0	0	0	0	0	0	0	0	0	0	0	0	0	0	0
ENSG00000203995.9	ZYG11A	1	52842511	52894998	0.04	0.04	0.02	0.02	0	0	0	0	0	0	0	0	0	0	0	0	0	0	0.05	0.04
ENSG00000242391.2	AC099677.4	1	52881216	52881730	0	0	0	0	0	0	0	0	0	0	0	0	0	0	0	0	0	0	0	0
ENSG00000121310.17	ECHDC2	1	52895910	52927212	32.1	27.45	34	29.45	2.67	3.49	16.83	21.86	81.81	66.12	68.7	61.13	60.97	48.36	91.13	71.61	54.47	41.11	105.08	83.17
ENSG00000230953.2	AC099677.1	1	52920422	52920596	0	0	1.69	1.47	0	0	0	0	0	0	0	0	0	0	0	0	0	0	25.99	20.57
ENSG00000231866.2	AC099677.2	1	52925249	52925423	0	0	0	0	0	0	0	0	0	0	0	0	0	0	0	0	0	0	0	0
ENSG00000116171.18	SCP2	1	52927276	53051698	59.77	51.1	54.8	47.46	6.93	9.06	8.32	10.8	83.84	67.76	65.97	58.69	52.37	41.54	74.72	58.72	41.33	31.2	71.12	56.29
ENSG00000264834.1	AC099677.5	1	52928674	52928772	0	0	0	0	0	0	0	0	0	0	0	0	0	0	0	0	0	0	0	0
ENSG00000266188.1	AC099677.7	1	52934930	52935017	0	0	0	0	0	0	0	0	0	0	0	0	0	0	0	0	0	0	0	0
ENSG00000265815.1	AC099677.6	1	52940314	52940413	0	0	0	0	0	0	0	0	0	0	0	0	0	0	0	0	0	0	0	0
ENSG00000237279.2	AC099677.3	1	52943536	52943930	0	0	0	0	0	0	0	0	0	0	0	0	0	0	0	0	0	0	0	0
ENSG00000236360.2	AL445183.3	1	52993201	52993702	0	0	0.12	0.11	0	0	0	0	0	0	1.08	0.96	0	0	0.36	0.29	0.89	0.67	0	0
ENSG00000226147.1	TUBBP10	1	52994726	52996026	0.22	0.19	0	0	0	0	0	0	0.6	0.48	0.05	0.04	0.25	0.2	0.53	0.42	0	0	0.72	0.57
ENSG00000174348.13	PODN	1	53062052	53085502	0.32	0.27	0.09	0.08	0	0	0	0	0.74	0.6	1.6	1.42	0.69	0.55	1.05	0.83	0.39	0.29	1.31	1.03
ENSG00000232993.1	AL445183.1	1	53069938	53085502	0	0	0	0	0	0	0	0	0	0	0	0	0	0	0.15	0.12	0	0	0	0
ENSG00000227644.2	HIGD1AP11	1	53073110	53073389	0	0	0	0	0	0	0	0	0	0	0	0	0	0	0	0	0	0	0	0
ENSG00000162383.12	SLC1A7	1	53087179	53142632	0.84	0.72	0.61	0.52	0.45	0.58	0	0	2.78	2.25	6.36	5.66	1.71	1.36	1.79	1.4	1.57	1.19	1.19	0.94
ENSG00000235563.1	AL445183.2	1	53114576	53118609	0	0	0	0	0	0	0	0	0.07	0.05	0	0	0	0	0	0	0	0	0	0
ENSG00000277397.1	AL606760.4	1	53180921	53186900	0	0	0	0	0	0	0	0	0	0	0	0	0	0	0	0	0	0	0	0
ENSG00000157184.7	CPT2	1	53196792	53214197	5.38	4.6	5.08	4.4	0.64	0.84	0.79	1.02	10.18	8.23	8.42	7.49	9.89	7.84	10.25	8.06	8.78	6.63	7.08	5.6
ENSG00000236723.2	AL606760.2	1	53209783	53213775	0	0	0.08	0.07	0	0	0.41	0.54	0.36	0.29	0.44	0.39	0.59	0.47	0.57	0.45	0.38	0.28	0.25	0.2
ENSG00000162384.14	CZIB	1	53214099	53220634	35.57	30.41	27.12	23.49	5.52	7.21	8.44	10.96	49.09	39.68	52.25	46.49	53.36	42.33	55.34	43.48	40.5	30.57	56.5	44.72
ENSG00000259818.1	AL606760.3	1	53220663	53224253	0.01	0.01	0.01	0.01	0	0	0	0	0.03	0.03	0	0	0	0	0	0	0.03	0.02	0	0
ENSG00000162385.11	MAGOH	1	53226900	53238518	75.22	64.31	78.96	68.39	6.06	7.92	11.59	15.05	48.41	39.12	34.82	30.98	30.9	24.51	43.59	34.25	30.66	23.14	43.52	34.44
ENSG00000226754.2	AL606760.1	1	53238550	53246482	0.29	0.25	0.27	0.23	0	0	0.2	0.26	0.06	0.05	0.99	0.88	0.3	0.24	0.97	0.76	0.35	0.27	0.1	0.08
ENSG00000157193.17	LRP8	1	53242356	53328469	1.92	1.64	2.01	1.74	0	0	0.32	0.42	2.67	2.16	1.99	1.77	1.08	0.85	4.56	3.58	1.32	1	2.28	1.81
ENSG00000234578.1	AL355483.3	1	53267935	53268601	0	0	0	0	0	0	0	0	0	0	0	0	0	0	0	0	0	0	0	0
ENSG00000228838.1	AL355483.1	1	53288024	53289706	0	0	0	0	0	0	0	0	0	0	0	0	0	0	0	0	0	0	0	0
ENSG00000232762.1	AL355483.2	1	53304536	53307462	0	0	0	0	0	0	0	0	0	0	0	0	0	0	0	0	0	0	0	0
ENSG00000225675.2	LINC01771	1	53328233	53336509	0.13	0.11	0.47	0.41	0	0	0	0	0	0	0	0	0	0	0.51	0.4	0	0	0.82	0.65
ENSG00000285954.1	AC119428.3	1	53344031	53365473	0.28	0.24	0.4	0.34	0	0	0	0	0.32	0.26	1.07	0.95	0.4	0.32	0.4	0.32	0.51	0.38	0.87	0.69
ENSG00000226938.1	AC119428.1	1	53348488	53349233	0	0	0	0	0	0	0	0	0	0	0	0	0	0	0	0	0	0	0	0
ENSG00000230138.2	AC119428.2	1	53366656	53368245	1.62	1.38	1.52	1.32	0	0	0	0	1.35	1.09	2.13	1.89	0.99	0.79	1.66	1.31	0.86	0.65	1.38	1.09
ENSG00000236253.7	SLC25A3P1	1	53413149	53440020	0	0	0	0	0	0	0	0	0	0	0	0	0	0	0	0	0	0	0	0
ENSG00000143006.7	DMRTB1	1	53459399	53467488	0	0	0	0	0	0	0	0	0	0	0	0	0	0	0	0	0	0	0	0
ENSG00000174332.5	GLIS1	1	53506237	53738106	0	0	0	0	0	0	0	0	0	0	0	0	0	0	0.04	0.03	0	0	0.04	0.03
ENSG00000239007.1	RNU7-95P	1	53688749	53688812	0	0	0	0	0	0	0	0	0	0	0	0	0	0	0	0	0	0	0	0
ENSG00000058804.12	NDC1	1	53765478	53838463	2.27	1.94	2.09	1.81	0	0	0.69	0.89	5.23	4.23	3.46	3.08	2.47	1.96	5.14	4.04	2.19	1.65	4.55	3.6
ENSG00000201003.1	RF00418	1	53771018	53771153	0	0	0	0	0	0	0	0	0	0	0	0	0	0	0	0	0	0	0	0
ENSG00000229687.2	AL049745.1	1	53841547	53841832	0	0	0	0	0	0	0	0	0	0	0	0	0	0	0	0	0	0	0	0
ENSG00000058799.15	YIPF1	1	53851719	53889798	30.86	26.38	33.17	28.73	1.31	1.72	1.33	1.73	32.01	25.87	42.99	38.25	53.33	42.3	37.8	29.7	55.76	42.09	44.66	35.35
ENSG00000211452.10	DIO1	1	53891239	53911086	0.1	0.09	0.22	0.19	0	0	0	0	0.15	0.12	0	0	0.57	0.45	0.17	0.13	0.43	0.33	0.14	0.11
ENSG00000081870.11	HSPB11	1	53916574	53945929	18.93	16.18	14.75	12.78	2.8	3.66	3.53	4.58	13.23	10.69	10.12	9.01	9.95	7.9	15.82	12.43	7.87	5.94	15.3	12.11
ENSG00000116212.15	LRRC42	1	53946085	53968168	5.49	4.69	5.42	4.69	1.43	1.87	1.12	1.46	6.38	5.15	6.38	5.67	7.82	6.2	7.98	6.27	5.76	4.35	5.77	4.57
ENSG00000219102.3	HNRNPA3P12	1	53974969	53976031	0	0	0	0	0	0	0	0	0	0	0	0	0	0	0.11	0.08	0	0	0	0
ENSG00000203985.11	LDLRAD1	1	54007298	54018186	0	0	0	0	0	0	0	0	0	0	0	0	0	0	0	0	0	0	0	0
ENSG00000116209.11	TMEM59	1	54026681	54053504	236.44	202.14	255.63	221.39	10.29	13.45	19.46	25.28	232.58	187.96	212.53	189.09	260.46	206.59	242.48	190.53	307.69	232.25	294.07	232.74
ENSG00000280378.1	AL353898.3	1	54033126	54034880	0.57	0.48	0.6	0.52	0	0	0	0	0.63	0.51	0.42	0.37	0.7	0.56	1.3	1.02	1.17	0.88	0.96	0.76
ENSG00000116205.14	TCEANC2	1	54053584	54112519	4.5	3.85	3.97	3.44	0.15	0.19	0.82	1.07	5.59	4.52	4.32	3.84	5.61	4.45	6.17	4.85	4.87	3.68	6.87	5.44
ENSG00000283749.1	MIR4781	1	54054079	54054154	0	0	0	0	0	0	0	0	0	0	0	0	0	0	0	0	0	0	0	0
ENSG00000225183.1	AL353898.1	1	54089856	54090093	1.35	1.16	1.21	1.04	0	0	0	0	0	0	0	0	0	0	0	0	0	0	0	0
ENSG00000279049.1	AL353898.2	1	54099968	54100224	0	0	0	0	0	0	1.41	1.84	0	0	3.83	3.41	2.59	2.06	0.58	0.46	0	0	0	0
ENSG00000256407.2	AL357673.1	1	54132686	54200073	0.1	0.09	0	0	0	0	0.14	0.18	0.1	0.08	0.3	0.27	0.13	0.1	0	0	0	0	0.08	0.06
ENSG00000157211.11	CDCP2	1	54132968	54153770	0	0	0	0	0	0	0	0	0.04	0.03	0	0	0	0	0	0	0	0	0.04	0.03
ENSG00000280425.2	AL357673.2	1	54137746	54142980	0	0	0	0	0	0	0	0	0.02	0.02	0	0	0	0	0	0	0	0	0.02	0.02
ENSG00000215883.10	CYB5RL	1	54169651	54200036	1.07	0.91	0.98	0.85	0.2	0.27	0.14	0.18	1.98	1.6	1.63	1.45	1.53	1.21	2.09	1.65	1.45	1.1	2.78	2.2
ENSG00000116221.15	MRPL37	1	54184041	54225464	19.49	16.66	15.79	13.68	1.06	1.38	1.98	2.57	35.81	28.94	32.76	29.15	30.41	24.12	39.03	30.67	23.67	17.86	30.76	24.34
ENSG00000157216.15	SSBP3	1	54225432	54413479	30.37	25.96	28.94	25.07	5.82	7.61	6.18	8.02	42.01	33.95	41.4	36.83	33.31	26.42	43.82	34.43	25.22	19.04	30.46	24.1
ENSG00000198711.5	SSBP3-AS1	1	54236440	54239063	0.37	0.31	0.19	0.17	0	0	0	0	0.76	0.62	0.7	0.63	0.71	0.57	0.53	0.42	0.57	0.43	0.49	0.39
ENSG00000225632.1	AL161644.1	1	54285405	54287371	0.37	0.32	0.1	0.09	0	0	0	0	0.72	0.58	0.09	0.08	0.1	0.08	0.81	0.63	0.38	0.29	0.76	0.61
ENSG00000232245.1	AL035415.1	1	54416256	54420860	0	0	0	0	0	0	0	0	0	0	0	0	0	0	0	0	0	0	0	0
ENSG00000287582.1	AC099796.3	1	54514417	54517383	0	0	0	0	0	0	0	0	0	0	0	0	0	0	0	0	0	0	0	0
ENSG00000235741.1	AC099796.1	1	54516412	54517259	0	0	0	0	0	0	0	0	0	0	0	0	0	0	0	0	0	0	0	0
ENSG00000237173.1	AC099796.2	1	54524824	54524931	0	0	0	0	0	0	0	0	0	0	0	0	0	0	0	0	0	0	0	0
ENSG00000227453.1	HNRNPA1P63	1	54536796	54537758	0	0	0	0	0	0	0	0	0	0	0	0	0	0	0	0	0	0	0	0
ENSG00000162390.17	ACOT11	1	54542257	54639192	0.53	0.45	0.55	0.48	0	0	0.44	0.57	2.37	1.92	0.49	0.44	1.66	1.32	1.62	1.28	1.08	0.82	0.4	0.32
ENSG00000162391.12	FAM151A	1	54609181	54623556	0	0	0	0	0	0	0	0	0	0	0	0	0.08	0.06	0	0	0	0	0	0
ENSG00000230728.1	AL590093.1	1	54621477	54628438	0	0	0	0	0	0	0	0	0.26	0.21	0	0	0	0	0	0	0	0	0	0
ENSG00000184313.20	MROH7	1	54641754	54710266	0.23	0.2	0.1	0.09	0.07	0.09	0.01	0.01	0.6	0.49	0.47	0.42	0.66	0.53	0.57	0.45	0.47	0.36	0.41	0.32
ENSG00000271723.5	MROH7-TTC4	1	54641786	54742308	0	0	0.02	0.01	0	0	0	0	0.1	0.08	0.08	0.07	0.22	0.18	0	0	0.05	0.04	0.09	0.07
ENSG00000243725.7	TTC4	1	54715861	54742657	4.98	4.26	6.07	5.26	0.63	0.82	1.02	1.32	15.54	12.56	15.52	13.81	12.32	9.77	15.46	12.15	10.38	7.83	13.09	10.36
ENSG00000162396.6	PARS2	1	54756898	54764523	0.55	0.47	0.37	0.32	0	0	0.33	0.42	3.49	2.82	2.48	2.21	1.95	1.54	3.74	2.94	2	1.51	1.97	1.56
ENSG00000006555.11	TTC22	1	54779712	54801323	2.72	2.32	2.81	2.43	0	0	0.7	0.91	6.26	5.06	6.27	5.58	8.22	6.52	7.74	6.08	6.28	4.74	6.49	5.14
ENSG00000237453.1	AC096536.1	1	54792885	54794905	0	0	0	0	0	0	0	0	0	0	0	0	0	0	0	0	0	0	0	0
ENSG00000162398.11	LEXM	1	54806063	54842252	0.39	0.33	0.29	0.25	0	0	0	0	0.21	0.17	2.32	2.06	0.72	0.57	0.63	0.5	0.3	0.22	0.27	0.22
ENSG00000116133.13	DHCR24	1	54849627	54887195	2.17	1.85	2	1.73	0	0	0.43	0.55	3.73	3.01	5.38	4.78	3.6	2.86	4.01	3.15	2.62	1.98	3.3	2.61
ENSG00000287724.1	AC096536.3	1	54874672	54883664	0	0	0	0	0	0	0	0	0	0	0	0	0	0	0.15	0.11	0	0	0	0
ENSG00000242396.1	AC096536.2	1	54886875	54888001	0	0	0	0	0	0	0	0	0	0	0	0	0	0	0	0	0	0	0	0
ENSG00000233203.6	DHCR24-DT	1	54887563	54888850	0	0	0	0	0	0	0	0	0	0	0	0	0	0	0	0	0	0	0.5	0.4
ENSG00000284601.1	AL590440.2	1	54974900	54980464	0	0	0.03	0.03	0	0	0	0	0	0	0	0	0	0	0	0	0	0	0	0
ENSG00000143001.5	TMEM61	1	54980628	54992288	0	0	0	0	0	0	0	0	0	0	0	0	0	0	0	0	0	0	0	0
ENSG00000233271.1	AL590440.1	1	54980950	54992274	0	0	0	0	0	0	0	0	0	0	0	0	0	0	0	0	0	0	0	0
ENSG00000162399.9	BSND	1	54998933	55017172	0.01	0.01	0	0	0	0	0.01	0.02	0	0	0.02	0.02	0.01	0.01	0	0	0.02	0.01	0	0
ENSG00000169174.10	PCSK9	1	55039548	55064852	0	0	0	0	0	0	0	0	0	0	0	0	0	0	0	0	0.02	0.02	0.03	0.02
ENSG00000162402.14	USP24	1	55066359	55215364	15.11	12.92	14.81	12.82	0.45	0.59	0.98	1.27	12.32	9.96	8.71	7.75	9.76	7.74	15.08	11.85	7.91	5.97	14.66	11.6
ENSG00000231090.2	MIR4422HG	1	55217645	55324691	0	0	0	0	0	0	0	0	0	0	0.32	0.28	0	0	0.36	0.28	0	0	0.05	0.04
ENSG00000231095.1	GYG1P3	1	55222379	55223372	0	0	0	0	0	0	0	0	0	0	0	0	0	0	0	0	0	0	0	0
ENSG00000265822.1	MIR4422	1	55225641	55225723	0	0	0	0	0	0	0	0	0	0	0	0	0	0	0	0	0	0	0	0
ENSG00000234810.4	AL603840.1	1	55329288	56070513	0.13	0.11	0	0	0	0	0.76	0.98	0.47	0.38	0	0	0.46	0.37	0	0	0	0	0.36	0.29
ENSG00000231900.3	GOT2P1	1	55367466	55368774	0	0	0	0	0	0	0	0	0	0	0	0	0	0	0	0	0	0	0	0
ENSG00000232198.2	MTCO2P34	1	55372710	55373316	0	0	0	0	0	0	0	0	0	0	0	0	0	0	0	0	0	0	0	0
ENSG00000199831.1	RN7SKP291	1	55376526	55376852	0	0	0	0	0	0	0	0	0	0	0	0	0	0	0	0	0	0	0	0
ENSG00000252162.1	RNU6-830P	1	55398514	55398620	0	0	0	0	0	0	0	0	0	0	0	0	0	0	0	0	0	0	0	0
ENSG00000272051.1	RF00019	1	55484871	55484972	0	0	0	0	0	0	0	0	0	0	0	0	0	0	0	0	0	0	0	0
ENSG00000233079.3	LINC01755	1	55868254	55950119	0	0	0	0	0	0	0	0	0	0	0	0	0	0	0	0	0	0	0	0
ENSG00000230250.3	LINC01753	1	55915603	55944980	0	0	0	0	0	0	0	0	0	0	0	0	0	0	0	0	0	0	0	0
ENSG00000227104.3	PIGQP1	1	55938714	55939280	0	0	0	0	0	0	0	0	0	0	0	0	0	0	0	0	0	0	0	0
ENSG00000235612.1	AL353681.1	1	56145721	56155224	0	0	0	0	0	0	0	0	0	0	0	0	0	0	0	0	0	0	0	0
ENSG00000260971.4	AC119674.1	1	56154545	56477687	0	0	0	0	0	0	0	0	0	0	0	0	0	0	0	0	0.1	0.08	0	0
ENSG00000284686.1	AC119674.2	1	56173433	56524495	0	0	0.12	0.1	0	0	0	0	0.49	0.39	0	0	0	0	0	0	0	0	0	0
ENSG00000229871.1	RPSAP20	1	56207567	56208456	0	0	0	0	0	0	0	0	0	0	0	0	0	0	0	0	0	0	0	0
ENSG00000223956.3	LINC01767	1	56414935	56417137	0	0	0	0	0	0	0	0	0	0	0	0	0	0	0	0	0	0	0	0
ENSG00000162407.9	PLPP3	1	56494761	56645301	0.26	0.22	0.19	0.16	0	0	0.06	0.08	0.35	0.29	0.27	0.24	0.21	0.16	0.15	0.12	1.31	0.99	0.42	0.33
ENSG00000236776.1	RPL21P23	1	56538452	56538911	0	0	0	0	0	0	0	0	0	0	0	0	0	0	0	0	0	0	0	0
ENSG00000224980.1	RPL23AP85	1	56585612	56586242	0	0	0	0	0	0	0	0	0	0	0	0	0	0	0	0	0	0	0	0
ENSG00000225475.1	AC099789.1	1	56619409	56619549	0	0	0	0	0	0	0	0	0	0	0	0	0	0	0	0	0	0	0	0
ENSG00000162409.11	PRKAA2	1	56645314	56715335	0	0	0	0	0	0	0.02	0.02	0	0	0	0	0	0	0	0	0	0	0	0
ENSG00000187889.13	FYB2	1	56718789	56819696	0	0	0	0	0	0	0	0	0	0	0	0	0	0	0	0	0	0	0	0
ENSG00000229913.1	AL360295.1	1	56823679	56826920	0	0	0	0	0	0	0	0	0	0	0	0	0	0	0	0	0	0	0	0
ENSG00000157131.10	C8A	1	56854806	56918221	0	0	0	0	0	0	0	0	0	0	0	0	0	0	0	0	0	0	0	0
ENSG00000021852.13	C8B	1	56929207	56966140	0	0	0	0	0	0	0	0	0	0	0	0	0	0	0	0	0.14	0.11	0	0
ENSG00000236341.1	AL161740.1	1	56963886	56996757	0	0	0	0	0	0	0	0	0	0	0	0	0	0	0	0	0	0	0	0
ENSG00000173406.15	DAB1	1	56994778	58546734	0.53	0.46	0.29	0.25	0	0	0.64	0.83	0.37	0.3	0.34	0.3	0.04	0.03	0.29	0.23	0.24	0.18	0.13	0.1
ENSG00000227935.1	AL390243.1	1	57386576	57387450	0	0	0	0	0	0	0	0	0	0	0	0	0	0	0	0	0	0	0	0
ENSG00000236888.1	RPS20P5	1	57605847	57606206	0	0	0	0	0	0	0	0	0	0	0	0	0	0	0	0	0	0	0	0
ENSG00000226759.8	DAB1-AS1	1	57860532	57880905	0	0	0	0	0	0	0	0	0	0	0	0	0	0	0	0	0	0	0	0
ENSG00000229887.4	HNRNPA1P6	1	58047889	58049335	0.05	0.05	0	0	0	0	0	0	0	0	0	0	0	0	0	0	0	0	0	0
ENSG00000223416.3	RPS26P15	1	58056133	58056480	0	0	0	0	0	0	0	0	0	0	0	0	0	0	0	0	0	0	0	0
ENSG00000235038.1	AL445193.2	1	58060139	58080274	0	0	0	0	0	0	0	0	0	0	0	0	0	0	0	0	0	0	0	0
ENSG00000230546.1	AL445193.1	1	58084419	58084559	0	0	0	0	0	0	0	0	0	0	0	0	0	0	0	0	0	0	0	0
ENSG00000233216.1	AL357373.1	1	58228682	58229003	0	0	0	0	0	0	0	0	0.93	0.75	0	0	0	0	0	0	0	0	0	0
ENSG00000162600.12	OMA1	1	58415384	58546802	15.94	13.63	17.72	15.35	0	0	0.84	1.1	22.04	17.81	12.58	11.19	11.47	9.1	20.91	16.43	13.66	10.31	25.83	20.45
ENSG00000286918.1	AL035411.3	1	58546168	58563897	0.03	0.03	0.03	0.03	0	0	0	0	0	0	0	0	0	0	0	0	0	0	0	0
ENSG00000270209.1	AL035411.2	1	58552913	58553333	0	0	0	0	0	0	0	0	0	0	0	0	0	0	0	0	0	0	0	0
ENSG00000264128.2	RN7SL713P	1	58565631	58565932	0	0	0	0	0	0	0	0	0	0	0	0	0	0	0	0	0	0	0	0
ENSG00000184292.6	TACSTD2	1	58575423	58577773	2.2	1.88	1.91	1.66	0.52	0.68	0.02	0.02	1.47	1.19	2.19	1.95	0.76	0.61	1.19	0.94	0.2	0.15	1.06	0.84
ENSG00000185839.3	AL035411.1	1	58630841	58631530	0.43	0.37	0.13	0.11	0	0	0	0	0	0	1.04	0.92	0.61	0.48	0.28	0.22	0	0	1.04	0.82
ENSG00000162601.11	MYSM1	1	58643440	58700077	11.04	9.44	8.41	7.28	0.13	0.17	0.79	1.03	8.93	7.21	6.18	5.5	3.23	2.56	10.61	8.34	6.4	4.83	9.81	7.77
ENSG00000283445.1	AL136985.3	1	58715609	58771295	0.16	0.13	0.23	0.2	0	0	0	0	0.05	0.04	0.36	0.32	0	0	0.05	0.04	0.03	0.03	0.18	0.14
ENSG00000177606.6	JUN	1	58780788	58784327	120.93	103.39	124.9	108.17	7.9	10.33	0.2	0.26	1.76	1.42	1.87	1.66	2.62	2.08	3.02	2.37	2.62	1.98	1.87	1.48
ENSG00000234807.7	LINC01135	1	58785128	58901109	0.48	0.41	0.58	0.51	0	0	0	0	0.29	0.24	0.49	0.44	0.96	0.76	0.74	0.58	0.69	0.52	0.97	0.77
ENSG00000272226.1	AL136985.2	1	58812808	58813342	0	0	0	0	0	0	0	0	1.33	1.07	0	0	0.56	0.44	0.83	0.65	0.27	0.2	1.51	1.19
ENSG00000231740.1	AL136985.1	1	58838448	58851254	0	0	0	0	0	0	0	0	0	0	0	0	0	0	0	0	0	0	0	0
ENSG00000232453.7	AC105277.1	1	58882868	58931897	0.25	0.21	0.96	0.83	0.67	0.87	0	0	0.25	0.2	0.82	0.73	0	0	0.1	0.08	1.17	0.88	0.22	0.18
ENSG00000237352.4	LINC01358	1	58933643	59240555	0.43	0.37	0.65	0.56	0	0	0	0	0	0	0.18	0.16	0.32	0.25	0.73	0.58	0.14	0.1	1.11	0.88
ENSG00000228121.1	PHBP3	1	58999676	59000494	0	0	0	0	0	0	0	0	0	0	0.13	0.12	0	0	0	0	0	0	0	0
ENSG00000241042.1	AL592431.2	1	59054397	59056049	0	0	0	0	0	0	0	0	0	0	0	0	0	0	0	0	0	0	0	0
ENSG00000235215.2	AL592431.1	1	59055999	59078116	0	0	0	0	0	0	0	0	0	0	0	0	0	0	0	0	0	0	0	0
ENSG00000224609.8	AC093425.1	1	59131932	59296491	0.22	0.19	0.08	0.07	0	0	0	0	0	0	0.03	0.03	0	0	0	0	0.07	0.05	0.13	0.1
ENSG00000270457.1	AC093424.1	1	59289303	59289640	0	0	0	0	0	0	0	0	0	0	0	0	0	0	0	0	0	0	0	0
ENSG00000172456.17	FGGY	1	59296638	59810647	4.32	3.7	5.55	4.81	0	0	0	0	2.85	2.31	2.02	1.79	2.37	1.88	2.84	2.23	4.54	3.43	3.49	2.76
ENSG00000266150.1	MIR4711	1	59733227	59733296	0	0	0	0	0	0	0	0	0	0	0	0	0	0	0	0	0	0	0	0
ENSG00000226883.1	AL035416.1	1	59754747	59789182	0	0	0	0	0	0	0	0	0	0	0	0	0	0	0	0	0	0	0	0
ENSG00000134709.11	HOOK1	1	59814786	59876370	1.29	1.1	0.82	0.71	0	0	0.13	0.17	1.6	1.29	0.38	0.34	0.25	0.19	1.23	0.97	0.37	0.28	1.4	1.11
ENSG00000134716.11	CYP2J2	1	59893308	59926773	0.06	0.05	0.17	0.14	0	0	0	0	0.81	0.65	0.45	0.4	0.25	0.2	0.51	0.4	0.5	0.38	0.47	0.37
ENSG00000265535.2	RN7SL475P	1	59974757	59975054	0	0	0	0	0	0	0	0	0	0	0	0	0	0	0	0	0	0	0	0
ENSG00000162598.13	C1orf87	1	59987269	60073770	0.04	0.04	0.14	0.12	0	0	0	0	0	0	0.12	0.11	1.55	1.23	0	0	0.08	0.06	0.05	0.04
ENSG00000229332.2	PGBD4P8	1	60097415	60097976	0	0	0	0	0	0	0	0	0	0	0	0	0	0	0	0	0	0	0	0
ENSG00000238242.2	AC097066.1	1	60114875	60149784	0	0	0	0	0	0	0	0	0	0	0	0	0	0	0	0	0	0	0	0
ENSG00000226476.4	LINC01748	1	60515716	60640507	0	0	0	0	0	0	0	0	0	0	0	0	0	0	0	0	0	0	0	0
ENSG00000231252.3	AC099792.1	1	60659631	60868009	0	0	0	0	0	0	0	0	0	0	0	0	0	0	0	0	0	0	0	0
ENSG00000162599.17	NFIA	1	60865259	61462788	1.15	0.98	1.06	0.92	0.1	0.13	0.02	0.03	1.44	1.17	0.52	0.46	0.6	0.48	1.29	1.01	0.33	0.25	0.56	0.44
ENSG00000237928.6	NFIA-AS2	1	60912675	61056885	0	0	0	0	0	0	0	0	0	0	0	0	0.03	0.03	0	0	0	0	0	0
ENSG00000237853.6	NFIA-AS1	1	61248945	61253510	0	0	0	0	0	0	0	0	0	0	0	0	0	0	0	0	0	0	0	0
ENSG00000284808.1	AC099791.3	1	61481087	61533271	0	0	0	0	0	0	0	0	0	0	0	0	0	0	0	0	0	0	0	0
ENSG00000287224.1	AC099791.4	1	61588049	61589904	0	0	0	0	0	0	0	0	0.09	0.07	0	0	0	0	0.08	0.06	0	0	0	0
ENSG00000223920.2	AC099791.1	1	61654194	61654908	0	0	0.09	0.07	0	0	0	0	0.21	0.17	0	0	0	0	0	0	0	0	0	0
ENSG00000162604.12	TM2D1	1	61681046	61725423	17.37	14.85	17.91	15.51	0	0	0.86	1.12	33.24	26.86	26.9	23.94	17.77	14.1	28.64	22.51	18.41	13.9	28.55	22.6
ENSG00000271200.1	AC099791.2	1	61741998	61742424	0.58	0.5	0	0	0	0	0	0	0	0	0	0	0	0	1.24	0.97	0	0	0	0
ENSG00000132849.20	PATJ	1	61742406	62178675	3.18	2.72	3.51	3.04	0.11	0.15	0.3	0.39	4.75	3.84	2.7	2.4	2.38	1.88	3.76	2.95	1.73	1.31	5.9	4.67
ENSG00000200575.1	RNU6-414P	1	61816419	61816522	0	0	0	0	0	0	0	0	0	0	0	0	0	0	0	0	0	0	0	0
ENSG00000212360.1	RNU6-1177P	1	61852499	61852602	0	0	0	0	0	0	0	0	0	0	0	0	0	0	0	0	0	0	0	0
ENSG00000236646.1	LAMTOR5P1	1	62038842	62039111	0	0	0	0	0	0	0	0	0	0	0	0	0	0	0	0	0	0	0	0
ENSG00000242860.3	RN7SL180P	1	62072448	62072741	0	0	0	0	0	0	0	0	0	0	0	0	0	0	0	0	0	0	0	0
ENSG00000263908.1	MIR3116-1	1	62078786	62078859	0	0	0	0	0	0	0	0	0	0	0	0	0	0	0	0	0	0	0	0
ENSG00000283690.1	MIR3116-2	1	62078789	62078856	0	0	0	0	0	0	0	0	0	0	0	0	0	0	0	0	0	0	0	0
ENSG00000234204.1	PIGPP2	1	62189131	62189953	0	0	0	0	0	0	0	0	0	0	0	0	0	0	0	0	0	0	0	0
ENSG00000234088.1	RPS15AP7	1	62190522	62190926	0	0	0	0	0	0	0	0	0	0	0	0	0	0	0	0	0	0	0	0
ENSG00000240563.2	L1TD1	1	62194849	62212328	0.08	0.07	0.14	0.12	0	0	0.04	0.06	0.12	0.1	0.13	0.12	0.13	0.1	0.1	0.08	0.07	0.05	0	0
ENSG00000237227.1	AL162739.1	1	62208136	62208442	0	0	0	0	0	0	0	0	0	0	0	0	0	0	0	0	0	0	0	0
ENSG00000200174.1	RF00019	1	62211557	62211666	0	0	0	0	0	0	0	0	0	0	0	0	0	0	0	0	0	0	0	0
ENSG00000132854.19	KANK4	1	62236165	62319434	0	0	0	0	0	0	0	0	0	0	0	0	0	0	0	0	0	0	0	0
ENSG00000201153.1	RNU6-371P	1	62298149	62298256	0	0	0	0	0	0	0	0	0	0	0	0	0	0	0	0	0	0	0	0
ENSG00000162607.13	USP1	1	62436297	62451804	12.54	10.72	12.5	10.83	0	0	0.88	1.14	15.13	12.23	8.4	7.47	7.41	5.88	16.16	12.7	8.98	6.78	16.44	13.01
ENSG00000116641.17	DOCK7	1	62454298	62688368	2.9	2.48	3.77	3.27	0	0	0.26	0.33	1.56	1.26	1.27	1.13	1.26	1	1.72	1.35	2.33	1.76	1.24	0.98
ENSG00000270549.1	AL451044.1	1	62530636	62530873	0	0	0	0	0	0	0	0	0	0	0	0	0	0	0	0	0	0	0	0
ENSG00000132855.4	ANGPTL3	1	62597487	62606159	0	0	0	0	0	0	0	0	0.24	0.2	0	0	0	0	0	0	0	0	0	0
ENSG00000278967.1	AL138847.2	1	62607766	62609584	0	0	0	0	0	0	0	0	0	0	0	0	0	0	0	0	0	0	0	0
ENSG00000213703.2	AL138847.1	1	62641122	62641667	0	0	0	0	0	0	0	0	0	0	0	0	0	0	0	0	0	0	0	0
ENSG00000235545.1	AC103923.1	1	62688482	62710694	0	0	0	0	0	0	0	0	0.11	0.09	0	0	0	0	0	0	0	0	0	0
ENSG00000125703.15	ATG4C	1	62784132	62865516	5.28	4.52	6.46	5.6	1.01	1.32	0.18	0.23	6.51	5.26	5.84	5.19	5.84	4.63	6.13	4.82	4.97	3.75	9.59	7.59
ENSG00000234318.1	AC099794.1	1	62896009	62901639	0	0	0.17	0.15	0	0	0	0	0	0	0	0	0	0	0	0	0	0	0	0
ENSG00000237163.1	AC099794.2	1	62905180	62905482	0	0	0	0	0	0	0	0	0	0	0	0	0	0	0	0	0	0	0	0
ENSG00000229537.7	LINC01739	1	62975751	63022504	0	0	0	0	0	0	0	0	0	0	0	0	0	0	0	0	0	0	0	0
ENSG00000286455.1	AL162400.3	1	63011197	63018614	0	0	0	0	0	0	0	0	0	0	0	0	0	0	0	0	0	0	0	0
ENSG00000227485.1	AL162400.1	1	63024207	63025658	0	0	0	0	0	0	0	0	0	0	0	0	0	0	0	0	0	0	0	0
ENSG00000229225.1	AL162400.2	1	63078081	63079031	0	0	0	0	0	0	0	0	0	0	0	0	0	0	0	0	0	0	0	0
ENSG00000203605.3	AC096543.1	1	63139250	63163153	0	0	0	0	0	0	0	0	0	0	0	0	0	0	0	0	0	0	0	0
ENSG00000224209.8	LINC00466	1	63159083	63317274	0	0	0	0	0	0	0	0	0	0	0	0	0	0	0	0	0	0	0	0
ENSG00000252259.1	RNA5SP49	1	63186336	63186450	0	0	0	0	0	0	0	0	0	0	0	0	0	0	0	0	0	0	0	0
ENSG00000228734.2	AC096543.2	1	63249920	63251771	0	0	0	0	0	0	0	0	0	0	0	0	0	0	0	0	0	0	0	0
ENSG00000223683.1	RPSAP65	1	63262113	63262707	0	0	0	0	0	0	0	0	0	0	0	0	0	0	0	0	0	0	0	0
ENSG00000230798.5	FOXD3-AS1	1	63320884	63324441	0.33	0.29	0	0	0	0	0	0	0	0	0	0	0	0	0	0	0	0	0	0
ENSG00000187140.5	FOXD3	1	63323041	63325126	0	0	0.02	0.02	0	0	0	0	0	0	0	0	0	0	0	0	0	0	0	0
ENSG00000275836.1	MIR6068	1	63326925	63326984	0	0	0	0	0	0	0	0	0	0	0	0	0	0	0	0	0	0	0	0
ENSG00000252784.1	RF00019	1	63338263	63338372	0	0	0	0	0	0	0	0	0	0	0	0	0	0	0	0	0	0	0	0
ENSG00000236674.1	AL049636.1	1	63359823	63361179	0	0	0	0	0	0	0	0	0	0	0	0	0	0	0	0	0	0	0	0
ENSG00000088035.18	ALG6	1	63367575	63438553	4.35	3.72	3.05	2.64	2.04	2.67	0.74	0.96	14.25	11.52	12.34	10.98	9.31	7.39	14.25	11.19	11.24	8.48	18.16	14.38
ENSG00000142856.16	ITGB3BP	1	63440770	63593721	6.4	5.47	5.43	4.7	3.72	4.86	1.17	1.52	4.92	3.98	3.02	2.68	3.75	2.97	7.9	6.2	3.98	3	7.36	5.82
ENSG00000286429.1	BX004807.1	1	63487957	63508204	0	0	0	0	0	0	0	0	0	0	0	0	0	0	0	0	0	0	0	0
ENSG00000203965.13	EFCAB7	1	63523372	63572693	1.55	1.33	1.83	1.59	0	0	0.44	0.57	3.65	2.95	1.53	1.36	1.2	0.95	1.91	1.5	0.67	0.51	3.22	2.55
ENSG00000264271.2	RN7SL488P	1	63529613	63529898	0	0	0	0	0	0	0	0	0	0	0	0	0	0	0	0	0	0	0	0
ENSG00000251720.1	RNU7-123P	1	63536711	63536770	0	0	0	0	0	0	0	0	0	0	0	0	0	0	0	0	0	0	0	0
ENSG00000116652.6	DLEU2L	1	63547082	63550636	0.18	0.15	0.11	0.09	0	0	0	0	0	0	0.02	0.02	0.03	0.02	0.11	0.09	0.03	0.02	0.06	0.05
ENSG00000276884.1	RF02110	1	63548977	63549112	0	0	0	0	0	0	0	0	0	0	0	0	0	0	0	0	0	0	0	0
ENSG00000278287.1	RF02109	1	63549133	63549216	0	0	0	0	0	0	0	0	0	0	0	0	0	0	0	0	0	0	0	0
ENSG00000277565.1	RF02108	1	63549227	63549284	0	0	0	0	0	0	0	0	0	0	0	0	0	0	0	0	0	0	0	0
ENSG00000275823.1	RF02107	1	63549294	63549366	0	0	0	0	0	0	0	0	0	0	0	0	0	0	0	0	0	0	0	0
ENSG00000277689.1	RF02106	1	63549374	63549463	0	0	0	0	0	0	0	0	0	0	0	0	0	0	0	0	0	0	0	0
ENSG00000274199.1	RF02105	1	63549489	63549608	0	0	0	0	0	0	0	0	0	0	0	0	0	0	0	0	0	0	0	0
ENSG00000079739.17	PGM1	1	63593411	63660245	15.34	13.12	17.35	15.03	0.49	0.64	2.07	2.69	18.75	15.15	21.74	19.34	25.89	20.54	17.59	13.82	28.11	21.22	18.16	14.37
ENSG00000244256.3	RN7SL130P	1	63655743	63656047	0.37	0.31	0.67	0.58	0	0	0	0	0	0	0.77	0.68	0.9	0.72	0	0	0	0	0.98	0.78
ENSG00000185483.12	ROR1	1	63774017	64181498	0.01	0.01	0.07	0.06	0	0	0	0	0.04	0.03	0	0	0.02	0.01	0.02	0.01	0.02	0.01	0	0
ENSG00000177452.7	AL161742.1	1	63788721	63789304	0	0	0	0	0	0	0	0	0	0	0	0	0	0	0	0	0	0	0	0
ENSG00000228056.3	CFL1P3	1	63843196	63843685	0	0	0	0	0	0	0	0	0	0	0	0	0	0	0	0	0	0	0	0
ENSG00000207190.1	RNU6-809P	1	64028894	64029000	0	0	0	0	0	0	0	0	0	0	0	0	0	0	0	0	0	0	0	0
ENSG00000200508.1	RF00019	1	64066640	64066741	0	0	0	0	0	0	0	0	0	0	0	0	0	0	0	0	0	0	0	0
ENSG00000223949.7	ROR1-AS1	1	64094442	64171297	0	0	0	0	0	0	0	0	0	0	0	0	0	0	0	0	0	0	0	0
ENSG00000284928.1	AL445205.1	1	64186791	64192685	0	0	0	0	0	0	0	0	0	0	0	0	0	0	0	0	0	0	0	0
ENSG00000177414.13	UBE2U	1	64203627	64267368	0	0	0	0	0	0	0	0	0	0	0	0	0	0	0	0	0	0	0	0
ENSG00000238653.1	RNU7-62P	1	64384398	64384459	0	0	0	0	0	0	0	0	0	0	0	0	0	0	0	0	0	0	0	0
ENSG00000158966.15	CACHD1	1	64470129	64693058	0.13	0.11	0.19	0.16	0	0	0.16	0.21	0.63	0.51	0.32	0.29	0.14	0.11	0.52	0.41	0.42	0.32	0.59	0.47
ENSG00000264470.1	MIR4794	1	64579847	64579923	0	0	0	0	0	0	0	0	0	0	0	0	0	0	0	0	0	0	0	0
ENSG00000162437.14	RAVER2	1	64745095	64833232	1.61	1.37	1.5	1.3	0	0	0.04	0.05	0.75	0.61	0.6	0.54	0.2	0.16	0.74	0.58	0.64	0.48	0.64	0.51
ENSG00000162434.12	JAK1	1	64833229	64966549	126.87	108.46	120.07	103.99	9.59	12.54	8.13	10.56	114.06	92.18	109.61	97.52	93.05	73.81	105.49	82.89	114.02	86.07	97.88	77.47
ENSG00000234784.2	AL606517.2	1	64918443	64918683	0	0	0	0	0	0	0	0	0	0	0	0	0	0	0	0	0	0	0	0
ENSG00000233877.2	AL606517.1	1	64941979	64942365	0	0	0	0	0	0	0	0	0	0	0	0	0	0	0	0	0	0	0	0
ENSG00000226891.9	LINC01359	1	64972225	65002489	0.31	0.26	0.76	0.66	0	0	0	0	1.09	0.88	0.87	0.78	1.27	1	0.95	0.75	2.87	2.17	1.22	0.96
ENSG00000185031.6	SLC2A3P2	1	64984608	64986087	0	0	0.22	0.19	0	0	0	0	0	0	0	0	0.07	0.06	0	0	0.14	0.1	0.54	0.43
ENSG00000272506.1	AL357078.3	1	65003470	65004087	0	0	0.1	0.09	0	0	0	0	0.26	0.21	1.76	1.56	0.44	0.35	0	0	3.4	2.57	0.72	0.57
ENSG00000212257.1	RNU6-1176P	1	65022968	65023074	0	0	0	0	0	0	0	0	0	0	0	0	0	0	0	0	0	0	0	0
ENSG00000265996.1	MIR3671	1	65057755	65057842	0	0	0	0	0	0	0	0	0	0	0	0	0	0	0	0	0	0	0	0
ENSG00000199135.1	MIR101-1	1	65058434	65058508	0	0	0	0	0	0	0	0	0	0	0	0	0	0	0	0	0	0	0	0
ENSG00000231485.1	AL357078.1	1	65066627	65067737	0	0	0.32	0.28	0	0	0	0	0	0	0	0	0	0	0	0	0	0	0	0
ENSG00000235804.2	AL357078.2	1	65077413	65078131	0	0	0	0	0	0	0	0	0	0	0	0	0	0	0	0	0	0	0	0
ENSG00000234496.2	MRPS21P1	1	65092392	65092614	0	0	0	0	0	0	0	0	0	0	0	0	0	0	0	0	0	0	0	0
ENSG00000162433.15	AK4	1	65147549	65232145	0.92	0.78	2.06	1.78	0	0	0.26	0.34	0.48	0.39	1.41	1.26	0.41	0.32	0.87	0.68	0.41	0.31	0.61	0.49
ENSG00000231622.1	RPS29P7	1	65154480	65154650	0	0	0	0	0	0	0	0	0	0	0	0	0	0	0	0	0	0	0	0
ENSG00000116675.16	DNAJC6	1	65248219	65415871	0.26	0.22	0.43	0.37	0	0	0	0	0.37	0.3	0.12	0.1	0.08	0.07	0.17	0.13	0.13	0.1	0.3	0.24
ENSG00000229294.1	AL139294.1	1	65279456	65306521	0	0	0	0	0	0	0	0	0	0	0	0	0	0	0	0	0	0	0	0
ENSG00000234144.1	COX6CP13	1	65298755	65298980	0	0	0	0	0	0	0	0	0	0	0	0	0	0	0	0	0	0	0	0
ENSG00000222624.1	RNU2-15P	1	65415816	65416006	0	0	0	0	0	0	0	0	0	0	0	0	0	0	0	0	0	0	0	0
ENSG00000213625.9	LEPROT	1	65420587	65436007	25.26	21.59	23.6	20.44	2.8	3.66	1.53	1.99	14.25	11.52	17.28	15.38	12.94	10.26	21.27	16.72	21.54	16.26	16.41	12.99
ENSG00000116678.19	LEPR	1	65420652	65641559	1.46	1.25	0.61	0.53	0.24	0.32	0.3	0.39	0.42	0.34	0.49	0.44	0.26	0.2	0.63	0.5	0.54	0.41	0.47	0.38
ENSG00000237852.1	AC119800.1	1	65486406	65494188	0.4	0.34	0.55	0.48	0	0	0	0	0	0	0	0	0	0	0.42	0.33	0	0	0	0
ENSG00000224570.1	AC097063.1	1	65576129	65578380	0	0	0	0	0	0	0	0	0	0	0	0	0	0	0.06	0.05	0	0	0	0
ENSG00000285079.1	AL513493.1	1	65703962	65714847	0	0	0	0	0	0	0	0	0	0	0	0	0	0	0	0	0	0	0	0
ENSG00000239319.3	RN7SL854P	1	65761058	65761352	0	0	0	0	0	0	0	0	0	0	0	0	0	0	0	0	0	0	0	0
ENSG00000184588.18	PDE4B	1	65792514	66374579	39.92	34.12	44.58	38.61	0.28	0.36	1.55	2.02	19.17	15.49	13.59	12.09	18.06	14.32	19.01	14.94	25.14	18.98	25.34	20.05
ENSG00000227466.1	AL590783.1	1	66042500	66050718	0	0	0	0	0	0	0	0	0	0	0	0	0	0	0	0	0	0	0	0
ENSG00000223152.1	RNU4-88P	1	66094461	66094546	0	0	0	0	0	0	0	0	0	0	0	0	0	0	0	0	0	0	0	0
ENSG00000118473.22	SGIP1	1	66533383	66751139	0	0	0	0	0	0	0	0	0.75	0.61	0	0	0.17	0.14	0.41	0.32	0.16	0.12	0	0
ENSG00000264720.3	MIR3117	1	66628440	66628517	0	0	0	0	0	0	0	0	0	0	0	0	0	0	0	0	0	0	0	0
ENSG00000248458.2	AL139147.1	1	66665864	66677027	0	0	0	0	0	0	0	0	0	0	0	0	0	0	0	0	0	0	0	0
ENSG00000152760.10	TCTEX1D1	1	66752459	66779047	0.15	0.13	0.47	0.4	0	0	0	0	0	0	0	0	0.3	0.24	0	0	0.08	0.06	0.35	0.27
ENSG00000172410.4	INSL5	1	66797741	66801256	0	0	0	0	0	0	0	0	0	0	0	0	0	0	0	0	0	0	0	0
ENSG00000152763.17	WDR78	1	66812885	66924856	0.33	0.28	1.38	1.2	0	0	0	0	0.05	0.04	0.07	0.06	0	0	0.15	0.11	0.47	0.35	0.07	0.06
ENSG00000231080.1	AL592161.1	1	66826942	66828558	0	0	0	0	0	0	0	0	0	0	0	0	0	0	0	0	0	0	0	0
ENSG00000198160.14	MIER1	1	66924895	66988619	25.7	21.97	26.39	22.86	0.89	1.16	1.33	1.73	19.47	15.73	11.06	9.84	10.56	8.38	18.01	14.15	15.51	11.71	17.67	13.99
ENSG00000116704.8	SLC35D1	1	66999350	67054148	2.17	1.86	2.18	1.89	0	0	0.28	0.36	4.93	3.99	2.93	2.61	2.76	2.19	5.27	4.14	2.7	2.04	4.75	3.76
ENSG00000203963.11	C1orf141	1	67092165	67231853	0	0	0	0	0	0	0	0	0	0	0	0	0	0	0	0	0	0	0	0
ENSG00000252433.1	RF00322	1	67102645	67102779	0	0	0	0	0	0	0	0	0	0	0	0	0	0	0	0	0	0	0	0
ENSG00000275678.1	AL133320.1	1	67121605	67123956	0	0	0	0	0	0	0	0	0.05	0.04	0	0	0	0	0	0	0	0	0	0
ENSG00000162594.15	IL23R	1	67138907	67259979	0.07	0.06	0.08	0.07	0.42	0.54	0	0	0	0	0.17	0.15	0	0	0.17	0.13	0.1	0.07	0.1	0.08
ENSG00000253074.1	RNU6-586P	1	67196140	67196243	0	0	0	0	0	0	0	0	0	0	0	0	0	0	0	0	0	0	0	0
ENSG00000252116.1	RNU4ATAC4P	1	67267601	67267726	0	0	0	0	0	0	0	0	0	0	0	0	0	0	0	0	0	0	0	0
ENSG00000228523.1	AL389925.1	1	67278052	67278779	0	0	0	0	0	0	0	0	0	0	0	0	0	0	0	0	0	0	0	0
ENSG00000081985.11	IL12RB2	1	67307364	67397090	0.94	0.8	1.14	0.99	0	0	0.29	0.37	2.55	2.06	3.02	2.68	1.79	1.42	3.81	2.99	1.52	1.15	0.83	0.66
ENSG00000142864.14	SERBP1	1	67407810	67430415	71.51	61.13	63.89	55.33	4.12	5.39	11.86	15.41	97.19	78.54	83.4	74.2	76.75	60.87	106.34	83.56	63.55	47.97	106.15	84.01
ENSG00000223263.1	RNU6-387P	1	67417214	67417318	0	0	0	0	0	0	0	0	0	0	0	0	0	0	0	0	0	0	0	0
ENSG00000235200.3	LINC01702	1	67522299	67532612	0	0	0	0	0	0	0	0	0	0	0	0	0	0	0	0	0	0	0	0
ENSG00000207504.1	RNU6-1031P	1	67541127	67541233	0	0	0	0	0	0	0	0	0	0	0	0	0	0	0	0	0	0	0	0
ENSG00000238139.2	AL590559.1	1	67561073	67561446	0	0	0	0	0	0	0	0	0	0	0	0	0	0	0	0	0	0	0	0
ENSG00000242482.3	RN7SL392P	1	67656831	67657129	0	0	0	0	0	0	0	0	0	0	0	0	0	0	0	0	0	0	0	0
ENSG00000232048.2	HNRNPCP9	1	67660155	67661013	0	0	0	0	0	0	0	0	0	0	0	0	0	0	0	0	0	0	0	0
ENSG00000116717.13	GADD45A	1	67685201	67688334	9.79	8.37	8.86	7.68	0	0	4.32	5.61	8.14	6.58	6.38	5.68	5.39	4.27	4.52	3.56	7.53	5.68	6.18	4.89
ENSG00000172380.6	GNG12	1	67701475	67833467	0	0	0	0	0	0	0	0	0.08	0.06	0	0	0	0	0	0	0	0	0	0
ENSG00000238778.1	RNU7-80P	1	67772593	67772653	0	0	0	0	0	0	0	0	0	0	0	0	0	0	0	0	0	0	0	0
ENSG00000232284.7	GNG12-AS1	1	67832303	68202987	0.35	0.3	1.16	1	0	0	0	0	0	0	0	0	0	0	0.15	0.12	0.14	0.11	0.79	0.62
ENSG00000235055.3	AL157407.1	1	68043330	68044233	0	0	0	0	0	0	0	0	0	0	0	0	0	0	0	0	0	0	0	0
ENSG00000162595.6	DIRAS3	1	68045896	68051631	0.04	0.03	0	0	0	0	0	0	0.09	0.07	0	0	0.21	0.17	0	0	0.07	0.05	0.08	0.06
ENSG00000228431.1	ARL5AP3	1	68049360	68049745	0	0	0	0	0	0	0	0	0	0	0	0	0	0	0	0	0	0	0	0
ENSG00000116729.14	WLS	1	68098473	68233120	42.85	36.63	51.99	45.02	3.92	5.12	1.36	1.76	26.87	21.72	20.64	18.36	65.4	51.88	12.69	9.97	60.4	45.59	26.58	21.04
ENSG00000234383.1	CTBP2P8	1	68161761	68163090	0.22	0.18	0.12	0.11	0	0	0	0	0	0	0	0	0	0	0	0	0	0	0.09	0.07
ENSG00000221203.1	MIR1262	1	68183518	68183610	0	0	0	0	0	0	0	0	0	0	0	0	0	0	0	0	0	0	0	0
ENSG00000229133.1	RPS7P4	1	68242474	68243055	0	0	0	0	0	0	0	0	0	0	0	0	0	0	0	0	0	0	0	0
ENSG00000225242.2	COX6B1P7	1	68282388	68282622	0	0	0	0	0	0	0	0	0	0	0	0	0	0	0	0	0	0	0	0
ENSG00000237622.1	ELOCP18	1	68375327	68375663	0	0	0	0	0	0	0	0	0	0	0	0	0	0	0	0	0	0	0	0
ENSG00000229440.1	AL139413.1	1	68381441	68381657	0	0	0	0	0	0	0	0	0	0	0	0	0	0	0	0	0	0	0	0
ENSG00000116745.7	RPE65	1	68428822	68449954	0	0	0	0	0	0	0	0	0	0	0	0	0	0	0	0	0	0	0	0
ENSG00000024526.17	DEPDC1	1	68474152	68497221	0	0	0.16	0.14	0	0	0.05	0.07	0.05	0.04	0.1	0.09	0	0	0.37	0.29	0.08	0.06	0.21	0.17
ENSG00000233589.1	AL138789.1	1	68479129	68483539	0	0	0	0	0	0	0	0	0	0	0	0	0	0	0	0	0	0	0	0
ENSG00000234264.1	DEPDC1-AS1	1	68496676	68538627	0	0	0	0	0	0	0	0	0	0	0	0	0	0	0	0	0	0	0	0
ENSG00000225167.1	TXNP2	1	68514375	68514669	0	0	0	0	0	0	0	0	0	0	0	0	0	0	0	0	0	0	0	0
ENSG00000285041.1	AL035412.1	1	68633701	68640425	0	0	0	0	0	0	0	0	0	0	0	0	0	0	0	0	0	0	0	0
ENSG00000285407.1	AL033530.1	1	68679202	68943452	0	0	0	0	0	0	0	0	0	0	0	0	0	0	0	0	0	0	0	0
ENSG00000285473.1	AL691520.1	1	68974010	69023558	0	0	0	0	0	0	0	0	0	0	0	0	0	0	0	0	0	0	0	0
ENSG00000223883.2	LINC01707	1	69055838	69229607	0	0	0	0	0	0	0	0	0	0	0	0	0	0	0	0	0	0	0	0
ENSG00000235446.2	AL512271.1	1	69215835	69249477	0	0	0	0	0	0	0	0	0	0	0	0	0	0	0	0	0	0	0	0
ENSG00000229639.1	LINC01758	1	69433255	69435409	0	0	0	0	0	0	0	0	0	0	0	0	0	0	0	0	0	0	0	0
ENSG00000287453.1	AL359894.1	1	69551848	69563715	0	0	0	0	0	0	0	0	0	0	0	0	0	0	0	0	0	0	0	0
ENSG00000033122.20	LRRC7	1	69568261	70151945	0.26	0.22	0.21	0.18	0	0	0	0	0.54	0.44	0.41	0.37	0.13	0.1	0.22	0.17	0.2	0.15	0.16	0.13
ENSG00000270615.1	SGO1P1	1	69606855	69608301	0	0	0	0	0	0	0	0	0	0	0	0	0	0	0	0	0	0	0	0
ENSG00000287283.1	AL117353.1	1	69706950	69710274	0	0	0	0	0	0	0	0	0	0	0	0	0	0	0	0	0	0	0	0
ENSG00000240692.3	RN7SL538P	1	69879592	69879895	0	0	0	0	0	0	0	0	0	0	0	0	0	0	0	0	0	0	0	0
ENSG00000229359.2	PIN1P1	1	69919322	69920317	0	0	0	0	0	0	0	0	0	0	0	0	0	0	0	0	0	0	0	0
ENSG00000237919.5	AL158840.1	1	70013982	70031222	0	0	0	0	0	0	0	0	0	0	0	0	0	0	0	0	0	0	0	0
ENSG00000066557.6	LRRC40	1	70144805	70205579	1.66	1.42	1.72	1.49	0	0	0.65	0.85	4.94	3.99	2.91	2.59	1.97	1.56	4.82	3.79	1.66	1.25	4.98	3.94
ENSG00000244389.3	RN7SL242P	1	70180144	70180440	0	0	0	0	0	0	0	0	0	0	0	0	0	0	0	0	0	0	0	0
ENSG00000116754.13	SRSF11	1	70205682	70253052	143.21	122.43	113.73	98.5	4.91	6.42	9.27	12.04	94.66	76.5	56.05	49.87	49.89	39.57	94.29	74.09	53.34	40.26	111.45	88.21
ENSG00000228988.1	AL353771.1	1	70218589	70221023	0	0	0	0	0	0	0	0	0	0	0	0	0	0	0	0	0	0	0	0
ENSG00000118454.13	ANKRD13C	1	70258999	70354734	5.03	4.3	4.24	3.67	0.16	0.21	0.6	0.78	5.64	4.56	2.68	2.39	2.48	1.97	5.6	4.4	2.43	1.84	5.85	4.63
ENSG00000197568.14	HHLA3	1	70354805	70385339	2.03	1.74	2.37	2.06	0	0	0.42	0.54	4.86	3.93	7.06	6.28	6.88	5.46	7.17	5.63	5.57	4.21	5.25	4.15
ENSG00000226088.1	AL158839.1	1	70359562	70360437	0	0	0	0	0	0	0	0	0	0	0	0	0	0	0	0	0.24	0.18	0	0
ENSG00000116761.11	CTH	1	70411218	70439851	0.22	0.19	0.32	0.28	0	0	0	0	0.93	0.75	0.65	0.58	0.32	0.25	1.05	0.83	0.32	0.24	1.05	0.83
ENSG00000278636.1	RF00017	1	70430896	70431178	0	0	0	0	0	0	0	0	0	0	0	0	0	0	0	0	0	0	0	0
ENSG00000271992.1	AL354872.2	1	70445071	70445536	0.17	0.14	0	0	0	0	0	0	0	0	0	0	0	0	0	0	0	0	0.38	0.3
ENSG00000233020.1	AL354872.1	1	70530526	70531492	0	0	0	0	0	0	0	0	0	0	0	0	0	0	0	0	0	0	0	0
ENSG00000237033.2	CASP3P1	1	70660657	70661265	0	0	0	0	0	0	0	0	0	0	0	0	0	0	0	0	0	0	0	0
ENSG00000229051.2	LINC01788	1	70706441	70786468	0	0	0	0	0	0	0	0	0	0	0	0	0	0	0	0	0	0	0	0
ENSG00000226208.1	AL513285.1	1	70715933	70720289	0	0	0	0	0	0	0	0	0	0	0	0	0	0	0	0	0	0	0	0
ENSG00000050628.20	PTGER3	1	70852353	71047808	0.3	0.26	0.08	0.07	0	0	0	0	0.16	0.13	0.07	0.06	0.08	0.06	0.23	0.18	0.09	0.07	0	0
ENSG00000235782.1	AL031429.1	1	70947379	70951493	0.09	0.07	0.16	0.14	0	0	0	0	0	0	0.15	0.13	0	0	0.67	0.53	0.32	0.24	0	0
ENSG00000269933.1	AL031429.2	1	71005854	71006502	0	0	0	0	0	0	0	0	0	0	0	0	0	0	0	0	0.2	0.15	0	0
ENSG00000235079.1	ZRANB2-AS1	1	71048855	71067184	0.72	0.61	0.13	0.12	0	0	0	0	0	0	0.61	0.54	0.68	0.54	0.49	0.39	0.66	0.5	0.25	0.2
ENSG00000132485.14	ZRANB2	1	71063291	71081289	28.57	24.42	28.25	24.46	2.44	3.18	1.5	1.95	47.83	38.66	28.37	25.24	20.44	16.21	45.93	36.09	29.7	22.42	55.95	44.28
ENSG00000207721.1	MIR186	1	71067631	71067716	0	0	0	0	0	0	0	0	0	0	0	0	0	0	0	0	0	0	0	0
ENSG00000229956.11	ZRANB2-AS2	1	71081324	71489976	0	0	0	0	0	0	0	0	0.2	0.16	0	0	0	0	0.04	0.03	0	0	0	0
ENSG00000226324.1	AL358453.1	1	71367054	71367303	0	0	0	0	0	0	0	0	0	0	0	0	0	0	0	0	0	0	0	0
ENSG00000172260.15	NEGR1	1	71395943	72282539	0.98	0.84	0.09	0.08	0	0	0	0	0.12	0.1	0.37	0.33	0.17	0.13	0.04	0.03	0.1	0.07	0.07	0.06
ENSG00000231985.1	AL354949.1	1	71570956	71573558	0	0	0	0	0	0	0	0	0	0	0	0	0	0	0	0	0	0	0	0
ENSG00000271618.1	AL359821.1	1	71738173	71738354	0	0	0	0	0	0	0	0	0	0	0	0	0	0	0	0	0	0	0	0
[truncated: 58,605 more rows]
